# Supplementary material for: Systematic Identification and Characterization of Novel Human Skin-Associated Genes Encoding Membrane and Secreted Proteins
Source: PLoS One. 2013 Jun 20;8(6):e63949. doi: 10.1371/journal.pone.0063949 (PMC3688712; doi:10.1371/journal.pone.0063949)
Supplement: Table S1 — List of 687 skin-associated genes with expanded annotation. (XLSX) [file pone.0063949.s006.xlsx]

## Sheet: 687 SAGs
Rank	Gene Title	Current Gene Symbol	Skin vs mean BIGE ratio	Function	Class	Category
1	dermcidin	DCD	54.9983	Microbicidal		k/k
2	keratin 2A (epidermal ichthyosis bullosa of Siemens)	KRT2	31.1498	Keratin		k/k
3	secretoglobin, family 2A, member 2	SCGB2A2	30.6084	Unknown		k/k
4	filaggrin family member 2	FLG2	29.5509	Structural		k/k
5	desmocollin 1	DSC1	21.8817	Structural	HF	k/k
6	filaggrin	FLG	18.6076	Cytoskeleton	EDC	k/k
7	keratin 77	KRT77	18.5266	Keratin		k/k
8	late cornified envelope 2B	LCE2B	17.8689	Structural	EDC	k/k
9	loricrin	LOR	17.6463	Structural	EDC	k/k
10	late cornified envelope 1B	LCE1B	16.2767	Structural	EDC	k/k
11	desmoglein 1	DSG1	14.7661	Tight junction	HF	k/k
12	dermokine	DMKN	14.366	Signaling		k/k
13	cystatin E/M	CST6	14.1735	Protease/protease inhibitor	HF	k/k
14	desmocollin 3	DSC3	12.8167	Tight junction	HF	k/k
15	keratin 1 (epidermolytic hyperkeratosis)	KRT1	12.3789	Keratin		k/k
16	mucin-like 1	MUCL1	12.3482	Microbicidal	SNS	k/n
17	lectin, galactoside-binding, soluble, 7 (galectin 7)	LGALS7	12.0705	Immune response	HF	k/k
18	keratin 10 (epidermolytic hyperkeratosis; keratosis palmaris et plantaris)	KRT10	12.0571	Keratin		k/k
19	secretoglobin, family 1D, member 2	SCGB1D2	11.9696	Unknown	SNS	k/n
20	keratinocyte differentiation-associated protein	KRTDAP	11.1842	GF/GF binding protein		k/k
21	dopachrome tautomerase (dopachrome delta-isomerase, tyrosine-related protein 2)	DCT	10.3816	Melanin biosynthesis/melanosome	HF	k/k
22	WAP four-disulfide core domain 5	WFDC5	10.3591	Unknown	UC, SNS	n/n
23	calmodulin-like 5	CALML5	9.80987	Structural		k/k
24	keratin 14 (epidermolysis bullosa simplex, Dowling-Meara, Koebner)	KRT14	9.72848	Keratin	HF	k/k
25	chemokine (C-C motif) ligand 27	CCL27	9.65471	Chemokine/chemokine receptor		k/k
26	POU domain, class 2, transcription factor 3	POU2F3	9.26166	Transcription factor	HF	k/k
27	plakophilin 1 (ectodermal dysplasia/skin fragility syndrome)	PKP1	9.1165	Cytoskeleton	HF	k/k
28	aspartic peptidase, retroviral-like 1	ASPRV1	9.11581	Protease/protease inhibitor		k/k
29	suprabasin	SBSN	8.97419	Structural		k/k
30	zinc finger protein 750	ZNF750	8.74391	Transcription factor	HF	k/k
31	tyrosinase-related protein 1	TYRP1	8.73604	Melanin biosynthesis/melanosome		k/k
32	transmembrane protein 45A	TMEM45A	8.72053	Unknown	UC, SNS	n/n
33	interleukin 1 family, member 7 (zeta)	IL37	8.62388	Cytokine/cytokine receptor		k/n
34	pentaxin-related gene, rapidly induced by IL-1 beta	PTX3	8.44454	Immune response		k/k
35	GATA binding protein 3	GATA3	8.37722	Transcription factor		k/k
36	sciellin	SCEL	8.0124	Structural		k/k
37	dystonin	DST	7.74141	Tight junction	HF	k/k
38	exophilin 5	EXPH5	7.61557	Vesicular trafficking	UC	n/n
39	G protein-coupled receptor 115	GPR115	7.54116	Receptor	SNS	k/n
40	epiplakin 1	EPPK1	7.49296	Structural		k/k
41	cadherin-related family member 1	CDHR1	7.42908	Cell adhesion	SNS	k/n
42	premature ovarian failure, 1B	POF1B	7.34549	Structural		k/k
43	kallikrein 5	KLK5	7.33941	Protease/protease inhibitor		k/k
44	arylacetamide deacetylase-like 2	AADACL2	7.31894	Enzyme	UC	n/n
45	stratifin	SFN	7.25941	Signaling		k/k
46	desmoplakin	DSP	7.23091	Tight junction	HF	k/k
47	claudin 1	CLDN1	7.18786	Tight junction		k/k
48	lymphocyte antigen 6 complex, locus D	LY6D	7.11898	Tight junction		k/k
49	trichohyalin	TCHH	7.08527	Cytoskeleton	EDC/HF	k/k
50	keratin 80	KRT80	6.83641	Keratin		k/k
51	PERP, TP53 apoptosis effector	PERP	6.83035	Tight junction	HF	k/k
52	serine (or cysteine) proteinase inhibitor, clade B (ovalbumin), member 7	SERPINB7	6.68412	Protease/protease inhibitor		k/k
53	tripartite motif-containing 29	TRIM29	6.65181	Transcription factor	HF	k/k
54	family with sequence similarity 83, member B	FAM83B	6.49556	Unknown	UC	n/n
55	interleukin 20 receptor beta	IL20RB	6.48097	Cytokine/cytokine receptor		k/k
56	corneodesmosin	CDSN	6.41793	Structural		k/k
57	family with sequence similarity 83, member C	FAM83C	6.35354	Unknown	UC	n/n
58	serine (or cysteine) proteinase inhibitor, clade B (ovalbumin), member 5	SERPINB5	6.29308	Protease/protease inhibitor	HF	k/k
59	keratin 5 (epidermolysis bullosa simplex, Dowling-Meara/Kobner/Weber-Cockayne types)	KRT5	6.28612	Keratin	HF	k/k
60	Kruppel-like factor 5 (intestinal)	KLF5	6.2619	Transcription factor		k/k
61	transcription factor CP2-like 2	GRHL1	6.24068	Transcription factor		k/k
62	tumor necrosis factor receptor superfamily, member 19	TNFRSF19	6.20472	Cytokine/cytokine receptor		k/k
63	serine (or cysteine) proteinase inhibitor, clade A (alpha-1 antiproteinase, antitrypsin), member 12	SERPINA12	6.18493	Protease/protease inhibitor		k/k
64	Spectrin, beta, non-erythrocytic 2	SPTBN2	6.14958	Protein trafficking		k/n
65	transcription factor AP-2 alpha (activating enhancer binding protein 2 alpha)	TFAP2A	6.11242	Transcription factor	HF	k/k
66	SNF1-like kinase	SIK1	6.09139	Protein modification		k/n
67	SH3 domain containing ring finger 2	SH3RF2	5.98594	Signaling		k/n
68	LY6/PLAUR domain containing 3	LYPD3	5.95618	Cell adhesion		k/k
69	Now called lectin, galactoside-binding-like	LGALSL	5.88084	Unknown	UC	n/n
70	AHNAK nucleoprotein 2	AHNAK2	5.76385	Structural	EMT	k/n
71	tenomodulin	TNMD	5.66089	Metabolism		k/n
72	giant axonal neuropathy (gigaxonin)	GAN	5.64336	Protein turnover		k/k
73	chromosome 5 open reading frame 46	C5orf46	5.64052	Unknown	UC, SNS	n/n
74	keratin associated protein 2-2	KRTAP2-2	5.63081	KRTAP	HF	k/k
75	tumor protein p73-like	TP63	5.57602	Transcription factor	HF	k/k
76	keratin 15	KRT15	5.56059	Keratin	HF	k/k
77	ATPase, H+ transporting, lysosomal 42kDa, V1 subunit C isoform 2	ATP6V1C2	5.5178	Transporter		k/n
78	Xg blood group (pseudoautosomal boundary-divided on the X chromosome)	XG	5.48612	Unknown		k/n
79	coagulation factor II (thrombin) receptor-like 1	F2RL1	5.41917	Coaggulation	HF	k/k
80	Ly6/neurotoxin 1	LYNX1	5.39942	Signaling		k/k
81	keratin 23 (histone deacetylase inducible)	KRT23	5.37947	Signaling		k/n
82	forkhead box N1	FOXN1	5.36285	Transcription factor		k/k
83	epidermal retinal dehydrogenase 2	SDR16C5	5.35493	Enzyme		k/k
84	chloride channel, calcium activated, family member 2	CLCA2	5.35021	Channel		k/k
85	BCL2/adenovirus E1B 19kD interacting protein like	BNIPL	5.2983	Apoptosis		k/n
86	secreted LY6/PLAUR domain containing 1	SLURP1	5.27536	GF/GF binding protein		k/k
87	annexin A8	ANXA8	5.21637	Signaling	HF	k/k
88	keratin 17	KRT17	5.21527	Keratin		k/k
89	transcription factor AP-2 gamma (activating enhancer binding protein 2 gamma)	TFAP2C	5.2118	Transcription factor	HF	k/k
90	death associated protein-like 1	DAPL1	5.20947	Apoptosis		k/k
91	degenerative spermatocyte homolog 1, lipid desaturase (Drosophila)	DEGS1	5.16897	Lipid metabolism		k/n
92	syndecan 1	SDC1	5.08921	Tight junction	HF	k/k
93	cysteine-rich C-terminal 1	CRCT1	5.04841	Structural	EDC	k/k
94	chromosome 1 open reading frame 68	C1orf68	5.04435	Unknown	EDC	k/k
95	epithelial splicing regulatory protein 1	ESRP1	5.03277	RNA binding/metabolism	EMT	k/k
96	intermediate filament family orphan 2	IFFO2	4.98571	Cytoskeleton	UC	n/n
97	tuftelin 1	TUFT1	4.96724	Cell cycle	HF	k/k
98	chromosome 19 open reading frame 33	C19orf33	4.917	Apoptosis		k/n
99	keratin 25	KRT25	4.88247	Keratin		k/k
100	S100 calcium binding protein A2	S100A2	4.85785	Signaling	EDC	k/k
101	homeodomain-only protein	HOP	4.8461	Transcription factor		k/k
102	periostin, osteoblast specific factor	POSTN	4.79552	ECM	HF	k/k
103	keratin 71	KRT71	4.75326	Keratin		k/k
104	laminin, beta 4	LAMB4	4.73118	DNA binding/metabolism		k/n
105	chromosome 1 open reading frame 46	LINC00302	4.6846	Non-coding	UC	n/n
106	ATP-binding cassette, sub-family A (ABC1), member 12	ABCA12	4.6275	Transporter		k/k
107	Kruppel-like factor 4 (gut)	KLF4	4.61267	Transcription factor		k/k
108	aquaporin 3	AQP3	4.57083	Channel	HF	k/k
109	G protein-coupled receptor 87	GPR87	4.55411	Receptor	SNS	k/n
110	chemokine (C-X-C motif) ligand 14	CXCL14	4.50639	Chemokine/chemokine receptor	HF	k/k
111	adipose differentiation-related protein	ADFP	4.44206	Lipid metabolism	HF	k/k
112	lymphocyte antigen 6 complex, locus G6C	LY6G6C	4.41945	Signaling		k/n
113	cystatin A (stefin A)	CSTA	4.38186	Structural		k/k
114	interleukin 18 (interferon-gamma-inducing factor)	IL18	4.36713	Cytokine/cytokine receptor		k/k
115	AHNAK nucleoprotein	AHNAK	4.34324	Signaling		k/k
116	tumor-associated calcium signal transducer 2	TACSTD2	4.33405	Tight junction	HF	k/k
117	RAR-related orphan receptor A	RORA	4.31924	Receptor		k/n
118	Carbonic anhydrase XII	CA12	4.30794	Enzyme		k/k
119	keratin 6B	KRT6B	4.27745	Keratin	HF	k/k
120	kallikrein 7 (chymotryptic, stratum corneum)	KLK7	4.27552	Protease/protease inhibitor		k/k
121	Pancreatic lipase-related protein 3	PNLIPRP3	4.22212	Lipid metabolism		k/n
122	collagen triple helix repeat containing 1	CTHRC1	4.21044	Structural		k/k
123	junction plakoglobin	JUP	4.20936	Cytoskeleton		k/k
124	arginase, liver	ARG1	4.20582	Enzyme		k/k
125	cathepsin K (pycnodysostosis)	CTSK	4.19838	Protease/protease inhibitor	HF	k/k
126	aldehyde dehydrogenase 3 family, member B2	ALDH3B2	4.14588	Enzyme	HF	k/k
127	peptidase M20 domain containing 1	PM20D1	4.13521	Protease/protease inhibitor	UC	n/n
128	neuromedin U	NMU	4.1259	Hormone/hormone binding		k/k
129	arachidonate lipoxygenase 3	ALOXE3	4.10619	Lipid metabolism		k/k
130	adiponectin, C1Q and collagen domain containing	ADIPOQ	4.10443	Hormone/hormone binding		k/k
131	prostaglandin-endoperoxide synthase 1 (prostaglandin G/H synthase and cyclooxygenase)	PTGS1	4.0896	Lipid metabolism		k/k
132	collagen, type XVII, alpha 1	COL17A1	4.07063	Structural		k/k
133	keratin 4	KRT4	4.06865	Keratin		k/k
134	collagen, type I, alpha 2	COL1A2	4.05799	Structural	HF	k/k
135	caspase recruitment domain family, member 18	CARD18	4.02758	Apoptosis	UC	n/n
136	fibroblast growth factor receptor 3 (achondroplasia, thanatophoric dwarfism)	FGFR3	4.02095	Receptor	HF	k/k
137	matrix metalloproteinase 2 (gelatinase A, 72kDa gelatinase, 72kDa type IV collagenase)	MMP2	4.01723	Protease/protease inhibitor		k/k
138	Rap guanine nucleotide exchange factor (GEF)-like 1	RAPGEFL1	4.00342	Signaling	UC	n/n
139	angiotensin II receptor, type 1	AGTR1	3.95347	Receptor		k/n
140	kinesin light chain 2-like	KLC3	3.94477	Cytoskeleton		k/n
141	kallikrein 8 (neuropsin/ovasin)	KLK8	3.9268	Protease/protease inhibitor		k/k
142	adenomatosis polyposis coli down-regulated 1	APCDD1	3.92298	Signaling		k/k
143	Epidermal growth factor receptor (erythroblastic leukemia viral (v-erb-b) oncogene homolog, avian)	EGFR	3.92118	Receptor		k/k
144	chloride intracellular channel 3	CLIC3	3.92085	Channel		k/n
145	twist homolog 1 (acrocephalosyndactyly 3; Saethre-Chotzen syndrome) (Drosophila)	TWIST1	3.88707	Transcription factor		k/k
146	membrane protein, palmitoylated 7 (MAGUK p55 subfamily member 7)	MPP7	3.88238	Tight junction		k/n
147	cornifelin	CNFN	3.85985	Structural		k/k
148	PTK6 protein tyrosine kinase 6	PTK6	3.84655	Protein modification		k/k
149	solute carrier family 19, member 3	SLC19A3	3.82937	Transporter		k/n
150	egl nine homolog 3 (C. elegans)	EGLN3	3.82678	Apoptosis	HF	k/k
151	periplakin	PPL	3.81874	Cytoskeleton	HF	k/k
152	calcineurin B homologous protein 2	CHP2	3.79707	Transporter		k/n
153	V-ets erythroblastosis virus E26 oncogene homolog 2 (avian)	ETS2	3.78828	Transcription factor		k/k
154	protein phosphatase 1, regulatory (inhibitor) subunit 14C	PPP1R14C	3.78638	Protein modification		k/n
155	tensin 4	TNS4	3.78439	Cytoskeleton		k/n
156	grainyhead-like 3 (Drosophila)	GRHL3	3.76931	Transcription factor		k/k
157	specifically androgen-regulated protein	SARG	3.7648	Unknown	HF	k/k
158	hypothetical protein LOC100130476	LOC100130476	3.75389	Non-coding	UC	n/n
159	diacylglycerol O-acyltransferase homolog 2 (mouse)	DGAT2	3.71904	Metabolism		k/k
160	DENN/MADD domain containing 2C	DENND2C	3.71735	Signaling	UC	n/n
161	betacellulin	BTC	3.70603	GF/GF binding protein		k/k
162	chromosome 1 open reading frame 106	C1orf106	3.69106	Unknown		n/n
163	keratin associated protein 3-3	KRTAP3-3	3.67751	KRTAP	HF	k/k
164	FXYD domain containing ion transport regulator 3	FXYD3	3.67245	Transporter	HF	k/k
165	iroquois homeobox protein 3	IRX3	3.66351	Transcription factor		k/k
166	prominin 2	PROM2	3.66254	Structural		k/k
167	calmodulin-like 3	CALML3	3.65344	Signaling	HF	k/k
168	CD44 antigen (homing function and Indian blood group system)	CD44	3.64533	Cell adhesion	HF	k/k
169	interferon regulatory factor 6	IRF6	3.64287	Transcription factor		k/k
170	fatty acid binding protein 4, adipocyte	FABP4	3.63744	Lipid metabolism		k/k
171	LON peptidase N-terminal domain and ring finger 1	LONRF1	3.63687	Protein turnover		k/n
172	CD109 antigen (Gov platelet alloantigens)	CD109	3.62962	Immune response		k/k
173	Microtubule-actin crosslinking factor 1	MACF1	3.6201	Cytoskeleton		k/k
174	RAB25, member RAS oncogene family	RAB25	3.59292	Signaling		k/n
175	sulfotransferase family, cytosolic, 2B, member 1	SULT2B1	3.56257	Lipid metabolism		k/k
176	pyruvate dehydrogenase kinase, isoenzyme 4	PDK4	3.5623	Enzyme		k/k
177	S100 calcium binding protein A9 (calgranulin B)	S100A9	3.55597	Signaling	EDC	k/k
178	dickkopf homolog 2 (Xenopus laevis)	DKK2	3.51577	Signaling	HF	k/k
179	serine protease inhibitor, Kazal type 5	SPINK5	3.5068	Protease/protease inhibitor		k/k
180	glycoprotein (transmembrane) nmb	GPNMB	3.49763	Cell adhesion	HF	k/k
181	protein tyrosine phosphatase, non-receptor type 13 (APO-1/CD95 (Fas)-associated phosphatase)	PTPN13	3.49514	Protein modification		k/k
182	elongation of very long chain fatty acids (FEN1/Elo2, SUR4/Elo3, yeast)-like 4	ELOVL4	3.47938	Lipid metabolism		k/k
183	sosondowah ankyrin repeat domain family member C	SOWAHC	3.46825	Unknown		k/n
184	family with sequence similarity 57, member A [	FAM57A	3.46448	Unknown	HF	k/k
185	abhydrolase domain containing 12B	ABHD12B	3.46381	Unknown	UC	n/n
186	nuclear receptor subfamily 1, group D, member 1	NR1D1	3.45575	Receptor	HF	k/k
187	small proline-rich protein 3	SPRR3	3.4456	Microbicidal	EDC	k/k
188	Wingless-type MMTV integration site family, member 3	WNT3	3.4292	GF/GF binding protein		k/k
189	abhydrolase domain containing 9	EPHX3	3.42913	Enzyme		k/n
190	hydroxyprostaglandin dehydrogenase 15-(NAD)	HPGD	3.42531	Lipid metabolism		k/k
191	transglutaminase 3 (E polypeptide, protein-glutamine-gamma-glutamyltransferase)	TGM3	3.41314	Enzyme		k/k
192	gap junction protein, beta 3, 31kDa (connexin 31)	GJB3	3.40847	Gap junction	HF	k/k
193	calpain, small subunit 2	CAPNS2	3.40507	Protease/protease inhibitor		k/n
194	par-6 partitioning defective 6 homolog gamma (C. elegans)	PARD6G	3.38634	Tight junction		k/n
195	zinc finger protein 273	ZNF273	3.38378	Transcription factor	UC	n/n
196	absent in melanoma 1	AIM1	3.38041	Structural	HF	k/k
197	desmoglein 3 (pemphigus vulgaris antigen)	DSG3	3.3794	Cell adhesion		k/k
198	extracellular link domain containing 1	LYVE1	3.37581	Cell adhesion		k/k
199	placenta-specific 2 (non-protein coding)	PLAC2	3.37559	Non-coding		k/n
200	family with sequence similarity 46, member B	FAM46B	3.35763	Unknown	UC	n/n
201	NIPA-like domain containing 1	NIPAL1	3.33375	Transporter	UC	n/n
202	vav 3 oncogene	VAV3	3.32204	Signaling		k/n
203	keratin 27	KRT27	3.31966	Keratin		k/k
204	epithelial membrane protein 2	EMP2	3.3148	Cell adhesion		k/n
205	mucin 15, cell surface associated	MUC15	3.31161	Signaling		k/k
206	ovo-like 1(Drosophila)	OVOL1	3.30896	Transcription factor		k/k
207	chromosome 9 open reading frame 169	C9orf169	3.30708	Unknown	UC	n/n
208	kallikrein 11	KLK11	3.30534	Protease/protease inhibitor		k/k
209	mal, T-cell differentiation protein 2	MAL2	3.30138	Lipid metabolism		k/k
210	FERM domain containing 6	FRMD6	3.29535	Signaling	EMT	k/k
211	CCAAT/enhancer binding protein (C/EBP), alpha	CEBPA	3.27755	Transcription factor		k/k
212	cell wall biogenesis 43 C-terminal homolog (S. cerevisiae)	CWH43	3.27421	Metabolism		k/n
213	proline rich 9	PRR9	3.26935	Microbicidal	EDC	k/k
214	wingless-type MMTV integration site family, member 16	WNT16	3.26574	GF/GF binding protein		k/k
215	heparan sulfate (glucosamine) 3-O-sulfotransferase 6	HS3ST6	3.26219	Protein modification		k/n
216	alcohol dehydrogenase IB (class I), beta polypeptide	ADH1B	3.26002	Enzyme		k/k
217	nicotinamide N-methyltransferase	NNMT	3.25865	Metabolism		k/k
218	YOD1 OTU deubiquinating enzyme 1 homolog (S. cerevisiae)	YOD1	3.25423	Protein turnover		k/n
219	castor zinc finger 1	CASZ1	3.25173	Transcription factor		k/n
220	keratin, hair, acidic, 1	KRT31	3.24725	Keratin		k/k
221	TPR domain, ankyrin-repeat and coiled-coil-containing	TANC	3.2463	Cytoskeleton		k/n
222	Dual specificity phosphatase 7	DUSP7	3.23091	Protein modification	HF	k/k
223	metallothionein 1X	MT1X	3.23032	Metabolism		k/k
224	tetratricopeptide repeat domain 22	TTC22	3.2275	Unknown		k/n
225	anoctamin 1, calcium activated chloride channel	ANO1	3.22055	Channel		k/k
226	adrenergic, beta-2-, receptor, surface	ADRB2	3.21683	Receptor		k/k
227	LAG1 longevity assurance homolog 3 (S. cerevisiae)	LASS3	3.19816	Lipid metabolism		k/k
228	epiregulin	EREG	3.19454	GF/GF binding protein		k/k
229	Fc fragment of IgE, high affinity I, receptor for; alpha polypeptide	FCER1A	3.19331	Immune response		k/k
230	WEE1 homolog (S. pombe)	WEE1	3.19018	Cell cycle		k/k
231	transmembrane protein 79	TMEM79	3.18529	Unknown	UC	n/n
232	small proline-rich protein 1A	SPRR1A	3.18321	Microbicidal	EDC	k/k
233	inositol(myo)-1(or 4)-monophosphatase 2	IMPA2	3.18284	Enzyme		k/n
234	keratin 13	KRT13	3.18048	Keratin		k/k
235	bactericidal/permeability-increasing protein-like 2	BPIL2	3.17589	Microbicidal		k/k
236	leucine-rich repeats and immunoglobulin-like domains 3	LRIG3	3.16898	Signaling		k/k
237	histidine ammonia-lyase	HAL	3.16895	Metabolism		k/k
238	chromatin modifying protein 4C	CHMP4C	3.15542	DNA binding/metabolism		k/n
239	Rhesus blood group, C glycoprotein	RHCG	3.14828	Transporter		k/k
240	collagen, type I, alpha 1	COL1A1	3.12289	Structural		k/k
241	hypothetical protein LOC284023	LOC284023	3.12077	Non-coding	UC	n/n
242	steroid-5-alpha-reductase, alpha polypeptide 1 (3-oxo-5 alpha-steroid delta 4-dehydrogenase alpha 1)	SRD5A1	3.11535	Lipid metabolism	HF	k/k
243	solute carrier family 16, member 10 (aromatic amino acid transporter)	SLC16A10	3.11011	Transporter		k/n
244	tumor protein p63 regulated 1	TPRG1	3.10728	Signaling		k/n
245	cytochrome P450, family 26, subfamily B, polypeptide 1	CYP26B1	3.1054	Enzyme		k/k
246	basonuclin 1	BNC1	3.09686	Transcription factor		k/k
247	iroquois homeobox protein 2	IRX2	3.09676	Transcription factor		k/n
248	chromosome 10 open reading frame 10	C10orf10	3.09606	Metabolism		k/n
249	interleukin 1 receptor, type II	IL1R2	3.09125	Cytokine/cytokine receptor		k/k
250	pleckstrin homology-like domain, family A, member 2	PHLDA2	3.08979	Apoptosis		k/n
251	eukaryotic elongation factor-2 kinase	EEF2K	3.05822	Gene expression		k/n
252	collagen, type VII, alpha 1 (epidermolysis bullosa, dystrophic, dominant and recessive)	COL7A1	3.04465	Structural	HF	k/k
253	keratin 6A	KRT6A	3.03038	Keratin	HF	k/k
254	gamma-glutamyltransferase 6	GGT6	3.02478	Metabolism		k/n
255	psoriasis susceptibility 1 candidate 2	PSORS1C2	3.02333	Unknown		k/k
256	thrombomodulin	THBD	3.01074	Coaggulation		k/k
257	CD163 antigen	CD163	3.00518	Immune response		k/k
258	coxsackie virus and adenovirus receptor	CXADR	3.00458	Cell adhesion		k/k
259	jagged 1 (Alagille syndrome)	JAG1	2.98986	Signaling	HF	k/k
260	cornulin	CRNN	2.98758	Stress response	EDC	k/k
261	UDP-N-acetyl-alpha-D-galactosamine:polypeptide N-acetylgalactosaminyltransferase-like 2	GALNTL2	2.98712	Protein modification		k/n
262	collagen, type III, alpha 1 (Ehlers-Danlos syndrome type IV, autosomal dominant)	COL3A1	2.98674	Structural		k/k
263	tet oncogene family member 3	TET3	2.98498	DNA binding/metabolism		k/n
264	envoplakin	EVPL	2.9769	Structural		k/k
265	mitogen-activated protein kinase kinase kinase 6	MAP3K6	2.97525	Protein modification		k/n
266	ankyrin repeat domain 22	ANKRD22	2.97456	Unknown		k/n
267	v-myc myelocytomatosis viral oncogene homolog (avian)	MYC	2.96489	Transcription factor		k/k
268	epithelial membrane protein 1	EMP1	2.96099	Tight junction		k/n
269	interleukin 20 receptor, alpha	IL20RA	2.9601	Cytokine/cytokine receptor		k/k
270	snail homolog 2 (Drosophila)	SNAI2	2.95987	Transcription factor	HF	k/k
271	gap junction protein, beta 5 (connexin 31.1)	GJB5	2.95791	Gap junction		k/k
272	ELOVL family member 7, elongation of long chain fatty acids (yeast)	ELOVL7	2.95434	Lipid metabolism		k/k
273	BCL2-associated athanogene	BAG1	2.95261	Apoptosis		k/n
274	myelin protein zero-like 3	MPZL3	2.95223	Cell adhesion		k/k
275	ladinin 1	LAD1	2.93878	ECM	HF	k/k
276	melan-A	MLANA	2.93866	Melanin biosynthesis/melanosome		k/k
277	catenin (cadherin-associated protein), delta 1	CTNND1	2.93364	Transcription factor	HF	k/k
278	meteorin, glial cell differentiation regulator-like	METRNL	2.93318	Cytokine/cytokine receptor		k/n
279	protein phosphatase 1, regulatory (inhibitor) subunit 13 like	PPP1R13L	2.91743	Protein modification	HF	k/k
280	defensin, beta 4	DEFB4	2.90109	Microbicidal		k/k
281	frizzled homolog 10 (Drosophila)	FZD10	2.89297	Receptor		k/k
282	dickkopf homolog 1 (Xenopus laevis)	DKK1	2.88948	Signaling		k/k
283	ring finger protein 144B	RNF144B	2.88416	Protein turnover		k/n
284	keratin 78	KRT78	2.8728	Keratin		k/k
285	sphingomyelin phosphodiesterase, acid-like 3A	SMPDL3A	2.86875	Lipid metabolism		k/n
286	catenin, beta interacting protein 1	CTNNBIP1	2.85396	Signaling		k/k
287	metallothionein 1G	MT1G	2.85379	Metabolism		k/n
288	RAB38, member RAS oncogene family	RAB38	2.84733	Signaling	HF	k/k
289	bleomycin hydrolase	BLMH	2.84137	Protease/protease inhibitor		k/k
290	early growth response 3	EGR3	2.83933	Transcription factor		k/k
291	LY6/PLAUR domain containing 6B	LYPD6B	2.83683	Unknown		k/n
292	prolactin-induced protein	PIP	2.83181	Microbicidal		k/k
293	coagulation factor II (thrombin) receptor	F2R	2.83152	Coaggulation		k/k
294	glutaminyl-peptide cyclotransferase (glutaminyl cyclase)	QPCT	2.82664	Enzyme		k/n
295	coagulation factor XIII, A1 polypeptide	F13A1	2.82282	Coaggulation		k/k
296	keratin associated protein 4-7	KRTAP4-7	2.81821	KRTAP	HF	k/k
297	Retinol dehydrogenase 13 (all-trans and 9-cis)	RDH13	2.81579	Enzyme		k/n
298	WD repeat and FYVE domain containing 2	WDFY2	2.81493	Vesicular trafficking		k/n
299	absent in melanoma 1-like	AIM1L	2.80747	Structural		k/k
300	keratin associated protein 4-10	KRTAP4-10	2.80575	KRTAP	HF	k/k
301	solute carrier family 1 (high affinity aspartate/glutamate transporter), member 6	SLC1A6	2.79804	Transporter
302	Peptidyl arginine deiminase, type I	PADI1	2.79518	Metabolism		k/k
303	CD207 antigen, langerin	CD207	2.79424	Immune response
304	amphiregulin (schwannoma-derived growth factor)	AREG	2.79272	Hormone/hormone binding
305	casein kinase 1, alpha 1	CSNK1A1	2.79181	Protein modification
306	Germinal center expressed transcript 2	GCET2	2.78914	Signaling
307	S100 calcium binding protein A14	S100A14	2.78673	Signaling	EDC/HF
308	lysyl oxidase	LOX	2.77987	Enzyme
309	sclerostin domain containing 1	SOSTDC1	2.77714	GF/GF binding protein	HF
310	Nedd4 family interacting protein 2	NDFIP2	2.77588	Signaling
311	Kruppel-like factor 10	KLF10	2.77074	Transcription factor
312	homeo box A9	HOXA9	2.75352	Transcription factor
313	family with sequence similarity 83, member H	FAM83H	2.75344	Structural	UC
314	Kruppel-like factor 8	KLF8	2.75321	Transcription factor
315	hyaluronan synthase 3	HAS3	2.74703	ECM
316	insulin-degrading enzyme	IDE	2.74539	Metabolism
317	keratin associated protein 1-1	KRTAP1-1	2.74395	KRTAP	HF
318	transmembrane protein 40	TMEM40	2.74356	Unknown	UC
319	involucrin	IVL	2.73602	Structural	EDC/HF	k/k
320	EPS8-like 1	EPS8L1	2.73573	Cytoskeleton
321	transmembrane protein 43	TMEM43	2.72195	Unknown	UC
322	arachidonate 12-lipoxygenase, 12R type	ALOX12B	2.71977	Lipid metabolism		k/k
323	ras homolog gene family, member V	RHOV	2.7082	Cytoskeleton
324	serine protease inhibitor, Kunitz type 1	SPINT1	2.7008	Protease/protease inhibitor
325	follistatin	FST	2.70008	GF/GF binding protein
326	keratin associated protein 9-3	KRTAP9-3	2.69732	KRTAP
327	jub, ajuba homolog (Xenopus laevis)	JUB	2.69545	Cell adhesion
328	plakophilin 3	PKP3	2.69435	Cell adhesion
329	contactin associated protein-like 3	CNTNAP3	2.6916	Cell adhesion
330	mutS homolog 5 (E. coli)	MSH5	2.6791	Unknown	HF
331	keratin associated protein 9-4	KRTAP9-4	2.67448	KRTAP
332	apolipoprotein L domain containing 1	APOLD1	2.67221	Tight junction
333	keratin 16 (focal non-epidermolytic palmoplantar keratoderma)	KRT16	2.66658	Keratin	HF
334	Rho family GTPase 3	RND3	2.66197	Cytoskeleton
335	microsomal glutathione S-transferase 1	MGST1	2.66175	Lipid metabolism
336	chitinase 3-like 1 (cartilage glycoprotein-39)	CHI3L1	2.64792	ECM
337	C-type lectin domain family 2, member B	CLEC2B	2.64778	Immune response
338	pleiomorphic adenoma gene-like 1	PLAGL1	2.6439	Transcription factor
339	H3 histone, family 3B (H3.3B)	H3F3B	2.63579	DNA binding/metabolism
340	transient receptor potential cation channel, subfamily M, member 1	TRPM1	2.62957	Channel
341	S100 calcium binding protein A16	S100A16	2.62937	Signaling	EDC
342	PET112-like (yeast)	PET112L	2.6288	Gene expression
343	Proline rich Gla (G-carboxyglutamic acid) 4 (transmembrane)	PRRG4	2.6284	Receptor
344	small proline-rich protein 1B (cornifin)	SPRR1B	2.6276	Microbicidal	EDC
345	retinol dehydrogenase 12 (all-trans and 9-cis)	RDH12	2.62759	Enzyme
346	chromosome 14 open reading frame 31	C14orf31	2.62697	Unknown	UC
347	engrailed homolog 1	EN1	2.62561	Transcription factor
348	RAD23 homolog B (S. cerevisiae)	RAD23B	2.62236	Signaling
349	ets variant 3	ETV3	2.6178	Transcription factor
350	glycolipid transfer protein	GLTP	2.61342	Lipid metabolism
351	NHS-like 1	NHSL1	2.61208	Unknown
352	keratin associated protein 4-9	KRTAP4-9	2.60699	KRTAP
353	WDNM1-like pseudogene	LOC645638	2.60475	Non-coding
354	MICAL C-terminal like	MICALCL	2.60354	Cytoskeleton
355	transglutaminase 1 (K polypeptide epidermal type I, protein-glutamine-gamma-glutamyltransferase)	TGM1	2.60343	Enzyme		k/k
356	Phospholipase D1, phophatidylcholine-specific	PLD1	2.60007	Signaling
357	guanine nucleotide binding protein (G protein), beta polypeptide 4	GNB4	2.59906	Signaling
358	Kruppel-like factor 6	KLF6	2.59619	Transcription factor
359	cadherin 1, type 1, E-cadherin (epithelial)	CDH1	2.59389	Cell adhesion	HF
360	RNA binding motif (RNP1, RRM) protein 3	RBM3	2.59331	RNA binding/metabolism
361	aldehyde dehydrogenase 3 family, member A2	ALDH3A2	2.59294	Enzyme	HF
362	transcription factor AP-2 beta (activating enhancer binding protein 2 beta)	TFAP2B	2.59285	Transcription factor	HF
363	sperm specific antigen 2	SSFA2	2.58945	Protein trafficking	HF
364	bicaudal D homolog 2 (Drosophila)	BICD2	2.58912	Cytoskeleton	HF
365	transmembrane protein 154	TMEM154	2.58467	Unknown	UC
366	dual oxidase 1	DUOX1	2.58154	Enzyme
367	Sortilin-related VPS10 domain containing receptor 2	SORCS2	2.57386	Lipid metabolism
368	small proline-rich protein 2G	SPRR2G	2.57197	Microbicidal	EDC
369	acyl-CoA synthetase long-chain family member 1	ACSL1	2.57062	Lipid metabolism
370	lipidosin	BG1	2.56966	Lipid metabolism
371	potassium channel tetramerisation domain containing 15	KCTD15	2.55915	Channel
372	transforming, acidic coiled-coil containing protein 2	TACC2	2.55817	Cytoskeleton	HF
373	low density lipoprotein receptor-related protein 4	LRP4	2.55638	Lipid metabolism
374	frizzled homolog 6 (Drosophila)	FZD6	2.5533	Receptor	HF
375	zinc finger protein 57	ZNF57	2.55254	Transcription factor	UC
376	oncostatin M receptor	OSMR	2.544	Cytokine/cytokine receptor
377	S100 calcium binding protein A7 (psoriasin 1)	S100A7	2.5405	Signaling	EDC
378	inhibin, beta B (activin AB beta polypeptide)	INHBB	2.53809	Hormone/hormone binding	HF
379	FOS-like antigen 2	FOSL2	2.53802	Transcription factor
380	inositol 1,4,5-triphosphate receptor, type 3	ITPR3	2.52614	Channel
381	tumor necrosis factor, alpha-induced protein 9	TNFAIP9	2.52339	Transporter
382	PYD and CARD domain containing	PYCARD	2.52204	Signaling
383	adrenomedullin	ADM	2.52167	Hormone/hormone binding
384	N-myc downstream regulated gene 1	NDRG1	2.52029	Apoptosis
385	arachidonate 15-lipoxygenase, second type	ALOX15B	2.51546	Lipid metabolism
386	proteolipid protein 2 (colonic epithelium-enriched)	PLP2	2.51392	Channel	HF
387	hairy and enhancer of split 1, (Drosophila)	HES1	2.51324	Transcription factor
388	SH3 binding protein 3BP2 (3BP2)	SH3BP2	2.50784	Signaling
389	FOS-like antigen 1	FOSL1	2.50781	Transcription factor
390	premelanosome protein	PMEL	2.50729	Melanin biosynthesis/melanosome
391	hypothetical protein LOC147645	LOC147645	2.50704	Unknown	UC
392	matrix-remodelling associated 5	MXRA5	2.49766	Unknown	HF
393	perilipin	PLIN	2.49448	Lipid metabolism
394	Solute carrier family 28 (sodium-coupled nucleoside transporter), member 3	SLC28A3	2.49396	Transporter
395	Kruppel-like factor 3 (basic)	KLF3	2.48652	Transcription factor
396	Retinoblastoma-associated factor 600	RBAF600	2.48117	Protein turnover	HF
397	tryptase alpha/beta 1	TPSAB1	2.48094	Protease/protease inhibitor
398	Solute carrier family 19 (thiamine transporter), member 2	SLC19A2	2.47706	Transporter
399	keratin 79	KRT79	2.47661	Keratin
400	Cytochrome P450, family 39, subfamily A, polypeptide 1	CYP39A1	2.4765	Enzyme
401	thyroid hormone responsive (SPOT14 homolog, rat)	THRSP	2.47106	Gene expression
402	major histocompatibility complex, class II, DQ beta 2	HLA-DQB2	2.47009	Immune response
403	wingless-type MMTV integration site family, member 4	WNT4	2.46994	GF/GF binding protein
404	keratin associated protein 4-3	KRTAP4-3	2.46506	KRTAP
405	mutated in colorectal cancers	MCC	2.46021	Cell cycle
406	myosin, heavy polypeptide 3, skeletal muscle, embryonic	MYH3	2.45413	Structural
407	mitogen-inducible gene 6	MIG-6	2.4527	Signaling
408	gap junction protein, beta 6 (connexin 30)	GJB6	2.44952	Gap junction
409	transmembrane and tetratricopeptide repeat containing 3	TMTC3	2.44754	Stress response
410	ephrin-A1	EFNA1	2.44616	Signaling	HF
411	MIR205 host gene (non-protein coding)	MIR205HG	2.44053	Non-coding	UC
412	gap junction protein, alpha 1, 43kDa (connexin 43)	GJA1	2.43808	Gap junction	HF
413	FK506 binding protein 5	FKBP5	2.4318	Stress response
414	SNF-1 related kinase	SNRK	2.42893	Protein modification
415	carbonic anhydrase XIII	CA13	2.42508	Enzyme
416	cyclin D1 (PRAD1: parathyroid adenomatosis 1)	CCND1	2.42412	Cell cycle	HF
417	potassium channel, subfamily K, member 7	KCNK7	2.42254	Channel
418	keratin 34	KRT34	2.41987	Keratin	HF
419	matrix metalloproteinase 28	MMP28	2.41799	Protease/protease inhibitor
420	protein tyrosine phosphatase, receptor type, F	PTPRF	2.41043	Protein modification	HF
421	GRAM domain containing 1C	GRAMD1C	2.41023	Unknown
422	S100 calcium binding protein A10 (annexin II ligand, calpactin I, light polypeptide (p11))	S100A10	2.40936	Signaling	EDC
423	small nucleolar RNA host gene 5 (non-protein coding)	SNHG5	2.40694	Non-coding
424	zinc finger and BTB domain containing 16	ZBTB16	2.40515	Transcription factor	UC
425	p21(CDKN1A)-activated kinase 6	PAK6	2.40354	Protein modification
426	cathepsin L2	CTSL2	2.40167	Protease/protease inhibitor	HF
427	C-type lectin domain family 3, member B	CLEC3B	2.39851	Protease/protease inhibitor		k/k
428	chromosome 20 open reading frame 42	C20orf42	2.39474	Unknown	HF
429	PDZ and LIM domain 4	PDLIM4	2.39195	Cytoskeleton
430	v-fos FBJ murine osteosarcoma viral oncogene homolog	FOS	2.39034	Transcription factor
431	RAB27B, member RAS oncogene family	RAB27B	2.38705	Signaling
432	cellular retinoic acid binding protein 2	CRABP2	2.38494	Receptor
433	dishevelled associated activator of morphogenesis 1	DAAM1	2.38072	Cytoskeleton
434	keratin associated protein 1-3 /// keratin associated protein 1-3	KRTAP1-3	2.38003	KRTAP	HF
435	WNT1 inducible signaling pathway protein 2	WISP2	2.37981	Gene expression
436	hypothetical LOC389328	LOC389328	2.37953	Unknown	UC
437	Casein kinase 1, epsilon	CSNK1E	2.37774	Protein modification
438	galanin	GAL	2.37682	Hormone/hormone binding
439	WNT inhibitory factor 1	WIF1	2.3745	GF/GF binding protein	HF
440	CDNA FLJ34446 fis, clone HLUNG2002050	Hs.120058	2.37209	Non-coding
441	cytochrome P450, family 3, subfamily A, polypeptide 5	CYP3A5	2.37114	Enzyme
442	STE20-like kinase (yeast)	SLK	2.35815	Protein modification
443	vitamin D (1,25- dihydroxyvitamin D3) receptor	VDR	2.35651	Receptor
444	MDN1, midasin homolog (yeast)	MDN1	2.35644	Signaling
445	hydroxy-delta-5-steroid dehydrogenase, 3 beta- and steroid delta-isomerase 1	HSD3B1	2.35303	Lipid metabolism
446	alpha-2-glycoprotein 1, zinc	AZGP1	2.34955	Immune response
447	v-maf musculoaponeurotic fibrosarcoma oncogene homolog B (avian)	MAFB	2.3485	Transcription factor
448	claudin 23	CLDN23	2.34849	Cell adhesion
449	S100 calcium binding protein P	S100P	2.34615	Signaling
450	glycerol kinase 5 (putative)	GK5	2.34444	Metabolism
451	twist homolog 2 (Drosophila)	TWIST2	2.34292	Transcription factor
452	aldehyde dehydrogenase 3 family, memberA1	ALDH3A1	2.34134	Enzyme
453	guanine nucleotide binding protein (G protein), gamma 12	GNG12	2.34062	Signaling
454	ephrin-A4	EFNA4	2.33921	Signaling	HF
455	chromosome 10 open reading frame 99	C10orf99	2.33599	Unknown	UC
456	inhibitor of DNA binding 4, dominant negative helix-loop-helix protein	ID4	2.33062	Cell cycle	HF
457	RAB11A, member RAS oncogene family	RAB11A	2.3286	Signaling
458	keratin associated protein 1-5	KRTAP1-5	2.32809	KRTAP
459	B-cell CLL/lymphoma 11A (zinc finger protein)	BCL11A	2.32689	Transcription factor
460	NIPA-like domain containing 2	NIPAL2	2.32601	Transporter	UC
461	G protein-coupled receptor 109B	GPR109B	2.32441	Receptor
462	S100 calcium binding protein A8 (calgranulin A)	S100A8	2.31947	Signaling	EDC
463	fibroblast growth factor binding protein 1	FGFBP1	2.3182	Hormone/hormone binding
464	chromosome 9 open reading frame 52	C9orf52	2.31524	Unknown	UC
465	erythrocyte membrane protein band 4.1 like 4B	EPB41L4B	2.31307	Cytoskeleton	HF
466	solute carrier family 38, member 2	SLC38A2	2.31149	Transporter
467	palmdelphin	PALMD	2.31016	Lipid metabolism	HF
468	EPH receptor A2	EPHA2	2.3082	Receptor
469	chromosome 6 open reading frame 105	C6orf105	2.30779	Unknown	UC
470	B-cell CLL/lymphoma 6 (zinc finger protein 51)	BCL6	2.30614	Transcription factor
471	protein tyrosine phosphatase, non-receptor type 14	PTPN14	2.30292	Protein modification
472	insulin-like growth factor binding protein 3	IGFBP3	2.30234	Hormone/hormone binding
473	abhydrolase domain containing 5	ABHD5	2.2999	Enzyme
474	Duffy blood group, chemokine recepto	DARC	2.2997	Chemokine/chemokine receptor
475	transcription factor CP2-like 3	TFCP2L3	2.29881	Transcription factor	HF
476	Putative translation initiation factor	SUI1	2.29712	Gene expression
477	tubulin, alpha 1 (testis specific)	TUBA1	2.29659	Cytoskeleton
478	chromosome 10 open reading frame 57	C10orf57	2.29556	Unknown	UC
479	Ets homologous factor	EHF	2.29181	Transcription factor
480	Antisense 3'UTR DLG5 gene	AS	2.29018	Non-coding
481	keratin 85	KRT85	2.28793	Keratin
482	tryptase beta 2	TPSB2	2.28594	Protease/protease inhibitor
483	suppressor of cytokine signaling 3	SOCS3	2.28404	Signaling
484	similar to solute carrier family 25 , member 43	SLC25A43	2.28399	Transporter	UC
485	dual oxidase maturation factor 1	DUOXA1	2.28135	Protein trafficking
486	caveolin 2	CAV2	2.27894	Cytoskeleton	HF
487	syndecan 4 (amphiglycan, ryudocan)	SDC4	2.27781	Receptor
488	EPH receptor B6	EPHB6	2.27711	Receptor	HF
489	SRY (sex determining region Y)-box 7	SOX7	2.27669	Transcription factor
490	cyclin-dependent kinase inhibitor 1A (p21, Cip1)	CDKN1A	2.27411	Cell cycle
491	CTTNBP2 N-terminal like	CTTNBP2NL	2.27387	Cytoskeleton
492	V-set and immunoglobulin domain containing 4	VSIG4	2.27244	Immune response
493	BBSome interacting protein 1	BBIP1	2.27196	Non-coding
494	family with sequence similarity 89, member A	FAM89A	2.2703	Unknown	UC
495	annexin A2	ANXA2	2.26622	Signaling	HF
496	pancreasin	MPN	2.26536	Protein modification
497	mitogen-activated protein kinase 13	MAPK13	2.26247	Protein modification
498	chromosome 6 open reading frame 132	C6orf132	2.25996	Unknown	UC
499	discs, large homolog 5 (Drosophila)	DLG5	2.25701	DNA binding/metabolism	HF
500	elongation of very long chain fatty acids (FEN1/Elo2, SUR4/Elo3, yeast)-like 3	ELOVL3	2.2534	Lipid metabolism
501	fer-1-like 3, myoferlin (C. elegans)	FER1L3	2.2508	Lipid metabolism	HF
502	Kruppel-like factor 11	KLF11	2.24953	Transcription factor
503	small nucleolar RNA, C/D box 3B-1; small nucleolar RNA, C/D box 3B-2; small nucleolar RNA, C/D box 3A; small nucleolar RNA, C/D box 3C; small nucleolar RNA, C/D box 3D	SNORD3B-1	2.24716	Non-coding
504	sodium channel, nonvoltage-gated 1, beta (Liddle syndrome)	SCNN1B	2.24598	Channel
505	dual specificity phosphatase 14	DUSP14	2.24591	Protein modification	HF
506	keratin 35	KRT35	2.24434	Keratin
507	epithelial splicing regulatory protein 2	ESRP2	2.24097	Transcription factor
508	clathrin, light polypeptide (Lcb)	CLTB	2.24023	Cytoskeleton
509	transforming growth factor, beta-induced, 68kDa	TGFBI	2.23952	ECM
510	tankyrase 1 binding protein 1, 182kDa	TNKS1BP1	2.23777	Cell cycle
511	cell death-inducing DFFA-like effector a	CIDEA	2.2359	DNA binding/metabolism
512	calpastatin	CAST	2.23491	Lipid metabolism
513	golgi autoantigen, golgin subfamily a, 4	GOLGA4	2.2321	Vesicular trafficking
514	CDNA FLJ41489 fis, clone BRTHA2004582	Hs.446388	2.23112	Non-coding
515	protein S (alpha)	PROS1	2.23101	Coaggulation
516	major facilitator superfamily domain containing 2A	MFSD2A	2.22989	Transporter
517	deleted in azoospermia 1	DAZ1	2.22927	RNA binding/metabolism
518	annexin A2 pseudogene 2	ANXA2P2	2.22714	Non-coding
519	lamin A/C	LMNA	2.2266	Structural
520	ADP-ribosylation factor-like 6 interacting protein 2	ATL2	2.22239	Vesicular trafficking
521	hypoxia-inducible protein 2	HIG2	2.21996	Lipid metabolism
522	tubulin, beta 6	TUBB6	2.21798	Cytoskeleton
523	3-hydroxy-3-methylglutaryl-Coenzyme A reductase	HMGCR	2.21601	Lipid metabolism
524	thymic stromal co-transporter	TSCOT	2.21512	Transporter
525	small proline-rich protein 2C (pseudogene)	SPRR2C	2.21444	Non-coding	EDC	k/k
526	D component of complement (adipsin)	DF	2.21297	Immune response
527	thrombospondin 2	THBS2	2.21001	ECM	HF
528	zinc finger protein 36, C3H type, homolog (mouse)	ZFP36	2.20919	Transcription factor	UC
529	MIR210 host gene (non-protein coding)	MIR210HG	2.20642	Non-coding
530	phosphoglucomutase 2	PGM2	2.20563	Metabolism
531	vesicle-associated membrane protein 2 (synaptobrevin 2) - probe set 6kb downstream	VAMP2	2.20416	Vesicular trafficking
532	Protein tyrosine phosphatase, non-receptor type 21	PTPN21	2.20364	Protein modification
533	zinc finger protein 185 (LIM domain)	ZNF185	2.20247	Transcription factor	HF
534	basic helix-loop-helix domain containing, class B, 2	BHLHB2	2.20239	Transcription factor
535	Protein tyrosine phosphatase, non-receptor type 3	PTPN3	2.20195	Protein modification
536	low density lipoprotein receptor (familial hypercholesterolemia)	LDLR	2.2011	Lipid metabolism
537	period homolog 2 (Drosophila)	PER2	2.2001	Transcription factor
538	septin 10	SEPT10	2.19927	Cytoskeleton	HF
539	interleukin 1 receptor antagonist	IL1RN	2.19907	Cytokine/cytokine receptor
540	Transcription factor CP2-like 1	TFCP2L1	2.19646	Transcription factor
541	pyruvate dehydrogenase kinase, isoenzyme 1	PDK1	2.19608	Enzyme
542	brother of CDO	BOC	2.19575	Cell adhesion
543	Ras responsive element binding protein 1	RREB1	2.1885	Transcription factor
544	laminin, alpha 3	LAMA3	2.188	ECM	HF
545	receptor-interacting serine-threonine kinase 4	RIPK4	2.18729	Protein modification
546	orphan short-chain dehydrogenase / reductase	SDR-O	2.1847	Lipid metabolism
547	Olfactory receptor, family 2, subfamily A, member 9 pseudogene	OR2A9P	2.1831	Non-coding
548	keratin associated protein 2-4 /// keratin associated protein 2-4	KRTAP2-4	2.17976	KRTAP	HF
549	acetoacetyl-CoA synthetase	AACS	2.1793	Lipid metabolism
550	keratin associated protein 9-9 /// keratin associated protein 9-9	KRTAP9-9	2.17447	KRTAP	HF
551	ERBB receptor feedback inhibitor 1 (intronic probe set)	ERRFI1	2.17063	Signaling
552	sema domain, immunoglobulin domain (Ig), short basic domain, secreted, (semaphorin) 3F	SEMA3F	2.17017	Cell adhesion	HF
553	distal-less homeo box 3	DLX3	2.16806	Transcription factor
554	claudin 8	CLDN8	2.16754	Cell adhesion	HF
555	cyclin-dependent kinase inhibitor 2B (p15, inhibits CDK4)	CDKN2B	2.16658	Cell cycle
556	solute carrier family 12 (sodium/potassium/chloride transporters), member 2	SLC12A2	2.16539	Transporter
557	BTAF1 RNA polymerase II, B-TFIID transcription factor-associated, 170kDa (Mot1 homolog, S. cerevisiae)	BTAF1	2.16182	Transcription factor	HF
558	fatty acid binding protein 7, brain	FABP7	2.1604	Lipid metabolism
559	collagen, type VI, alpha 3	COL6A3	2.1574	Structural
560	heme binding protein 2	HEBP2	2.15607	Apoptosis
561	EST cluster adjacent to Hs.608148	Non-coding	2.1538	Non-coding
562	p53-regulated apoptosis-inducing protein 1	P53AIP1	2.15169	Apoptosis	HF
563	CCAAT/enhancer binding protein (C/EBP), beta	CEBPB	2.1513	Transcription factor
564	CUB domain-containing protein 1	CDCP1	2.1505	Cell adhesion	HF
565	transmembrane protein 134	TMEM134	2.15045	Unknown	UC
566	isthmin 1 homolog (zebrafish)	ISM1	2.14995	RNA binding/metabolism
567	benzodiazapine receptor (peripheral)	BZRP	2.14912	Protein trafficking
568	synaptotagmin-like 1	SYTL1	2.14292	Protein trafficking
569	guanine nucleotide binding protein (G protein), alpha 15 (Gq class)	GNA15	2.14182	Signaling
570	signal-transducing adaptor protein-2	STAP2	2.13935	Signaling	HF
571	gamma-aminobutyric acid (GABA) A receptor, pi	GABRP	2.13826	Receptor
572	solute carrier family 15 (oligopeptide transporter), member 1	SLC15A1	2.13522	Transporter	HF
573	keratin associated protein 9-2	KRTAP9-2	2.13481	KRTAP
574	DIP13 beta	DIP13B	2.1337	Gene expression
575	chromosome 20 open reading frame 72	C20orf72	2.13338	Unknown	UC
576	kallikrein 10	KLK10	2.13326	Protease/protease inhibitor
577	HSPC163 protein	HSPC163	2.13275	Protein trafficking
578	keratin 33B	KRT33B	2.13123	Keratin
579	serine palmitoyltransferase, long chain base subunit 2-like (aminotransferase 2)	SPTLC2L	2.12937	Lipid metabolism
580	vestigial like 3 (Drosophila)	VGLL3	2.12858	Transcription factor
581	programmed cell death 4 (neoplastic transformation inhibitor)	PDCD4	2.12625	Apoptosis	HF
582	FBJ murine osteosarcoma viral oncogene homolog B	FOSB	2.1221	Transcription factor
583	cytochrome b reductase 1	CYBRD1	2.11883	Enzyme
584	chromosome 12 open reading frame 66	C12orf66	2.11695	Unknown	UC
585	family with sequence similarity 83, member G	FAM83G	2.11649	Unknown	UC
586	interleukin 1 receptor-like 1	IL1RL1	2.11447	Cytokine/cytokine receptor
587	ring finger protein 217	RNF217	2.1144	Protein turnover
588	G protein-coupled receptor 126	GPR126	2.11432	Receptor
589	BRCA1 associated RING domain 1	BARD1	2.11412	Protein turnover
590	zinc finger protein 36, C3H type-like 2	ZFP36L2	2.11269	Transcription factor	UC
591	forkhead box Q1	FOXQ1	2.11253	Transcription factor
592	POU domain, class 3, transcription factor 1	POU3F1	2.1106	Transcription factor
593	extracellular matrix protein 1	ECM1	2.10761	ECM
594	BAI1-associated protein 2	BAIAP2	2.10616	Cytoskeleton
595	nuclear paraspeckle assembly transcript 1 (non-protein coding)	NEAT1	2.10487	Non-coding
596	guanine nucleotide binding protein (G protein), alpha inhibiting activity polypeptide 3	GNAI3	2.1046	Signaling	HF
597	ATPase, Cu++ transporting, alpha polypeptide (Menkes syndrome)	ATP7A	2.10439	Transporter	HF
598	metallothionein 2A	MT2A	2.10398	Metabolism
599	low density lipoprotein receptor class A domain containing 3	LDLRAD3	2.1034	Lipid metabolism
600	CD36 antigen (collagen type I receptor, thrombospondin receptor)	CD36	2.10084	Cell adhesion
601	gamma-aminobutyric acid (GABA) A receptor, epsilon	GABRE	2.10002	Receptor
602	annexin A1	ANXA1	2.09936	Signaling
603	RELT-like 1	RELL1	2.09771	Apoptosis
604	cytochrome P450, family 4, subfamily F, polypeptide 8	CYP4F8	2.09732	Enzyme
605	epithelial V-like antigen 1	EVA1	2.09685	Cell adhesion	HF
606	progesterone receptor membrane component 2	PGRMC2	2.09335	Receptor
607	family with sequence similarity 110, member C	FAM110C	2.08933	Unknown	UC
608	chemokine (C-X-C motif) ligand 12 (stromal cell-derived factor 1) - Var 1 (short)	CXCL12	2.08849	Chemokine/chemokine receptor
609	Leukotriene B4 receptor	LTB4R	2.08733	Receptor
610	trophoblast-derived noncoding RNA	TncRNA	2.08579	Non-coding
611	transducer of ERBB2, 1	TOB1	2.08395	Protein trafficking
612	B-cell CLL/lymphoma 11B (zinc finger protein)	BCL11B	2.08339	Transcription factor	HF
613	Bladder cancer associated protein	BLCAP	2.08325	Apoptosis
614	SH3 domain protein D19	SH3D19	2.08164	Signaling
615	cofactor required for Sp1 transcriptional activation, subunit 2, 150kDa	CRSP2	2.08113	Transcription factor
616	small proline-rich protein 2A/2B	SPRR2A	2.08101	Microbicidal	EDC
617	Plexin domain containing 2	PLXDC2	2.07998	Signaling
618	ephrin-A5	EFNA5	2.07856	Signaling
619	chromosome 9 open reading frame 12	C9orf12	2.07831	Unknown	UC
620	Small nuclear ribonucleoprotein polypeptide A'	SNRPA1	2.07799	RNA binding/metabolism
621	cold shock domain protein A	CSDA	2.07796	Transcription factor	HF
622	jun B proto-oncogene	JUNB	2.07763	Transcription factor
623	ankyrin repeat domain 35	ANKRD35	2.07429	Unknown	UC
624	UDP-N-acetyl-alpha-D-galactosamine:polypeptide N-acetylgalactosaminyltransferase 1 (GalNAc-T1)	GALNT1	2.07367	Protein modification
625	Pellino homolog 1 (Drosophila)	PELI1	2.07308	Protein turnover
626	fatty acid binding protein 5 (psoriasis-associated)	FABP5	2.07164	Lipid metabolism	HF
627	RAB7B, member RAS oncogene family	RAB7B	2.07149	Signaling
628	cytoplasmic polyadenylation element binding protein 2	CPEB2	2.07076	Gene expression
629	Synaptotagmin binding, cytoplasmic RNA interacting protein	SYNCRIP	2.07065	RNA binding/metabolism	HF
630	pim-1 oncogene	PIM1	2.06791	Protein modification
631	chromosome 3 open reading frame 52	C3orf52	2.06581	Unknown	UC
632	Male sterility domain containing 1	MLSTD1	2.0631	Lipid metabolism
633	interleukin 22 receptor, alpha 1	IL22RA1	2.06214	Cytokine/cytokine receptor
634	membrane-spanning 4-domains, subfamily A, member 4	MS4A4A	2.05927	Unknown
635	cysteine-rich protein 1 (intestinal)	CRIP1	2.05888	Metabolism
636	dual specificity phosphatase 1	DUSP1	2.05715	Protein modification
637	ATPase, Class V, type 10D	ATP10D	2.05422	Transporter	HF
638	Microtubule associated serine/threonine kinase-like	MASTL	2.05196	Receptor
639	v-kit Hardy-Zuckerman 4 feline sarcoma viral oncogene homolog	KIT	2.05137	Receptor
640	sprouty homolog 1, antagonist of FGF signaling (Drosophila)	SPRY1	2.04942	GF/GF binding protein
641	leucine-rich repeat-containing G protein-coupled receptor 4	LGR4	2.04666	Receptor	HF
642	EPS8-like 2	EPS8L2	2.04575	Cytoskeleton
643	adenosine A2b receptor	ADORA2B	2.04563	Receptor	HF
644	family with sequence similarity 59, member A	FAM59A	2.04331	Unknown	UC
645	BENE protein	BENE	2.04304	Lipid metabolism
646	Lectin, galactoside-binding, soluble, 3 (galectin 3)	LGALS3	2.04278	Immune response
647	S100 calcium binding protein A11 (calgizzarin)	S100A11	2.04061	Signaling	EDC
648	MLF1 interacting protein	MLF1IP	2.04059	Transcription factor	HF
649	inositol 1,4,5-triphosphate receptor interacting protein	ITPRIP	2.04027	Channel
650	defensin, beta 1	DEFB1	2.03977	Microbicidal
651	family with sequence similarity 84, member A	FAM84A	2.03962	Unknown	UC
652	ankyrin repeat domain 50	ANKRD50	2.03845	Unknown	UC
653	chemokine (C-C motif) receptor-like 1	CCRL1	2.03745	Chemokine/chemokine receptor
654	arginine vasopressin receptor 1A	AVPR1A	2.03703	Receptor
655	Tax1 (human T-cell leukemia virus type I) binding protein 3	TAX1BP3	2.03645	Stress response	HF
656	Ras association (RalGDS/AF-6) domain family member 1	RASSF1	2.03479	Signaling
657	colorectal neoplasia differentially expressed (non-protein coding)	CRNDE	2.03467	Non-coding
658	Notch homolog 3 (Drosophila)	NOTCH3	2.03359	Receptor
659	Cas-Br-M (murine) ecotropic retroviral transforming sequence c	CBLC	2.03203	Protein turnover
660	N-acylsphingosine amidohydrolase (alkaline ceramidase) 3	ASAH3	2.03128	Lipid metabolism
661	leucine rich repeat containing 1	LRRC1	2.02906	Unknown	HF
662	Mbt domain containing 1	MBTD1	2.02906	Transcription factor
663	Elongation factor, RNA polymerase II, 2	ELL2	2.02855	Gene expression
664	inositol 1,4,5-triphosphate receptor, type 2	ITPR2	2.02759	Channel
665	endonuclease, polyU-specific	ENDOU	2.02707	RNA binding/metabolism	HF
666	ribonuclease, RNase A family, 7	RNASE7	2.01961	RNA binding/metabolism
667	decay accelerating factor for complement (CD55, Cromer blood group system)	DAF	2.01897	Immune response
668	guanine nucleotide binding protein (G protein), alpha inhibiting activity polypeptide 1	GNAI1	2.01752	Signaling
669	delta-like 1 (Drosophila)	DLL1	2.01694	Signaling
670	neurobeachin-like 2	NBEAL2	2.01679	Vesicular trafficking
671	heat shock 27kDa protein 1	HSPB1	2.0147	Stress response
672	interleukin 36, gamma	IL36G	2.01425	Cytokine/cytokine receptor
673	ADP-ribosylation factor-like 5	ARL5	2.01418	Signaling
674	PDZ domain containing 3	PDZK3	2.01313	Cell adhesion
675	Yes-associated protein 1, 65kDa	YAP1	2.01305	RNA binding/metabolism
676	rhophilin, Rho GTPase binding protein 2	RHPN2	2.01021	Cytoskeleton
677	hypothetical LOC284837	LOC284837	2.00538	Unknown	UC
678	Transforming growth factor, beta receptor III (betaglycan, 300kDa)	TGFBR3	2.00292	Receptor
679	KIAA1715	KIAA1715	2.00208	Unknown
680	chromosome 4 open reading frame 32	C4orf32	2.00162	Unknown	UC
681	Jumonji, AT rich interactive domain 1B (RBP2-like)	JARID1B	2.00093	DNA binding/metabolism	HF
682	esophagus cancer-related gene-2	ECG2	2.0009	Protease/protease inhibitor
683	prostaglandin E synthase	PTGES	1.99991	Lipid metabolism
684	Fibronectin leucine rich transmembrane protein 2	FLRT2	1.998	Cell adhesion
685	collagen, type XII, alpha 1	COL12A1	1.99758	Structural
686	period homolog 1 (Drosophila)	PER1	1.99683	Transcription factor
687	jumonji domain containing 1A	JMJD1A	1.99528	Metabolism
