# Supplementary material for: Systematic Identification and Characterization of Novel Human Skin-Associated Genes Encoding Membrane and Secreted Proteins
Source: PLoS One. 2013 Jun 20;8(6):e63949. doi: 10.1371/journal.pone.0063949 (PMC3688712; doi:10.1371/journal.pone.0063949)
Supplement: Table S2 — Full list of samples included in the body index of gene expression. (XLSX) [file pone.0063949.s007.xlsx]

## Sheet: Sheet1
Tissue	No. of Replicates	Class Title	Class Symbol	Source
Cerebral cortex	9	Nervous system (CNS)	CNS	Donor
Prefrontal cortex	1	Nervous system (CNS)	CNS	Commercial
Frontal cortex	1	Nervous system (CNS)	CNS	Commercial
Frontal lobe	9	Nervous system (CNS)	CNS	Donor
Parietal lobe	9	Nervous system (CNS)	CNS	Donor
Occipital lobe	8	Nervous system (CNS)	CNS	Donor
Temporal lobe	8	Nervous system (CNS)	CNS	Donor
Corpus callosum	9	Nervous system (CNS)	CNS	Donor
Accumbens	9	Nervous system (CNS)	CNS	Donor
Putamen	9	Nervous system (CNS)	CNS	Donor
Globus pallidus	1	Nervous system (CNS)	CNS	Commercial
Amygdala	8	Nervous system (CNS)	CNS	Donor
Hippocampus	8	Nervous system (CNS)	CNS	Donor
Ventral tegmental area	8	Nervous system (CNS)	CNS	Donor
Thalamus	8	Nervous system (CNS)	CNS	Donor
Subthalamic nuclei	8	Nervous system (CNS)	CNS	Donor
Hypothalamus	8	Nervous system (CNS)	CNS	Donor
Cerebellar hemisphere	1	Nervous system (CNS)	CNS	Commercial
Cerebellar vermis	1	Nervous system (CNS)	CNS	Commercial
Cerebellum	10	Nervous system (CNS)	CNS	Donor + Commercial (1)
Substantia nigra	8	Nervous system (CNS)	CNS	Donor
Midbrain	9	Nervous system (CNS)	CNS	Donor
Pons	1	Nervous system (CNS)	CNS	Commercial
Medulla	9	Nervous system (CNS)	CNS	Donor
Vestibular nuclei superior	7	Nervous system (CNS)	CNS	Donor
Nodose nucleus	8	Nervous system (CNS)	CNS	Donor
Spinal cord	9	Nervous system (CNS)	CNS	Donor + Commercial (1)
Dorsal root ganglia	8	Nervous system (PNS)	PNS	Donor
Trigeminal ganglia	8	Nervous system (PNS)	PNS	Donor
Oral mucosa	4	Gastrointestinal	GUT	Donor
Pharyngeal mucosa	4	Gastrointestinal	GUT	Donor
Tongue	2	Gastrointestinal	GUT	Commercial
Tongue main corpus	4	Gastrointestinal	GUT	Donor
Tongue superior	4	Gastrointestinal	GUT	Donor
Salivary gland	5	Gastrointestinal	GUT	Donor + Commercial (1)
Esophagus	4	Gastrointestinal	GUT	Donor
Stomach	1	Gastrointestinal	GUT	Commercial
Stomach cardiac	3	Gastrointestinal	GUT	Donor
Stomach fundus	4	Gastrointestinal	GUT	Donor
Stomach pyloric	4	Gastrointestinal	GUT	Donor
Small intestine duodenum	1	Gastrointestinal	GUT	Commercial
Small intestine jejunum	4	Gastrointestinal	GUT	Donor
Small intestine	2	Gastrointestinal	GUT	Commercial
Colon cecum	3	Gastrointestinal	GUT	Donor
Colon	1	Gastrointestinal	GUT	Commercial
Adipose	3	Structural	Struct	Donor
Adipose omental	4	Structural	Struct	Donor
Adipose subcutaneous	3	Structural	Struct	Donor
Joint tissue synovium	3	Structural	Struct	Donor
Skeletal muscle	6	Structural	Struct	Donor + Commercial (1)
Skeletal muscle-superior quadracep	1	Structural	Struct	Donor
Skin	5	Structural	Struct	Donor + Commercial (2)
Pericardium	1	Vascular	Vasc	Commercial
Heart	1	Vascular	Vasc	Commercial
Heart atrium	4	Vascular	Vasc	Donor
Heart ventricle	3	Vascular	Vasc	Donor
Aorta	4	Vascular	Vasc	Donor
Coronary artery	3	Vascular	Vasc	Donor
Saphenous vein	3	Vascular	Vasc	Donor
Vena cava	1	Vascular	Vasc	Commercial
Trachea	4	Respiratory	Resp	Donor + Commercial (1)
Bronchus	3	Respiratory	Resp	Donor
Lung	3	Respiratory	Resp	Donor
Liver	4	Endocrine	Endo	Donor
Adrenal gland cortex	4	Endocrine	Endo	Donor
Pancreas	5	Endocrine	Endo	Donor + Commercial (2)
Pituitary gland	8	Endocrine	Endo	Donor
Thyroid gland	5	Endocrine	Endo	Donor + Commercial (1)
Ovary	4	Endocrine	Endo	Donor
Testes	6	Endocrine	Endo	Donor + Commercial (1)
Kidney	1	Urinary	Ur	Commercial
Kidney cortex	4	Urinary	Ur	Donor
Kidney medulla	4	Urinary	Ur	Donor
Urethra	5	Urinary	Ur	Donor
Fallopian tube	2	Reproductive	Repro	Donor + Commercial (1)
Uterus	1	Reproductive	Repro	Commercial
Myometrium	5	Reproductive	Repro	Donor
Endometrium	4	Reproductive	Repro	Donor
Cervix	4	Reproductive	Repro	Donor
Vagina	4	Reproductive	Repro	Donor
Vulva	4	Reproductive	Repro	Donor
Mammary gland	3	Reproductive	Repro	Donor
Nipple cross section	4	Reproductive	Repro	Donor
Penis	6	Reproductive	Repro	Donor + Commercial (1)
Prostate gland	6	Reproductive	Repro	Donor + Commercial (1)
Bone marrow	7	Immune (tissues)	Imm	Donor + Commercial (2)
Thymus gland	2	Immune (tissues)	Imm	Donor
Lymph node	4	Immune (tissues)	Imm	Donor
Spleen	5	Immune (tissues)	Imm	Donor + Commercial (1)
Tonsil	3	Immune (tissues)	Imm	Donor
PBMC media BB	1	Immune (leukocytes)	Leuk	Buffy coat
PBMC PMA+ionomycin	1	Immune (leukocytes)	Leuk	Buffy coat
Monocytes LPS+IFNg-30h	2	Immune (leukocytes)	Leuk	Buffy coat
Monocytes resting-30h	2	Immune (leukocytes)	Leuk	Buffy coat
B cells antiCD40+IL4-30h	2	Immune (leukocytes)	Leuk	Buffy coat
B cells resting-30h	2	Immune (leukocytes)	Leuk	Buffy coat
T cells antiCD3-30h	2	Immune (leukocytes)	Leuk	Buffy coat
T cells resting-30h	2	Immune (leukocytes)	Leuk	Buffy coat
CD4+	1	Immune (leukocytes)	Leuk	Buffy coat
CD4+ antiCD3+antiCD28	1	Immune (leukocytes)	Leuk	Buffy coat
CD8+	1	Immune (leukocytes)	Leuk	Buffy coat
CD8+ antiCD3+antiCD28	1	Immune (leukocytes)	Leuk	Buffy coat
Placenta	1	Developmental	Dev	Commercial
Fetal brain	1	Developmental	Dev	Commercial
Fetal liver	1	Developmental	Dev	Commercial
