# Supplementary material for: Systematic Identification and Characterization of Novel Human Skin-Associated Genes Encoding Membrane and Secreted Proteins
Source: PLoS One. 2013 Jun 20;8(6):e63949. doi: 10.1371/journal.pone.0063949 (PMC3688712; doi:10.1371/journal.pone.0063949)
Supplement: Table S3 — Full output of Database for Annotation, Visualization and Integrated Discovery (DAVID) analysis of the list of 678 SAGs. (XLSX) [file pone.0063949.s008.xlsx]

## Sheet: Sheet1
Functional Annotation Clustering															Order
Annotation Cluster 1	Enrichment Score: 22.50462868910895														1
Category	Term	Count	%	PValue	Genes	List Total	Pop Hits	Pop Total	Fold Enrichment	Bonferroni	Benjamini	FDR	x	Cluster	2
GOTERM_BP_FAT	GO:0007398~ectoderm development	77	11.6314	1.63593e-57	232116_AT, 202311_S_AT, 209351_AT, 207670_AT, 213780_AT, 221841_S_AT, 212992_AT, 207908_AT, 218990_S_AT, 204734_AT, 207710_AT, 208539_X_AT, 207381_AT, 213680_AT, 204636_AT, 204136_AT, 202575_AT, 1552487_A_AT, 235514_AT, 205064_AT, 215704_AT, 205900_AT, 214599_AT, 204503_AT, 229396_AT, 209125_AT, 217087_AT, 204653_AT, 206595_AT, 220664_AT, 209260_AT, 206969_AT, 207720_AT, 208345_S_AT, 205198_S_AT,…	502	199	13528	10.4272	3.93769e-54	3.93769e-54	2.87351e-54	x	1	3
GOTERM_BP_FAT	GO:0008544~epidermis development	74	11.1782	1.20915e-56	232116_AT, 202311_S_AT, 209351_AT, 207670_AT, 213780_AT, 221841_S_AT, 212992_AT, 207908_AT, 218990_S_AT, 204734_AT, 207710_AT, 208539_X_AT, 207381_AT, 204636_AT, 204136_AT, 202575_AT, 1552487_A_AT, 235514_AT, 205064_AT, 215704_AT, 205900_AT, 214599_AT, 204503_AT, 229396_AT, 217087_AT, 206595_AT, 220664_AT, 209260_AT, 206969_AT, 207720_AT, 208345_S_AT, 205198_S_AT, 201820_AT, 205337_AT, 213796_AT,…	502	184	13528	10.8379	2.91043e-53	1.45521e-53	2.12387e-53	x	1	4
GOTERM_BP_FAT	GO:0009913~epidermal cell differentiation	34	5.13595	1.79071e-28	205767_AT, 213780_AT, 212992_AT, 1560531_AT, 221841_S_AT, 207908_AT, 224329_S_AT, 1558687_A_AT, 218990_S_AT, 205916_AT, 207710_AT, 207109_AT, 208539_X_AT, 205185_AT, 206008_AT, 200606_AT, 205064_AT, 215704_AT, 204503_AT, 214599_AT, 203726_S_AT, 203407_AT, 220664_AT, 206004_AT, 209260_AT, 208345_S_AT, 207720_AT, 1552477_A_AT, 213796_AT, 204971_AT, 216268_S_AT, 206192_AT, 236119_S_AT, 201012_AT, 23…	502	72	13528	12.7255	4.31025e-25	1.43675e-25	3.14538e-25			5
GOTERM_BP_FAT	GO:0030216~keratinocyte differentiation	32	4.83384	3.14282e-27	205767_AT, 213780_AT, 212992_AT, 1560531_AT, 207908_AT, 224329_S_AT, 1558687_A_AT, 218990_S_AT, 205916_AT, 207710_AT, 207109_AT, 208539_X_AT, 206008_AT, 200606_AT, 205064_AT, 215704_AT, 204503_AT, 214599_AT, 203726_S_AT, 203407_AT, 220664_AT, 206004_AT, 209260_AT, 208345_S_AT, 207720_AT, 1552477_A_AT, 213796_AT, 204971_AT, 216268_S_AT, 206192_AT, 236119_S_AT, 201012_AT, 232056_AT	502	66	13528	13.0658	7.56478e-24	1.89119e-24	5.52036e-24			6
GOTERM_BP_FAT	GO:0030855~epithelial cell differentiation	41	6.19335	2.56769e-25	209863_S_AT, 205767_AT, 209351_AT, 213780_AT, 212992_AT, 1560531_AT, 224329_S_AT, 207908_AT, 1558687_A_AT, 218990_S_AT, 219554_AT, 205916_AT, 207710_AT, 207109_AT, 208539_X_AT, 205185_AT, 206008_AT, 200606_AT, 213240_S_AT, 205064_AT, 225645_AT, 215704_AT, 204503_AT, 214599_AT, 203726_S_AT, 203407_AT, 227642_AT, 220664_AT, 206004_AT, 209260_AT, 1552477_A_AT, 207720_AT, 208345_S_AT, 201820_AT, 2137…	502	137	13528	8.06479	6.18043e-22	1.23609e-22	4.51014e-22			7
GOTERM_BP_FAT	GO:0060429~epithelium development	46	6.94864	8.08646e-21	209863_S_AT, 205767_AT, 209351_AT, 217523_AT, 208606_S_AT, 213780_AT, 212992_AT, 1560531_AT, 224329_S_AT, 207908_AT, 1558687_A_AT, 218990_S_AT, 219554_AT, 205916_AT, 207710_AT, 207109_AT, 208539_X_AT, 205185_AT, 206008_AT, 200606_AT, 213943_AT, 213240_S_AT, 205064_AT, 225645_AT, 215704_AT, 204503_AT, 214599_AT, 203726_S_AT, 203407_AT, 204653_AT, 227642_AT, 203987_AT, 220664_AT, 206004_AT, 209260_…	502	227	13528	5.46087	1.94641e-17	3.24402e-18	1.42038e-17			8
GOTERM_CC_FAT	GO:0001533~cornified envelope	16	2.41692	4.16043e-17	205064_AT, 215704_AT, 214599_AT, 204503_AT, 224329_S_AT, 206595_AT, 220664_AT, 208539_X_AT, 207720_AT, 206008_AT, 200606_AT, 213796_AT, 204971_AT, 236119_S_AT, 206192_AT, 201012_AT, 232056_AT	479	22	12782	19.4071	1.39374e-14	4.64581e-15	5.65307e-14			9
GOTERM_BP_FAT	GO:0031424~keratinization	17	2.56798	1.04055e-12	205064_AT, 213780_AT, 1560531_AT, 212992_AT, 214599_AT, 204503_AT, 203407_AT, 224329_S_AT, 207908_AT, 218990_S_AT, 220664_AT, 207710_AT, 206004_AT, 208539_X_AT, 207720_AT, 206008_AT, 213796_AT, 236119_S_AT	502	43	13528	10.6539	2.50449e-09	3.57784e-10	1.82764e-09			10
SP_PIR_KEYWORDS	keratinization	15	2.26586	1.96611e-11	205064_AT, 213780_AT, 1560531_AT, 204503_AT, 214599_AT, 203407_AT, 224329_S_AT, 218990_S_AT, 220664_AT, 207710_AT, 206004_AT, 208539_X_AT, 207720_AT, 206008_AT, 213796_AT, 236119_S_AT	644	40	19235	11.2005	8.84747e-09	1.76949e-09	2.78931e-08			11
GOTERM_BP_FAT	GO:0018149~peptide cross-linking	12	1.81269	7.52469e-10	206004_AT, 205064_AT, 211161_S_AT, 206008_AT, 207720_AT, 203305_AT, 204503_AT, 214599_AT, 204971_AT, 200606_AT, 213796_AT, 201012_AT	502	26	13528	12.4376	1.81119e-06	2.26399e-07	1.32171e-06			12
INTERPRO	IPR003267:Small proline-rich	9	1.35952	1.51664e-06	220664_AT, 207710_AT, 208539_X_AT, 205064_AT, 237732_AT, 1560531_AT, 213796_AT, 218990_S_AT, 217087_AT, 236119_S_AT	592	25	16659	10.1305	0.00136102	0.000170228	0.00236335			13
GOTERM_MF_FAT	GO:0030674~protein binding, bridging	14	2.1148	3.91907e-05	240259_AT, 205064_AT, 218806_S_AT, 217257_AT, 213780_AT, 204503_AT, 214599_AT, 202704_AT, 202404_S_AT, 207720_AT, 204971_AT, 213796_AT, 200606_AT, 201012_AT	480	94	12983	4.02841	0.0253055	0.00638732	0.0585481			14
															15
Annotation Cluster 2	Enrichment Score: 14.727436848913214														16
Category	Term	Count	%	PValue	Genes	List Total	Pop Hits	Pop Total	Fold Enrichment	Bonferroni	Benjamini	FDR			17
SP_PIR_KEYWORDS	keratin	38	5.74018	9.35537e-23	231849_AT, 207935_S_AT, 206677_AT, 208483_X_AT, 234635_AT, 209351_AT, 207670_AT, 214580_X_AT, 216810_AT, 207908_AT, 234679_AT, 233640_X_AT, 1569909_AT, 237905_AT, 204734_AT, 233681_AT, 213680_AT, 205157_S_AT, 233631_X_AT, 213287_S_AT, 231461_AT, 209800_AT, 213240_S_AT, 234772_S_AT, 218963_S_AT, 220978_AT, 205900_AT, 234685_X_AT, 209125_AT, 216921_S_AT, 234678_AT, 233533_AT, 240388_AT, 220970_S_AT…	644	144	19235	7.88184	4.20992e-20	4.20992e-20	1.32724e-19	x	2	18
UP_SEQ_FEATURE	region of interest:Coil 2	27	4.07855	5.04978e-22	231849_AT, 206677_AT, 208483_X_AT, 207935_S_AT, 209351_AT, 207670_AT, 214580_X_AT, 207908_AT, 1569909_AT, 204734_AT, 237905_AT, 213680_AT, 205157_S_AT, 213287_S_AT, 231461_AT, 209800_AT, 213240_S_AT, 218963_S_AT, 205900_AT, 209125_AT, 216921_S_AT, 240388_AT, 206969_AT, 1553212_AT, 237120_AT, 201820_AT, 203411_S_AT	643	64	19113	12.5401	9.53398e-19	9.53398e-19	8.62376e-19			19
GOTERM_CC_FAT	GO:0045111~intermediate filament cytoskeleton	43	6.49547	1.51269e-21	231849_AT, 207935_S_AT, 208483_X_AT, 206677_AT, 234635_AT, 204455_AT, 209351_AT, 207670_AT, 214580_X_AT, 216810_AT, 207908_AT, 234679_AT, 233640_X_AT, 1569909_AT, 237905_AT, 204734_AT, 233681_AT, 217519_AT, 213680_AT, 205157_S_AT, 233631_X_AT, 213287_S_AT, 231461_AT, 209800_AT, 213240_S_AT, 234772_S_AT, 218963_S_AT, 220978_AT, 215704_AT, 205900_AT, 234685_X_AT, 216921_S_AT, 209125_AT, 234678_AT, …	479	187	12782	6.13607	5.06753e-19	5.06753e-19	2.0554e-18	x	2	20
UP_SEQ_FEATURE	region of interest:Coil 1B	27	4.07855	7.7004e-21	231849_AT, 206677_AT, 208483_X_AT, 207935_S_AT, 209351_AT, 207670_AT, 214580_X_AT, 207908_AT, 1569909_AT, 204734_AT, 237905_AT, 213680_AT, 205157_S_AT, 213287_S_AT, 231461_AT, 209800_AT, 213240_S_AT, 218963_S_AT, 205900_AT, 209125_AT, 216921_S_AT, 240388_AT, 206969_AT, 1553212_AT, 237120_AT, 201820_AT, 203411_S_AT	643	70	19113	11.4653	1.45384e-17	7.26918e-18	1.31504e-17			21
UP_SEQ_FEATURE	region of interest:Coil 1A	27	4.07855	7.7004e-21	231849_AT, 206677_AT, 208483_X_AT, 207935_S_AT, 209351_AT, 207670_AT, 214580_X_AT, 207908_AT, 1569909_AT, 204734_AT, 237905_AT, 213680_AT, 205157_S_AT, 213287_S_AT, 231461_AT, 209800_AT, 213240_S_AT, 218963_S_AT, 205900_AT, 209125_AT, 216921_S_AT, 240388_AT, 206969_AT, 1553212_AT, 237120_AT, 201820_AT, 203411_S_AT	643	70	19113	11.4653	1.45384e-17	7.26918e-18	1.31504e-17			22
UP_SEQ_FEATURE	region of interest:Linker 1	27	4.07855	7.7004e-21	231849_AT, 206677_AT, 208483_X_AT, 207935_S_AT, 209351_AT, 207670_AT, 214580_X_AT, 207908_AT, 1569909_AT, 204734_AT, 237905_AT, 213680_AT, 205157_S_AT, 213287_S_AT, 231461_AT, 209800_AT, 213240_S_AT, 218963_S_AT, 205900_AT, 209125_AT, 216921_S_AT, 240388_AT, 206969_AT, 1553212_AT, 237120_AT, 201820_AT, 203411_S_AT	643	70	19113	11.4653	1.45384e-17	7.26918e-18	1.31504e-17			23
UP_SEQ_FEATURE	region of interest:Linker 12	26	3.92749	1.00575e-20	231849_AT, 206677_AT, 208483_X_AT, 207935_S_AT, 209351_AT, 207670_AT, 214580_X_AT, 207908_AT, 1569909_AT, 204734_AT, 237905_AT, 213680_AT, 205157_S_AT, 213287_S_AT, 231461_AT, 209800_AT, 213240_S_AT, 218963_S_AT, 205900_AT, 209125_AT, 216921_S_AT, 240388_AT, 206969_AT, 1553212_AT, 237120_AT, 201820_AT	643	64	19113	12.0757	1.89886e-17	6.32955e-18	1.71758e-17			24
UP_SEQ_FEATURE	region of interest:Rod	27	4.07855	1.17565e-20	231849_AT, 206677_AT, 208483_X_AT, 207935_S_AT, 209351_AT, 207670_AT, 214580_X_AT, 207908_AT, 1569909_AT, 204734_AT, 237905_AT, 213680_AT, 205157_S_AT, 213287_S_AT, 231461_AT, 209800_AT, 213240_S_AT, 218963_S_AT, 205900_AT, 209125_AT, 216921_S_AT, 240388_AT, 206969_AT, 1553212_AT, 237120_AT, 201820_AT, 203411_S_AT	643	71	19113	11.3038	2.21963e-17	5.54907e-18	2.00772e-17			25
UP_SEQ_FEATURE	region of interest:Head	27	4.07855	2.67617e-20	231849_AT, 206677_AT, 208483_X_AT, 207935_S_AT, 209351_AT, 207670_AT, 214580_X_AT, 207908_AT, 1569909_AT, 204734_AT, 237905_AT, 213680_AT, 205157_S_AT, 213287_S_AT, 231461_AT, 209800_AT, 213240_S_AT, 218963_S_AT, 205900_AT, 209125_AT, 216921_S_AT, 240388_AT, 206969_AT, 1553212_AT, 237120_AT, 201820_AT, 203411_S_AT	643	73	19113	10.9941	5.05262e-17	1.01052e-17	4.57024e-17			26
GOTERM_CC_FAT	GO:0005882~intermediate filament	41	6.19335	4.08743e-20	231849_AT, 207935_S_AT, 208483_X_AT, 206677_AT, 234635_AT, 209351_AT, 207670_AT, 214580_X_AT, 216810_AT, 207908_AT, 234679_AT, 233640_X_AT, 1569909_AT, 237905_AT, 204734_AT, 233681_AT, 213680_AT, 205157_S_AT, 233631_X_AT, 213287_S_AT, 231461_AT, 209800_AT, 213240_S_AT, 234772_S_AT, 218963_S_AT, 220978_AT, 215704_AT, 205900_AT, 234685_X_AT, 209125_AT, 216921_S_AT, 234678_AT, 233533_AT, 240388_AT, …	479	183	12782	5.97855	1.36929e-17	6.84644e-18	5.55387e-17			27
SP_PIR_KEYWORDS	Intermediate filament	27	4.07855	1.64216e-19	231849_AT, 206677_AT, 208483_X_AT, 207935_S_AT, 209351_AT, 207670_AT, 214580_X_AT, 207908_AT, 1569909_AT, 204734_AT, 237905_AT, 213680_AT, 205157_S_AT, 213287_S_AT, 231461_AT, 209800_AT, 213240_S_AT, 218963_S_AT, 205900_AT, 209125_AT, 216921_S_AT, 240388_AT, 206969_AT, 1553212_AT, 237120_AT, 201820_AT, 203411_S_AT	644	78	19235	10.3389	7.3897e-17	3.69485e-17	2.32972e-16			28
UP_SEQ_FEATURE	region of interest:Tail	26	3.92749	9.18033e-19	231849_AT, 206677_AT, 208483_X_AT, 207935_S_AT, 209351_AT, 207670_AT, 214580_X_AT, 207908_AT, 1569909_AT, 204734_AT, 237905_AT, 213680_AT, 205157_S_AT, 213287_S_AT, 231461_AT, 209800_AT, 213240_S_AT, 205900_AT, 209125_AT, 216921_S_AT, 240388_AT, 206969_AT, 1553212_AT, 237120_AT, 201820_AT, 203411_S_AT	643	75	19113	10.3046	1.73325e-15	2.88874e-16	1.56777e-15			29
PIR_SUPERFAMILY	PIRSF002282:cytoskeletal keratin	25	3.77644	3.92911e-18	206677_AT, 207935_S_AT, 209351_AT, 207670_AT, 214580_X_AT, 207908_AT, 1569909_AT, 204734_AT, 237905_AT, 213680_AT, 205157_S_AT, 213287_S_AT, 231461_AT, 209800_AT, 213240_S_AT, 218963_S_AT, 205900_AT, 209125_AT, 216921_S_AT, 240388_AT, 206969_AT, 1553212_AT, 237120_AT, 201820_AT, 203411_S_AT	308	61	7396	9.84139	1.07265e-15	1.07265e-15	5.17491e-15			30
INTERPRO	IPR018039:Intermediate filament protein, conserved site	25	3.77644	1.50168e-17	231849_AT, 206677_AT, 208483_X_AT, 207935_S_AT, 209351_AT, 207670_AT, 214580_X_AT, 207908_AT, 1569909_AT, 204734_AT, 237905_AT, 205157_S_AT, 213287_S_AT, 231461_AT, 209800_AT, 213240_S_AT, 218963_S_AT, 209125_AT, 216921_S_AT, 240388_AT, 206969_AT, 1553212_AT, 237120_AT, 201820_AT, 203411_S_AT	592	72	16659	9.7709	1.34851e-14	1.34851e-14	2.34006e-14			31
INTERPRO	IPR016044:Filament	25	3.77644	1.50168e-17	231849_AT, 206677_AT, 208483_X_AT, 207935_S_AT, 209351_AT, 207670_AT, 214580_X_AT, 207908_AT, 1569909_AT, 204734_AT, 237905_AT, 205157_S_AT, 213287_S_AT, 231461_AT, 209800_AT, 213240_S_AT, 218963_S_AT, 209125_AT, 216921_S_AT, 240388_AT, 206969_AT, 1553212_AT, 237120_AT, 201820_AT, 203411_S_AT	592	72	16659	9.7709	1.34851e-14	1.34851e-14	2.34006e-14			32
INTERPRO	IPR001664:Intermediate filament protein	25	3.77644	2.16072e-17	231849_AT, 206677_AT, 208483_X_AT, 207935_S_AT, 209351_AT, 207670_AT, 214580_X_AT, 207908_AT, 1569909_AT, 204734_AT, 237905_AT, 205157_S_AT, 213287_S_AT, 231461_AT, 209800_AT, 213240_S_AT, 218963_S_AT, 209125_AT, 216921_S_AT, 240388_AT, 206969_AT, 1553212_AT, 237120_AT, 201820_AT, 203411_S_AT	592	73	16659	9.63706	1.94032e-14	9.70162e-15	3.36704e-14			33
UP_SEQ_FEATURE	site:Stutter	18	2.71903	4.9144e-17	231849_AT, 208483_X_AT, 213240_S_AT, 206677_AT, 209351_AT, 205900_AT, 214580_X_AT, 209125_AT, 216921_S_AT, 207908_AT, 1569909_AT, 206969_AT, 1553212_AT, 213680_AT, 237120_AT, 201820_AT, 203411_S_AT, 231461_AT	643	33	19113	16.2135	9.27839e-14	1.32548e-14	8.39257e-14			34
GOTERM_CC_FAT	GO:0045095~keratin filament	27	4.07855	6.23611e-17	231849_AT, 209351_AT, 234635_AT, 207670_AT, 216810_AT, 214580_X_AT, 207908_AT, 234679_AT, 233640_X_AT, 1569909_AT, 233681_AT, 213680_AT, 233631_X_AT, 213287_S_AT, 231461_AT, 234772_S_AT, 213240_S_AT, 220978_AT, 205900_AT, 234685_X_AT, 209125_AT, 234678_AT, 233533_AT, 220970_S_AT, 1553212_AT, 237120_AT, 201820_AT, 220976_S_AT, 220972_S_AT	479	88	12782	8.18737	3.71925e-14	9.32587e-15	1.55431e-13			35
GOTERM_MF_FAT	GO:0005198~structural molecule activity	67	10.1208	1.2067e-14	228707_AT, 208483_X_AT, 202311_S_AT, 209351_AT, 207670_AT, 208606_S_AT, 231311_AT, 214580_X_AT, 207908_AT, 224022_X_AT, 218990_S_AT, 204734_AT, 222549_AT, 233681_AT, 213680_AT, 231766_S_AT, 205064_AT, 218963_S_AT, 215704_AT, 205900_AT, 204503_AT, 214599_AT, 216921_S_AT, 209125_AT, 201681_S_AT, 206969_AT, 207720_AT, 1553212_AT, 201820_AT, 237120_AT, 221854_AT, 213796_AT, 204971_AT, 216268_S_AT, 20…	480	634	12983	2.85838	7.91434e-12	7.91434e-12	1.80855e-11			36
INTERPRO	IPR002957:Keratin, type I	13	1.96375	6.3827e-10	208483_X_AT, 207935_S_AT, 206677_AT, 209351_AT, 218963_S_AT, 216921_S_AT, 240388_AT, 204734_AT, 237905_AT, 206969_AT, 205157_S_AT, 213287_S_AT, 209800_AT	592	33	16659	11.0855	5.73166e-07	1.43292e-07	9.94615e-07			37
INTERPRO	IPR003054:Type II keratin	11	1.66163	2.15685e-08	1569909_AT, 231849_AT, 213240_S_AT, 1553212_AT, 207670_AT, 237120_AT, 201820_AT, 214580_X_AT, 209125_AT, 207908_AT, 231461_AT	592	28	16659	11.0551	1.93683e-05	3.22808e-06	3.36102e-05			38
GOTERM_CC_FAT	GO:0005856~cytoskeleton	89	13.4441	2.99607e-07	208483_X_AT, 209351_AT, 207670_AT, 213780_AT, 225481_AT, 231311_AT, 214580_X_AT, 207908_AT, 234679_AT, 211950_AT, 204734_AT, 208539_X_AT, 233681_AT, 213680_AT, 226863_AT, 203780_AT, 234772_S_AT, 205064_AT, 218963_S_AT, 213154_S_AT, 215704_AT, 205900_AT, 214599_AT, 204503_AT, 225308_S_AT, 216921_S_AT, 209125_AT, 233533_AT, 206595_AT, 220970_S_AT, 220664_AT, 202289_S_AT, 206969_AT, 207720_AT, 15532…	479	1381	12782	1.71973	0.000100363	9.12434e-06	0.000407096			39
GOTERM_CC_FAT	GO:0044430~cytoskeletal part	56	8.45921	0.000801853	208483_X_AT, 209351_AT, 207670_AT, 231311_AT, 214580_X_AT, 207908_AT, 234679_AT, 204734_AT, 233681_AT, 213680_AT, 226863_AT, 234772_S_AT, 218963_S_AT, 215704_AT, 205900_AT, 225308_S_AT, 216921_S_AT, 209125_AT, 233533_AT, 220970_S_AT, 202289_S_AT, 206969_AT, 1553212_AT, 201820_AT, 221854_AT, 237120_AT, 1553764_A_AT, 212242_AT, 212698_S_AT, 231849_AT, 207935_S_AT, 206677_AT, 234635_AT, 239853_AT, 2…	479	952	12782	1.56969	0.235649	0.0111346	1.08405			40
GOTERM_CC_FAT	GO:0043232~intracellular non-membrane-bounded organelle	106	16.0121	0.197346	211998_AT, 231311_AT, 214580_X_AT, 207908_AT, 223631_S_AT, 201473_AT, 205051_S_AT, 211950_AT, 204734_AT, 213680_AT, 203780_AT, 205064_AT, 218963_S_AT, 213154_S_AT, 205900_AT, 209125_AT, 216921_S_AT, 233533_AT, 206595_AT, 220970_S_AT, 224792_AT, 220664_AT, 237120_AT, 204971_AT, 213796_AT, 203535_AT, 1553764_A_AT, 232056_AT, 227944_AT, 207935_S_AT, 206677_AT, 204455_AT, 216810_AT, 209191_AT, 230398…	479	2596	12782	1.08959	1	0.683578	94.9562			41
GOTERM_CC_FAT	GO:0043228~non-membrane-bounded organelle	106	16.0121	0.197346	211998_AT, 231311_AT, 214580_X_AT, 207908_AT, 223631_S_AT, 201473_AT, 205051_S_AT, 211950_AT, 204734_AT, 213680_AT, 203780_AT, 205064_AT, 218963_S_AT, 213154_S_AT, 205900_AT, 209125_AT, 216921_S_AT, 233533_AT, 206595_AT, 220970_S_AT, 224792_AT, 220664_AT, 237120_AT, 204971_AT, 213796_AT, 203535_AT, 1553764_A_AT, 232056_AT, 227944_AT, 207935_S_AT, 206677_AT, 204455_AT, 216810_AT, 209191_AT, 230398…	479	2596	12782	1.08959	1	0.683578	94.9562			42
SP_PIR_KEYWORDS	coiled coil	75	11.3293	0.210404	208483_X_AT, 202311_S_AT, 209351_AT, 207670_AT, 218816_AT, 214580_X_AT, 207908_AT, 204734_AT, 235848_X_AT, 213680_AT, 225582_AT, 231118_AT, 91826_AT, 231766_S_AT, 204136_AT, 218963_S_AT, 213154_S_AT, 215704_AT, 205900_AT, 204503_AT, 216921_S_AT, 209125_AT, 202504_AT, 237070_AT, 208407_S_AT, 206157_AT, 201681_S_AT, 202289_S_AT, 206969_AT, 1553212_AT, 201820_AT, 237120_AT, 226000_AT, 221610_S_AT, 2…	644	2019	19235	1.10951	1	0.677259	96.4966			43
															44
Annotation Cluster 3	Enrichment Score: 7.547189882574011														45
Category	Term	Count	%	PValue	Genes	List Total	Pop Hits	Pop Total	Fold Enrichment	Bonferroni	Benjamini	FDR			46
GOTERM_CC_FAT	GO:0030057~desmosome	12	1.81269	2.21148e-11	235075_AT, 206642_AT, 206032_AT, 207324_S_AT, 209873_S_AT, 221854_AT, 201015_S_AT, 204503_AT, 200606_AT, 217744_S_AT, 203407_AT, 206192_AT	479	20	12782	16.0109	7.40848e-09	1.23475e-09	3.0049e-08	x	3	47
GOTERM_CC_FAT	GO:0070161~anchoring junction	28	4.22961	2.24653e-10	201131_S_AT, 206032_AT, 217523_AT, 201286_AT, 205916_AT, 203323_AT, 238778_AT, 235075_AT, 229689_S_AT, 207324_S_AT, 230398_AT, 206008_AT, 201015_S_AT, 200606_AT, 202071_AT, 226374_AT, 204503_AT, 207526_S_AT, 217744_S_AT, 203726_S_AT, 203407_AT, 201681_S_AT, 206642_AT, 209873_S_AT, 221854_AT, 201667_AT, 60474_AT, 206192_AT, 1553764_A_AT	479	172	12782	4.34403	7.52587e-08	1.07512e-08	3.05251e-07	x	3	48
GOTERM_CC_FAT	GO:0005911~cell-cell junction	27	4.07855	9.78841e-09	228707_AT, 201131_S_AT, 206032_AT, 205490_X_AT, 238778_AT, 235075_AT, 229689_S_AT, 207324_S_AT, 206008_AT, 222549_AT, 201015_S_AT, 231771_AT, 204636_AT, 200606_AT, 226374_AT, 204503_AT, 217744_S_AT, 203407_AT, 201681_S_AT, 206642_AT, 209873_S_AT, 221854_AT, 227204_AT, 201667_AT, 233025_AT, 206156_AT, 206192_AT, 214598_AT	479	190	12782	3.79204	3.27911e-06	4.0989e-07	1.33002e-05			49
GOTERM_CC_FAT	GO:0016327~apicolateral plasma membrane	19	2.87009	3.6824e-08	228707_AT, 206032_AT, 226374_AT, 204503_AT, 217744_S_AT, 203407_AT, 203987_AT, 238778_AT, 235075_AT, 206642_AT, 207324_S_AT, 209873_S_AT, 222549_AT, 201015_S_AT, 221854_AT, 227204_AT, 200606_AT, 206192_AT, 214598_AT	479	102	12782	4.97069	1.2336e-05	1.37067e-06	5.00354e-05			50
GOTERM_CC_FAT	GO:0043296~apical junction complex	18	2.71903	1.33705e-07	228707_AT, 206032_AT, 226374_AT, 204503_AT, 217744_S_AT, 203407_AT, 238778_AT, 235075_AT, 206642_AT, 207324_S_AT, 209873_S_AT, 222549_AT, 201015_S_AT, 221854_AT, 227204_AT, 200606_AT, 206192_AT, 214598_AT	479	99	12782	4.85177	4.47903e-05	4.47912e-06	0.000181675			51
GOTERM_CC_FAT	GO:0030054~cell junction	43	6.49547	1.87826e-06	228707_AT, 201131_S_AT, 206032_AT, 204455_AT, 217523_AT, 205490_X_AT, 201286_AT, 203323_AT, 205916_AT, 204537_S_AT, 217528_AT, 238778_AT, 235075_AT, 229689_S_AT, 207324_S_AT, 206008_AT, 230398_AT, 222549_AT, 217519_AT, 201015_S_AT, 204636_AT, 231771_AT, 200606_AT, 202071_AT, 226374_AT, 204503_AT, 207526_S_AT, 225308_S_AT, 217744_S_AT, 203726_S_AT, 203407_AT, 205044_AT, 201681_S_AT, 206642_AT, 209…	479	518	12782	2.21514	0.00062902	5.24335e-05	0.00255209			52
SP_PIR_KEYWORDS	cell junction	31	4.68278	3.28645e-05	228707_AT, 201131_S_AT, 206032_AT, 205490_X_AT, 204537_S_AT, 238778_AT, 217528_AT, 235075_AT, 229689_S_AT, 207324_S_AT, 230398_AT, 222549_AT, 201015_S_AT, 204636_AT, 231771_AT, 200606_AT, 226374_AT, 204503_AT, 225308_S_AT, 217744_S_AT, 203407_AT, 205044_AT, 201681_S_AT, 206642_AT, 209873_S_AT, 221854_AT, 227204_AT, 201667_AT, 206156_AT, 60474_AT, 214598_AT, 1553764_A_AT	644	399	19235	2.32057	0.0146804	0.00113699	0.0466147			53
															54
Annotation Cluster 4	Enrichment Score: 5.954584472271846														55
Category	Term	Count	%	PValue	Genes	List Total	Pop Hits	Pop Total	Fold Enrichment	Bonferroni	Benjamini	FDR			56
GOTERM_CC_FAT	GO:0005576~extracellular region	133	20.0906	1.08952e-11	206378_AT, 202311_S_AT, 234700_S_AT, 215446_S_AT, 208606_S_AT, 213624_AT, 202912_AT, 1553602_AT, 206605_AT, 227736_AT, 205200_AT, 205051_S_AT, 205470_S_AT, 209792_S_AT, 1558846_AT, 210397_AT, 204636_AT, 231766_S_AT, 35666_AT, 226545_AT, 1564333_A_AT, 204136_AT, 209848_S_AT, 224215_S_AT, 235272_AT, 206595_AT, 218002_S_AT, 218174_S_AT, 239929_AT, 209260_AT, 226625_AT, 233025_AT, 204855_AT, 205107_S…	479	2010	12782	1.76571	3.64988e-09	7.29977e-10	1.4804e-08	x	4	57
SP_PIR_KEYWORDS	Secreted	110	16.6163	1.28288e-11	202311_S_AT, 215446_S_AT, 234700_S_AT, 208606_S_AT, 213624_AT, 202912_AT, 1553602_AT, 227736_AT, 205200_AT, 205470_S_AT, 209792_S_AT, 1558846_AT, 210397_AT, 204636_AT, 231766_S_AT, 35666_AT, 1564333_A_AT, 204136_AT, 209848_S_AT, 235272_AT, 202023_AT, 206595_AT, 218002_S_AT, 218174_S_AT, 239929_AT, 209260_AT, 226625_AT, 233025_AT, 204855_AT, 205107_S_AT, 205014_AT, 203535_AT, 209687_AT, 232541_AT,…	644	1689	19235	1.94522	5.77298e-09	1.44325e-09	1.82003e-08	x	4	58
SP_PIR_KEYWORDS	signal	171	25.8308	3.8559e-10	206378_AT, 202311_S_AT, 234700_S_AT, 206032_AT, 215446_S_AT, 234985_AT, 225990_AT, 208606_S_AT, 213624_AT, 202912_AT, 1553602_AT, 206605_AT, 227736_AT, 205200_AT, 205051_S_AT, 205470_S_AT, 209792_S_AT, 1558846_AT, 210397_AT, 225016_AT, 231766_S_AT, 238063_AT, 35666_AT, 226545_AT, 226908_AT, 1564333_A_AT, 203780_AT, 204136_AT, 201925_S_AT, 209848_S_AT, 227747_AT, 224215_S_AT, 204952_AT, 1554062_AT…	644	3250	19235	1.57152	1.73515e-07	2.47879e-08	5.47035e-07			59
UP_SEQ_FEATURE	signal peptide	171	25.8308	5.56907e-10	206378_AT, 202311_S_AT, 234700_S_AT, 206032_AT, 215446_S_AT, 234985_AT, 225990_AT, 208606_S_AT, 213624_AT, 202912_AT, 1553602_AT, 206605_AT, 227736_AT, 205200_AT, 205051_S_AT, 205470_S_AT, 209792_S_AT, 1558846_AT, 210397_AT, 225016_AT, 231766_S_AT, 238063_AT, 35666_AT, 226545_AT, 226908_AT, 1564333_A_AT, 203780_AT, 204136_AT, 201925_S_AT, 209848_S_AT, 227747_AT, 224215_S_AT, 204952_AT, 1554062_AT…	643	3250	19113	1.56398	1.05144e-06	1.3143e-07	9.51057e-07			60
SP_PIR_KEYWORDS	glycoprotein	195	29.4562	2.41978e-06	215446_S_AT, 234700_S_AT, 234985_AT, 215465_AT, 213624_AT, 1553602_AT, 205200_AT, 205051_S_AT, 205470_S_AT, 209792_S_AT, 1558846_AT, 201136_AT, 226545_AT, 204136_AT, 227747_AT, 204952_AT, 228360_AT, 206595_AT, 239929_AT, 228766_AT, 226625_AT, 222453_AT, 204855_AT, 205014_AT, 240259_AT, 207935_S_AT, 204455_AT, 232541_AT, 201286_AT, 203499_AT, 204537_S_AT, 217528_AT, 203083_AT, 223541_AT, 204379_S_…	644	4318	19235	1.34883	0.00108831	0.000108884	0.00343288			61
SP_PIR_KEYWORDS	disulfide bond	136	20.5438	3.93015e-05	202311_S_AT, 234700_S_AT, 234985_AT, 225990_AT, 202912_AT, 206605_AT, 205200_AT, 205051_S_AT, 205470_S_AT, 209792_S_AT, 1558846_AT, 210397_AT, 204636_AT, 231766_S_AT, 35666_AT, 226545_AT, 226908_AT, 1564333_A_AT, 203780_AT, 204136_AT, 201925_S_AT, 227747_AT, 209848_S_AT, 224215_S_AT, 202023_AT, 206595_AT, 218002_S_AT, 203987_AT, 203238_S_AT, 228766_AT, 223796_AT, 205107_S_AT, 205014_AT, 207114_AT…	644	2924	19235	1.38921	0.0175306	0.00126249	0.0557425			62
UP_SEQ_FEATURE	disulfide bond	131	19.7885	7.64132e-05	202311_S_AT, 234700_S_AT, 234985_AT, 225990_AT, 202912_AT, 206605_AT, 205200_AT, 205051_S_AT, 205470_S_AT, 209792_S_AT, 1558846_AT, 210397_AT, 35666_AT, 226908_AT, 1564333_A_AT, 203780_AT, 204136_AT, 201925_S_AT, 227747_AT, 224215_S_AT, 202023_AT, 206595_AT, 218002_S_AT, 203987_AT, 203238_S_AT, 228766_AT, 223796_AT, 205107_S_AT, 205014_AT, 207114_AT, 209732_AT, 209687_AT, 206284_X_AT, 217523_AT, …	643	2819	19113	1.38132	0.134349	0.0102523	0.130415			63
UP_SEQ_FEATURE	glycosylation site:N-linked (GlcNAc...)	180	27.1903	7.88776e-05	206378_AT, 202311_S_AT, 234700_S_AT, 206032_AT, 215446_S_AT, 234985_AT, 225990_AT, 215465_AT, 208606_S_AT, 213624_AT, 227736_AT, 205051_S_AT, 205470_S_AT, 1553929_AT, 209792_S_AT, 1558846_AT, 225016_AT, 201136_AT, 1554593_S_AT, 204636_AT, 231766_S_AT, 35666_AT, 226545_AT, 226908_AT, 1564333_A_AT, 203780_AT, 204136_AT, 201925_S_AT, 209848_S_AT, 227747_AT, 224215_S_AT, 204952_AT, 202023_AT, 203987_…	643	4129	19113	1.29582	0.138368	0.00926474	0.134618			64
UP_SEQ_FEATURE	topological domain:Cytoplasmic	124	18.7311	0.173749	206032_AT, 234985_AT, 225990_AT, 205051_S_AT, 203323_AT, 225016_AT, 222549_AT, 1554593_S_AT, 204636_AT, 238063_AT, 203780_AT, 209848_S_AT, 224215_S_AT, 1554062_AT, 237070_AT, 203987_AT, 203238_S_AT, 228766_AT, 226625_AT, 223796_AT, 209732_AT, 240259_AT, 217523_AT, 220736_AT, 229173_AT, 232541_AT, 201286_AT, 204537_S_AT, 203499_AT, 217528_AT, 205729_AT, 201724_S_AT, 219607_S_AT, 223541_AT, 204379_…	643	3374	19113	1.09243	1	0.97178	96.1587			65
GOTERM_CC_FAT	GO:0031224~intrinsic to membrane	189	28.5498	0.951908	206032_AT, 234985_AT, 225990_AT, 215465_AT, 223544_AT, 205051_S_AT, 203323_AT, 211950_AT, 1553929_AT, 233480_AT, 227856_AT, 225016_AT, 201136_AT, 222549_AT, 1554593_S_AT, 204636_AT, 219529_AT, 226908_AT, 238063_AT, 226545_AT, 203780_AT, 201925_S_AT, 209848_S_AT, 227747_AT, 202096_S_AT, 224215_S_AT, 222892_S_AT, 204952_AT, 1554062_AT, 228360_AT, 202023_AT, 201701_S_AT, 237070_AT, 203987_AT, 218174…	479	5485	12782	0.919493	1	0.999706	100			66
															67
Annotation Cluster 5	Enrichment Score: 5.080389467175154														68
Category	Term	Count	%	PValue	Genes	List Total	Pop Hits	Pop Total	Fold Enrichment	Bonferroni	Benjamini	FDR			69
GOTERM_BP_FAT	GO:0007155~cell adhesion	54	8.1571	5.40372e-07	228707_AT, 206032_AT, 220090_AT, 214536_AT, 225990_AT, 220037_S_AT, 205792_AT, 222549_AT, 204636_AT, 231766_S_AT, 204136_AT, 203780_AT, 206400_AT, 227747_AT, 204952_AT, 201141_AT, 208407_S_AT, 201681_S_AT, 204760_S_AT, 201506_AT, 209873_S_AT, 221854_AT, 228766_AT, 206276_AT, 200636_S_AT, 233025_AT, 201438_AT, 223796_AT, 1553764_A_AT, 201131_S_AT, 240259_AT, 209687_AT, 204455_AT, 209309_AT, 217523…	502	700	13528	2.07886	0.00129983	0.000108384	0.000949158	x	5	70
GOTERM_BP_FAT	GO:0022610~biological adhesion	54	8.1571	5.53841e-07	228707_AT, 206032_AT, 220090_AT, 214536_AT, 225990_AT, 220037_S_AT, 205792_AT, 222549_AT, 204636_AT, 231766_S_AT, 204136_AT, 203780_AT, 206400_AT, 227747_AT, 204952_AT, 201141_AT, 208407_S_AT, 201681_S_AT, 204760_S_AT, 201506_AT, 209873_S_AT, 221854_AT, 228766_AT, 206276_AT, 200636_S_AT, 233025_AT, 201438_AT, 223796_AT, 1553764_A_AT, 201131_S_AT, 240259_AT, 209687_AT, 204455_AT, 209309_AT, 217523…	502	701	13528	2.0759	0.00133221	0.000102541	0.000972817	x	5	71
SP_PIR_KEYWORDS	cell adhesion	35	5.28701	2.23769e-06	201131_S_AT, 240259_AT, 206032_AT, 204455_AT, 217523_AT, 225990_AT, 215516_AT, 217528_AT, 205792_AT, 235075_AT, 203083_AT, 207324_S_AT, 210809_S_AT, 201015_S_AT, 231766_S_AT, 203780_AT, 204136_AT, 227747_AT, 226374_AT, 217744_S_AT, 203726_S_AT, 213369_AT, 208407_S_AT, 206642_AT, 201506_AT, 209873_S_AT, 221854_AT, 228766_AT, 233025_AT, 200636_S_AT, 206276_AT, 223796_AT, 201438_AT, 60474_AT, 155376…	644	422	19235	2.4772	0.00100645	0.000111878	0.00317455			72
GOTERM_BP_FAT	GO:0016337~cell-cell adhesion	20	3.02115	0.00712139	228707_AT, 201131_S_AT, 206032_AT, 220090_AT, 217523_AT, 232541_AT, 208407_S_AT, 213369_AT, 201681_S_AT, 235075_AT, 206642_AT, 229689_S_AT, 207324_S_AT, 204760_S_AT, 222549_AT, 201015_S_AT, 200636_S_AT, 206400_AT, 203780_AT, 206192_AT, 214598_AT	502	276	13528	1.95277	1	0.245733	11.7975			73
															74
Annotation Cluster 6	Enrichment Score: 4.865922190621215														75
Category	Term	Count	%	PValue	Genes	List Total	Pop Hits	Pop Total	Fold Enrichment	Bonferroni	Benjamini	FDR			76
GOTERM_BP_FAT	GO:0048730~epidermis morphogenesis	11	1.66163	8.79473e-09	227475_AT, 237905_AT, 209863_S_AT, 202311_S_AT, 206004_AT, 205198_S_AT, 221841_S_AT, 226847_AT, 202404_S_AT, 231461_AT, 240388_AT	502	25	13528	11.8572	2.11687e-05	2.11689e-06	1.54479e-05	x	6	77
GOTERM_BP_FAT	GO:0031069~hair follicle morphogenesis	8	1.20846	3.13375e-06	227475_AT, 237905_AT, 209863_S_AT, 206004_AT, 205198_S_AT, 226847_AT, 231461_AT, 240388_AT	502	19	13528	11.3466	0.00751456	0.000502736	0.00550427	x	6	78
GOTERM_BP_FAT	GO:0042633~hair cycle	10	1.51057	2.2342e-05	227475_AT, 237905_AT, 209863_S_AT, 206004_AT, 205185_AT, 205198_S_AT, 226847_AT, 227747_AT, 231461_AT, 240388_AT	502	43	13528	6.26702	0.0523574	0.00282641	0.0392365			79
GOTERM_BP_FAT	GO:0042303~molting cycle	10	1.51057	2.2342e-05	227475_AT, 237905_AT, 209863_S_AT, 206004_AT, 205185_AT, 205198_S_AT, 226847_AT, 227747_AT, 231461_AT, 240388_AT	502	43	13528	6.26702	0.0523574	0.00282641	0.0392365			80
GOTERM_BP_FAT	GO:0048729~tissue morphogenesis	20	3.02115	3.91231e-05	227475_AT, 209863_S_AT, 202311_S_AT, 229103_AT, 217523_AT, 208606_S_AT, 221841_S_AT, 204653_AT, 202404_S_AT, 203987_AT, 240388_AT, 237905_AT, 206004_AT, 205198_S_AT, 217519_AT, 226625_AT, 226847_AT, 216268_S_AT, 213943_AT, 231461_AT	502	180	13528	2.99425	0.089873	0.00427136	0.0686973			81
GOTERM_BP_FAT	GO:0001942~hair follicle development	9	1.35952	0.000129983	227475_AT, 237905_AT, 209863_S_AT, 206004_AT, 205185_AT, 205198_S_AT, 226847_AT, 231461_AT, 240388_AT	502	42	13528	5.77462	0.268669	0.0124376	0.228069			82
GOTERM_BP_FAT	GO:0022404~molting cycle process	9	1.35952	0.000129983	227475_AT, 237905_AT, 209863_S_AT, 206004_AT, 205185_AT, 205198_S_AT, 226847_AT, 231461_AT, 240388_AT	502	42	13528	5.77462	0.268669	0.0124376	0.228069			83
GOTERM_BP_FAT	GO:0022405~hair cycle process	9	1.35952	0.000129983	227475_AT, 237905_AT, 209863_S_AT, 206004_AT, 205185_AT, 205198_S_AT, 226847_AT, 231461_AT, 240388_AT	502	42	13528	5.77462	0.268669	0.0124376	0.228069			84
															85
Annotation Cluster 7	Enrichment Score: 4.336862494004686														86
Category	Term	Count	%	PValue	Genes	List Total	Pop Hits	Pop Total	Fold Enrichment	Bonferroni	Benjamini	FDR			87
GOTERM_CC_FAT	GO:0070161~anchoring junction	28	4.22961	2.24653e-10	201131_S_AT, 206032_AT, 217523_AT, 201286_AT, 205916_AT, 203323_AT, 238778_AT, 235075_AT, 229689_S_AT, 207324_S_AT, 230398_AT, 206008_AT, 201015_S_AT, 200606_AT, 202071_AT, 226374_AT, 204503_AT, 207526_S_AT, 217744_S_AT, 203726_S_AT, 203407_AT, 201681_S_AT, 206642_AT, 209873_S_AT, 221854_AT, 201667_AT, 60474_AT, 206192_AT, 1553764_A_AT	479	172	12782	4.34403	7.52587e-08	1.07512e-08	3.05251e-07	x	7	88
GOTERM_CC_FAT	GO:0005912~adherens junction	18	2.71903	6.84373e-05	201131_S_AT, 217523_AT, 226374_AT, 207526_S_AT, 203726_S_AT, 201286_AT, 205916_AT, 203323_AT, 238778_AT, 201681_S_AT, 229689_S_AT, 230398_AT, 206008_AT, 201015_S_AT, 201667_AT, 200606_AT, 202071_AT, 60474_AT, 1553764_A_AT	479	155	12782	3.09888	0.0226665	0.00163632	0.0929506			89
GOTERM_CC_FAT	GO:0016323~basolateral plasma membrane	21	3.17221	7.48472e-05	201131_S_AT, 204455_AT, 217523_AT, 232541_AT, 207526_S_AT, 203726_S_AT, 219554_AT, 201286_AT, 205916_AT, 203323_AT, 230398_AT, 205198_S_AT, 217519_AT, 225835_AT, 204636_AT, 39248_AT, 200606_AT, 202071_AT, 60474_AT, 201012_AT, 1553764_A_AT	479	203	12782	2.76049	0.024763	0.00167025	0.101652			90
GOTERM_CC_FAT	GO:0030055~cell-substrate junction	14	2.1148	0.000275474	201131_S_AT, 204455_AT, 217523_AT, 207526_S_AT, 203726_S_AT, 201286_AT, 205916_AT, 203323_AT, 230398_AT, 217519_AT, 204636_AT, 202071_AT, 60474_AT, 1553764_A_AT	479	112	12782	3.33559	0.0881652	0.00484593	0.373657			91
GOTERM_CC_FAT	GO:0005925~focal adhesion	11	1.66163	0.00478736	201131_S_AT, 230398_AT, 217523_AT, 207526_S_AT, 203726_S_AT, 202071_AT, 201286_AT, 203323_AT, 205916_AT, 60474_AT, 1553764_A_AT	479	102	12782	2.87777	0.799635	0.0557977	6.3125			92
GOTERM_CC_FAT	GO:0005924~cell-substrate adherens junction	11	1.66163	0.00627579	201131_S_AT, 230398_AT, 217523_AT, 207526_S_AT, 203726_S_AT, 202071_AT, 201286_AT, 203323_AT, 205916_AT, 60474_AT, 1553764_A_AT	479	106	12782	2.76917	0.878642	0.0701431	8.19856			93
															94
Annotation Cluster 8	Enrichment Score: 3.62233115029817														95
Category	Term	Count	%	PValue	Genes	List Total	Pop Hits	Pop Total	Fold Enrichment	Bonferroni	Benjamini	FDR			96
KEGG_PATHWAY	hsa04310:Wnt signaling pathway	17	2.56798	0.00014735	204602_AT, 204420_AT, 229103_AT, 208606_S_AT, 203081_AT, 208866_AT, 224022_X_AT, 202431_S_AT, 203987_AT, 226666_AT, 208712_AT, 206149_AT, 229223_AT, 204712_AT, 226858_AT, 219908_AT, 219764_AT	192	151	5085	2.98168	0.0194081	0.0194081	0.172157			97
SP_PIR_KEYWORDS	wnt signaling pathway	14	2.1148	0.000224394	204602_AT, 229103_AT, 208606_S_AT, 203081_AT, 208866_AT, 209154_AT, 224022_X_AT, 213456_AT, 208407_S_AT, 203987_AT, 226225_AT, 204712_AT, 219908_AT, 219764_AT	644	122	19235	3.42748	0.0960566	0.00479743	0.317876			98
GOTERM_BP_FAT	GO:0016055~Wnt receptor signaling pathway	15	2.26586	0.000410815	204602_AT, 229103_AT, 208606_S_AT, 203081_AT, 208866_AT, 209154_AT, 224022_X_AT, 213456_AT, 208407_S_AT, 203987_AT, 208712_AT, 204712_AT, 217519_AT, 219908_AT, 219764_AT	502	133	13528	3.03927	0.628065	0.0295261	0.719146			99
															100
Annotation Cluster 9	Enrichment Score: 3.40841152789871														101
Category	Term	Count	%	PValue	Genes	List Total	Pop Hits	Pop Total	Fold Enrichment	Bonferroni	Benjamini	FDR			102
UP_SEQ_FEATURE	repeat:Plectin 1	6	0.906344	8.36055e-07	232164_S_AT, 204455_AT, 217519_AT, 204503_AT, 200606_AT, 203407_AT	643	7	19113	25.4783	0.00157723	0.000157835	0.00142776			103
UP_SEQ_FEATURE	repeat:Plectin 2	6	0.906344	8.36055e-07	232164_S_AT, 204455_AT, 217519_AT, 204503_AT, 200606_AT, 203407_AT	643	7	19113	25.4783	0.00157723	0.000157835	0.00142776			104
INTERPRO	IPR001101:Plectin repeat	6	0.906344	1.09387e-06	232164_S_AT, 204455_AT, 217519_AT, 204503_AT, 200606_AT, 203407_AT	592	7	16659	24.1202	0.000981815	0.000140318	0.00170457			105
SMART	SM00250:PLEC	6	0.906344	1.37157e-06	232164_S_AT, 204455_AT, 217519_AT, 204503_AT, 200606_AT, 203407_AT	339	7	9079	22.9558	0.000267421	0.000267421	0.00171198			106
UP_SEQ_FEATURE	repeat:Plectin 4	5	0.755287	1.7926e-05	232164_S_AT, 204455_AT, 217519_AT, 204503_AT, 200606_AT	643	6	19113	24.7706	0.0332783	0.00281641	0.0306087			107
UP_SEQ_FEATURE	repeat:Plectin 5	5	0.755287	1.7926e-05	232164_S_AT, 204455_AT, 217519_AT, 204503_AT, 200606_AT	643	6	19113	24.7706	0.0332783	0.00281641	0.0306087			108
UP_SEQ_FEATURE	repeat:Plectin 3	5	0.755287	1.7926e-05	232164_S_AT, 204455_AT, 217519_AT, 204503_AT, 200606_AT	643	6	19113	24.7706	0.0332783	0.00281641	0.0306087			109
UP_SEQ_FEATURE	repeat:Plectin 6	5	0.755287	1.7926e-05	232164_S_AT, 204455_AT, 217519_AT, 204503_AT, 200606_AT	643	6	19113	24.7706	0.0332783	0.00281641	0.0306087			110
UP_SEQ_FEATURE	repeat:Plectin 7	5	0.755287	1.7926e-05	232164_S_AT, 204455_AT, 217519_AT, 204503_AT, 200606_AT	643	6	19113	24.7706	0.0332783	0.00281641	0.0306087			111
UP_SEQ_FEATURE	repeat:Plectin 11	4	0.60423	0.000358602	232164_S_AT, 204455_AT, 217519_AT, 200606_AT	643	5	19113	23.7798	0.491943	0.0332913	0.61064			112
UP_SEQ_FEATURE	repeat:Plectin 10	4	0.60423	0.000358602	232164_S_AT, 204455_AT, 217519_AT, 200606_AT	643	5	19113	23.7798	0.491943	0.0332913	0.61064			113
UP_SEQ_FEATURE	repeat:Plectin 8	4	0.60423	0.000358602	232164_S_AT, 204455_AT, 217519_AT, 200606_AT	643	5	19113	23.7798	0.491943	0.0332913	0.61064			114
UP_SEQ_FEATURE	repeat:Plectin 9	4	0.60423	0.000358602	232164_S_AT, 204455_AT, 217519_AT, 200606_AT	643	5	19113	23.7798	0.491943	0.0332913	0.61064			115
INTERPRO	IPR018159:Spectrin/alpha-actinin	7	1.0574	0.000670802	204455_AT, 237120_AT, 217519_AT, 204503_AT, 231311_AT, 200606_AT, 203407_AT	592	31	16659	6.35424	0.452604	0.0489753	1.04021			116
SMART	SM00150:SPEC	7	1.0574	0.000851626	204455_AT, 237120_AT, 217519_AT, 204503_AT, 231311_AT, 200606_AT, 203407_AT	339	31	9079	6.04748	0.15307	0.0797123	1.05782			117
UP_SEQ_FEATURE	repeat:Plectin 13	3	0.453172	0.00646139	232164_S_AT, 217519_AT, 200606_AT	643	4	19113	22.2935	0.999995	0.263589	10.4795			118
UP_SEQ_FEATURE	repeat:Plectin 12	3	0.453172	0.00646139	232164_S_AT, 217519_AT, 200606_AT	643	4	19113	22.2935	0.999995	0.263589	10.4795			119
UP_SEQ_FEATURE	repeat:Plectin 16	3	0.453172	0.00646139	232164_S_AT, 217519_AT, 200606_AT	643	4	19113	22.2935	0.999995	0.263589	10.4795			120
UP_SEQ_FEATURE	repeat:Plectin 17	3	0.453172	0.00646139	232164_S_AT, 217519_AT, 200606_AT	643	4	19113	22.2935	0.999995	0.263589	10.4795			121
UP_SEQ_FEATURE	repeat:Plectin 14	3	0.453172	0.00646139	232164_S_AT, 217519_AT, 200606_AT	643	4	19113	22.2935	0.999995	0.263589	10.4795			122
UP_SEQ_FEATURE	repeat:Plectin 15	3	0.453172	0.00646139	232164_S_AT, 217519_AT, 200606_AT	643	4	19113	22.2935	0.999995	0.263589	10.4795			123
UP_SEQ_FEATURE	region of interest:Central fibrous rod domain	3	0.453172	0.00646139	204455_AT, 204503_AT, 200606_AT	643	4	19113	22.2935	0.999995	0.263589	10.4795			124
UP_SEQ_FEATURE	region of interest:Globular 2	3	0.453172	0.00646139	204455_AT, 204503_AT, 200606_AT	643	4	19113	22.2935	0.999995	0.263589	10.4795			125
UP_SEQ_FEATURE	region of interest:Globular 1	3	0.453172	0.00646139	204455_AT, 204503_AT, 200606_AT	643	4	19113	22.2935	0.999995	0.263589	10.4795			126
UP_SEQ_FEATURE	repeat:Spectrin 2	5	0.755287	0.0104719	204455_AT, 217519_AT, 231311_AT, 200606_AT, 203407_AT	643	26	19113	5.71629	1	0.344839	16.4543			127
UP_SEQ_FEATURE	repeat:Spectrin 1	5	0.755287	0.0104719	204455_AT, 217519_AT, 231311_AT, 200606_AT, 203407_AT	643	26	19113	5.71629	1	0.344839	16.4543			128
COG_ONTOLOGY	Cell division and chromosome partitioning	5	0.755287	0.237982	205940_AT, 204455_AT, 205807_S_AT, 204503_AT, 200606_AT	47	106	1950	1.95705	0.983038	0.869762	84.887			129
															130
Annotation Cluster 10	Enrichment Score: 3.294559238186274														131
Category	Term	Count	%	PValue	Genes	List Total	Pop Hits	Pop Total	Fold Enrichment	Bonferroni	Benjamini	FDR			132
GOTERM_BP_FAT	GO:0031960~response to corticosteroid stimulus	13	1.96375	6.55196e-05	202311_S_AT, 204420_AT, 207175_AT, 203980_AT, 202912_AT, 209189_AT, 201473_AT, 201286_AT, 201044_X_AT, 238669_AT, 212657_S_AT, 208712_AT, 202284_S_AT	502	85	13528	4.12149	0.145903	0.00683354	0.115023			133
GOTERM_BP_FAT	GO:0051384~response to glucocorticoid stimulus	12	1.81269	0.000132603	212657_S_AT, 208712_AT, 204420_AT, 203980_AT, 207175_AT, 202912_AT, 209189_AT, 202284_S_AT, 201473_AT, 201044_X_AT, 201286_AT, 238669_AT	502	78	13528	4.14588	0.273268	0.0122018	0.232662			134
GOTERM_BP_FAT	GO:0048545~response to steroid hormone stimulus	19	2.87009	0.000281502	202311_S_AT, 215446_S_AT, 204420_AT, 203980_AT, 207175_AT, 202912_AT, 209189_AT, 202068_S_AT, 201473_AT, 201044_X_AT, 201286_AT, 203323_AT, 238669_AT, 212657_S_AT, 208712_AT, 227697_AT, 214240_AT, 202284_S_AT, 209602_S_AT	502	192	13528	2.66675	0.492202	0.0230971	0.493307			135
GOTERM_BP_FAT	GO:0042493~response to drug	20	3.02115	0.000432602	201131_S_AT, 215446_S_AT, 204420_AT, 203980_AT, 207175_AT, 201963_AT, 209189_AT, 201473_AT, 203323_AT, 204537_S_AT, 218434_S_AT, 208712_AT, 1565162_S_AT, 227697_AT, 214240_AT, 223816_AT, 204675_AT, 202179_AT, 202284_S_AT, 209122_AT	502	216	13528	2.4952	0.647074	0.0301679	0.757147			136
GOTERM_BP_FAT	GO:0010033~response to organic substance	44	6.64653	0.0013799	201131_S_AT, 202311_S_AT, 215446_S_AT, 217523_AT, 204420_AT, 207175_AT, 232530_AT, 212913_AT, 201963_AT, 232541_AT, 202912_AT, 201473_AT, 201286_AT, 203323_AT, 212689_S_AT, 205729_AT, 212657_S_AT, 201841_S_AT, 212294_AT, 202284_S_AT, 202393_S_AT, 226621_AT, 225710_AT, 208319_S_AT, 211161_S_AT, 203980_AT, 209189_AT, 202068_S_AT, 202431_S_AT, 201044_X_AT, 238669_AT, 218434_S_AT, 209502_S_AT, 208712…	502	721	13528	1.64455	0.963981	0.0797345	2.39629			137
GOTERM_BP_FAT	GO:0009719~response to endogenous stimulus	28	4.22961	0.00234356	202311_S_AT, 215446_S_AT, 204420_AT, 232530_AT, 207175_AT, 202912_AT, 201473_AT, 201286_AT, 203323_AT, 212689_S_AT, 212657_S_AT, 212294_AT, 202284_S_AT, 225710_AT, 203980_AT, 209189_AT, 202068_S_AT, 201044_X_AT, 238669_AT, 218434_S_AT, 209502_S_AT, 208712_AT, 204760_S_AT, 227697_AT, 1565162_S_AT, 214240_AT, 226625_AT, 209602_S_AT	502	405	13528	1.86309	0.996474	0.123079	4.03752			138
GOTERM_BP_FAT	GO:0009725~response to hormone stimulus	26	3.92749	0.00253434	202311_S_AT, 215446_S_AT, 204420_AT, 232530_AT, 207175_AT, 202912_AT, 201473_AT, 201286_AT, 203323_AT, 212689_S_AT, 212657_S_AT, 212294_AT, 202284_S_AT, 225710_AT, 203980_AT, 209189_AT, 202068_S_AT, 201044_X_AT, 238669_AT, 209502_S_AT, 208712_AT, 227697_AT, 204760_S_AT, 214240_AT, 226625_AT, 209602_S_AT	502	367	13528	1.90914	0.997775	0.129612	4.35933			139
															140
Annotation Cluster 11	Enrichment Score: 2.799471203896885														141
Category	Term	Count	%	PValue	Genes	List Total	Pop Hits	Pop Total	Fold Enrichment	Bonferroni	Benjamini	FDR			142
GOTERM_CC_FAT	GO:0044459~plasma membrane part	113	17.0695	0.000266811	206032_AT, 232530_AT, 205051_S_AT, 203323_AT, 219412_AT, 205349_AT, 222549_AT, 1554593_S_AT, 204636_AT, 201925_S_AT, 224215_S_AT, 204952_AT, 202023_AT, 237070_AT, 203987_AT, 201681_S_AT, 203238_S_AT, 209873_S_AT, 228766_AT, 226625_AT, 233025_AT, 222453_AT, 205107_S_AT, 1553764_A_AT, 209732_AT, 227944_AT, 241990_AT, 240259_AT, 204455_AT, 206284_X_AT, 217523_AT, 232541_AT, 201286_AT, 205916_AT, 204…	479	2203	12782	1.36876	0.0855144	0.004954	0.361926			143
GOTERM_CC_FAT	GO:0005886~plasma membrane	174	26.284	0.000840489	202311_S_AT, 206032_AT, 225990_AT, 232530_AT, 206605_AT, 205051_S_AT, 203323_AT, 219412_AT, 205349_AT, 201136_AT, 222549_AT, 1554593_S_AT, 204636_AT, 226545_AT, 201925_S_AT, 209848_S_AT, 224215_S_AT, 204952_AT, 205900_AT, 228360_AT, 202023_AT, 208407_S_AT, 237070_AT, 203987_AT, 201681_S_AT, 203238_S_AT, 200864_S_AT, 209873_S_AT, 226625_AT, 228766_AT, 233025_AT, 222453_AT, 205107_S_AT, 209122_AT, …	479	3777	12782	1.22932	0.245486	0.011204	1.13601			144
SP_PIR_KEYWORDS	cell membrane	92	13.8973	0.0178177	228707_AT, 218186_AT, 206032_AT, 241412_AT, 225990_AT, 225481_AT, 227134_AT, 203323_AT, 219412_AT, 211734_S_AT, 222549_AT, 237690_AT, 225582_AT, 226545_AT, 201925_S_AT, 1552797_S_AT, 205891_AT, 205464_AT, 204952_AT, 205900_AT, 219936_S_AT, 228360_AT, 225308_S_AT, 213094_AT, 202023_AT, 237070_AT, 206170_AT, 208407_S_AT, 220351_AT, 201681_S_AT, 203238_S_AT, 200864_S_AT, 205198_S_AT, 226625_AT, 2062…	644	2194	19235	1.25244	0.999693	0.167955	22.5128			145
															146
Annotation Cluster 12	Enrichment Score: 2.784940045315565														147
Category	Term	Count	%	PValue	Genes	List Total	Pop Hits	Pop Total	Fold Enrichment	Bonferroni	Benjamini	FDR			148
GOTERM_BP_FAT	GO:0009611~response to wounding	42	6.34441	6.41358e-06	232116_AT, 205767_AT, 215446_S_AT, 217523_AT, 204787_AT, 229173_AT, 203645_S_AT, 202912_AT, 218990_S_AT, 206125_S_AT, 203074_AT, 201286_AT, 220037_S_AT, 228575_AT, 213506_AT, 212657_S_AT, 207109_AT, 212501_AT, 200606_AT, 201925_S_AT, 208335_S_AT, 202917_S_AT, 211161_S_AT, 205464_AT, 203305_AT, 205900_AT, 224606_AT, 209189_AT, 206157_AT, 207808_S_AT, 205382_S_AT, 203238_S_AT, 203887_S_AT, 203989_X…	502	530	13528	2.13552	0.015319	0.000907678	0.0112648	x	12	149
GOTERM_BP_FAT	GO:0006952~defense response	34	5.13595	0.0204569	234700_S_AT, 204420_AT, 217523_AT, 232530_AT, 204787_AT, 212913_AT, 203645_S_AT, 207134_X_AT, 1558687_A_AT, 205916_AT, 228575_AT, 212657_S_AT, 210397_AT, 205258_AT, 212501_AT, 210084_X_AT, 201925_S_AT, 208335_S_AT, 1553946_AT, 202917_S_AT, 216474_X_AT, 205891_AT, 207356_AT, 205900_AT, 207526_S_AT, 209189_AT, 206157_AT, 205382_S_AT, 203989_X_AT, 214240_AT, 229223_AT, 236172_AT, 231733_AT, 209602_S…	502	615	13528	1.48982	1	0.450861	30.4449			150
GOTERM_BP_FAT	GO:0006954~inflammatory response	20	3.02115	0.0336697	217523_AT, 204787_AT, 205900_AT, 203645_S_AT, 209189_AT, 206157_AT, 228575_AT, 205382_S_AT, 212657_S_AT, 203989_X_AT, 229223_AT, 214240_AT, 212501_AT, 236172_AT, 231733_AT, 201925_S_AT, 208335_S_AT, 201012_AT, 202917_S_AT, 203535_AT	502	325	13528	1.65835	1	0.533884	45.2062			151
															152
Annotation Cluster 13	Enrichment Score: 2.6762763732575117														153
Category	Term	Count	%	PValue	Genes	List Total	Pop Hits	Pop Total	Fold Enrichment	Bonferroni	Benjamini	FDR			154
INTERPRO	IPR013787:S100/CaBP-9k-type, calcium binding, subdomain	13	1.96375	3.80148e-11	220090_AT, 215704_AT, 213780_AT, 1569410_AT, 238909_AT, 205916_AT, 204268_AT, 200660_AT, 227998_AT, 204351_AT, 218677_AT, 202917_S_AT, 203535_AT	592	27	16659	13.549	3.41373e-08	1.13791e-08	5.92384e-08	x	13	155
INTERPRO	IPR001751:S100/CaBP-9k-type, calcium binding	12	1.81269	1.26689e-09	215704_AT, 213780_AT, 200660_AT, 1569410_AT, 238909_AT, 227998_AT, 204268_AT, 205916_AT, 218677_AT, 204351_AT, 202917_S_AT, 203535_AT	592	28	16659	12.0601	1.13767e-06	2.27534e-07	1.9742e-06	x	13	156
UP_SEQ_FEATURE	calcium-binding region:2; high affinity	9	1.35952	2.14347e-07	213780_AT, 200660_AT, 227998_AT, 204268_AT, 205916_AT, 218677_AT, 204351_AT, 202917_S_AT, 203535_AT	643	21	19113	12.7392	0.000404606	4.49643e-05	0.000366051			157
UP_SEQ_FEATURE	calcium-binding region:1; low affinity	8	1.20846	1.07584e-06	213780_AT, 200660_AT, 227998_AT, 204268_AT, 218677_AT, 204351_AT, 202917_S_AT, 203535_AT	643	18	19113	13.211	0.00202912	0.000184635	0.00183724			158
SP_PIR_KEYWORDS	calcium binding	15	2.26586	8.36262e-06	201131_S_AT, 210020_X_AT, 213503_X_AT, 215704_AT, 213780_AT, 203074_AT, 205916_AT, 204268_AT, 203083_AT, 207324_S_AT, 200660_AT, 201012_AT, 204351_AT, 202917_S_AT, 203535_AT	644	103	19235	4.34971	0.00375612	0.00034205	0.0118634			159
PIR_SUPERFAMILY	PIRSF002353:S-100 protein	7	1.0574	8.35676e-05	200660_AT, 238909_AT, 204268_AT, 205916_AT, 204351_AT, 202917_S_AT, 203535_AT	308	19	7396	8.84689	0.0225566	0.00757613	0.110008			160
UP_SEQ_FEATURE	domain:EF-hand 1	18	2.71903	0.000142649	223832_S_AT, 210020_X_AT, 204455_AT, 215704_AT, 213780_AT, 1569410_AT, 204268_AT, 205916_AT, 206149_AT, 217519_AT, 200660_AT, 219597_S_AT, 220414_AT, 227998_AT, 218677_AT, 204351_AT, 202917_S_AT, 203535_AT	643	182	19113	2.93981	0.236116	0.0140758	0.243329			161
SP_PIR_KEYWORDS	EF hand	10	1.51057	0.000158778	210020_X_AT, 215704_AT, 213780_AT, 200660_AT, 238909_AT, 204268_AT, 205916_AT, 204351_AT, 202917_S_AT, 203535_AT	644	60	19235	4.978	0.0689627	0.00396191	0.225023			162
SP_PIR_KEYWORDS	calcium	47	7.0997	0.000273252	223832_S_AT, 201131_S_AT, 201069_AT, 218804_AT, 206032_AT, 204455_AT, 213503_X_AT, 220090_AT, 206284_X_AT, 213780_AT, 212850_S_AT, 225546_AT, 203074_AT, 204268_AT, 205916_AT, 239272_AT, 217528_AT, 235075_AT, 203083_AT, 201724_S_AT, 207324_S_AT, 206008_AT, 206149_AT, 217519_AT, 220414_AT, 227998_AT, 220638_S_AT, 202917_S_AT, 210020_X_AT, 201189_S_AT, 203305_AT, 215704_AT, 223739_AT, 1569410_AT, 21…	644	803	19235	1.74819	0.115719	0.0053327	0.386965			163
INTERPRO	IPR011992:EF-Hand type	21	3.17221	0.00029628	223832_S_AT, 210020_X_AT, 204455_AT, 220090_AT, 215704_AT, 213780_AT, 1569410_AT, 238909_AT, 204268_AT, 205916_AT, 206149_AT, 217519_AT, 200660_AT, 219597_S_AT, 220414_AT, 227998_AT, 218677_AT, 204351_AT, 202917_S_AT, 220638_S_AT, 203535_AT	592	236	16659	2.504	0.233637	0.026259	0.460697			164
UP_SEQ_FEATURE	domain:EF-hand 2	17	2.56798	0.000439436	223832_S_AT, 210020_X_AT, 204455_AT, 215704_AT, 213780_AT, 1569410_AT, 204268_AT, 205916_AT, 206149_AT, 217519_AT, 200660_AT, 219597_S_AT, 220414_AT, 227998_AT, 204351_AT, 202917_S_AT, 203535_AT	643	182	19113	2.77649	0.56388	0.0387455	0.747801			165
INTERPRO	IPR018247:EF-HAND 1	19	2.87009	0.000751943	223832_S_AT, 210020_X_AT, 204455_AT, 220090_AT, 215704_AT, 213780_AT, 1569410_AT, 204268_AT, 205916_AT, 206149_AT, 217519_AT, 200660_AT, 219597_S_AT, 220414_AT, 227998_AT, 218677_AT, 204351_AT, 202917_S_AT, 203535_AT	592	217	16659	2.46389	0.491097	0.0506345	1.16535			166
GOTERM_MF_FAT	GO:0005509~calcium ion binding	54	8.1571	0.000757192	201069_AT, 206032_AT, 220090_AT, 213780_AT, 225546_AT, 212850_S_AT, 203074_AT, 204268_AT, 206149_AT, 220638_S_AT, 224215_S_AT, 210020_X_AT, 203305_AT, 215704_AT, 208816_X_AT, 223739_AT, 202660_AT, 203238_S_AT, 228501_AT, 203887_S_AT, 200660_AT, 216268_S_AT, 201012_AT, 203535_AT, 223832_S_AT, 201131_S_AT, 218804_AT, 213503_X_AT, 204455_AT, 206284_X_AT, 238909_AT, 205916_AT, 239272_AT, 217528_AT, 2…	480	919	12983	1.58932	0.390667	0.0792486	1.12555			167
INTERPRO	IPR018249:EF-HAND 2	18	2.71903	0.00175466	223832_S_AT, 210020_X_AT, 204455_AT, 220090_AT, 215704_AT, 213780_AT, 1569410_AT, 204268_AT, 205916_AT, 206149_AT, 217519_AT, 200660_AT, 219597_S_AT, 220414_AT, 227998_AT, 204351_AT, 202917_S_AT, 203535_AT	592	215	16659	2.35592	0.793419	0.0885955	2.69957			168
INTERPRO	IPR018248:EF hand	11	1.66163	0.0174219	210020_X_AT, 204455_AT, 220090_AT, 206149_AT, 217519_AT, 200660_AT, 219597_S_AT, 1569410_AT, 220414_AT, 202917_S_AT, 203535_AT	592	130	16659	2.38109	1	0.442641	23.9575			169
KEGG_PATHWAY	hsa04912:GnRH signaling pathway	8	1.20846	0.0743222	210059_S_AT, 210020_X_AT, 201069_AT, 201189_S_AT, 232530_AT, 232541_AT, 220414_AT, 202660_AT	192	98	5085	2.16199	0.999965	0.519859	59.4658			170
KEGG_PATHWAY	hsa04020:Calcium signaling pathway	11	1.66163	0.124391	210020_X_AT, 205891_AT, 201189_S_AT, 203989_X_AT, 206149_AT, 205357_S_AT, 232541_AT, 220414_AT, 206170_AT, 202660_AT, 205349_AT	192	176	5085	1.65527	1	0.586607	78.8434			171
KEGG_PATHWAY	hsa04070:Phosphatidylinositol signaling system	6	0.906344	0.144069	210020_X_AT, 201189_S_AT, 219092_S_AT, 220414_AT, 203126_AT, 202660_AT	192	74	5085	2.14738	1	0.577721	83.781			172
UP_SEQ_FEATURE	calcium-binding region:2	7	1.0574	0.190313	223832_S_AT, 210020_X_AT, 204455_AT, 206149_AT, 217519_AT, 219597_S_AT, 220414_AT	643	115	19113	1.80933	1	0.976719	97.2818			173
UP_SEQ_FEATURE	calcium-binding region:1	7	1.0574	0.249516	223832_S_AT, 210020_X_AT, 204455_AT, 206149_AT, 217519_AT, 219597_S_AT, 220414_AT	643	126	19113	1.65137	1	0.990263	99.2567			174
KEGG_PATHWAY	hsa04720:Long-term potentiation	5	0.755287	0.251456	210020_X_AT, 201189_S_AT, 206149_AT, 220414_AT, 202660_AT	192	68	5085	1.94738	1	0.646928	96.6174			175
PIR_SUPERFAMILY	PIRSF002350:calmodulin	3	0.453172	0.262735	210020_X_AT, 206149_AT, 220414_AT	308	24	7396	3.00162	1	0.996103	98.1949			176
UP_SEQ_FEATURE	domain:EF-hand 4	4	0.60423	0.318262	223832_S_AT, 210020_X_AT, 206149_AT, 220414_AT	643	59	19113	2.01524	1	0.995829	99.8559			177
UP_SEQ_FEATURE	domain:EF-hand 3	5	0.755287	0.388646	223832_S_AT, 210020_X_AT, 206149_AT, 219597_S_AT, 220414_AT	643	94	19113	1.5811	1	0.998749	99.9776			178
KEGG_PATHWAY	hsa04114:Oocyte meiosis	6	0.906344	0.397558	210020_X_AT, 206875_S_AT, 201189_S_AT, 206149_AT, 220414_AT, 202660_AT	192	110	5085	1.4446	1	0.768971	99.7329			179
KEGG_PATHWAY	hsa04270:Vascular smooth muscle contraction	6	0.906344	0.412634	210020_X_AT, 205891_AT, 201189_S_AT, 205357_S_AT, 220414_AT, 202660_AT	192	112	5085	1.41881	1	0.764087	99.8014			180
INTERPRO	IPR002048:Calcium-binding EF-hand	6	0.906344	0.576384	210020_X_AT, 204455_AT, 206149_AT, 217519_AT, 219597_S_AT, 220414_AT	592	143	16659	1.18071	1	0.998204	99.9998			181
SMART	SM00054:EFh	6	0.906344	0.620164	210020_X_AT, 204455_AT, 206149_AT, 217519_AT, 219597_S_AT, 220414_AT	339	143	9079	1.12371	1	0.987597	99.9994			182
KEGG_PATHWAY	hsa05010:Alzheimer's disease	6	0.906344	0.740631	210020_X_AT, 201189_S_AT, 206149_AT, 217496_S_AT, 220414_AT, 202660_AT	192	163	5085	0.974885	1	0.944696	100			183
															184
Annotation Cluster 14	Enrichment Score: 2.570550773759669														185
Category	Term	Count	%	PValue	Genes	List Total	Pop Hits	Pop Total	Fold Enrichment	Bonferroni	Benjamini	FDR			186
GOTERM_CC_FAT	GO:0044420~extracellular matrix part	14	2.1148	0.000423738	202311_S_AT, 211161_S_AT, 213503_X_AT, 204455_AT, 215446_S_AT, 208816_X_AT, 215516_AT, 203726_S_AT, 202404_S_AT, 203287_AT, 204636_AT, 231766_S_AT, 201438_AT, 204136_AT	479	117	12782	3.19305	0.132363	0.00673825	0.574229			187
SP_PIR_KEYWORDS	basement membrane	7	1.0574	0.00173639	204455_AT, 213503_X_AT, 204636_AT, 215516_AT, 203726_S_AT, 204136_AT, 203287_AT	644	39	19235	5.36093	0.542535	0.0275441	2.43541			188
GOTERM_CC_FAT	GO:0005604~basement membrane	8	1.20846	0.0264	204455_AT, 213503_X_AT, 208816_X_AT, 204636_AT, 215516_AT, 203726_S_AT, 204136_AT, 203287_AT	479	78	12782	2.7369	0.999872	0.188148	30.4785			189
															190
Annotation Cluster 15	Enrichment Score: 2.5302983168690756														191
Category	Term	Count	%	PValue	Genes	List Total	Pop Hits	Pop Total	Fold Enrichment	Bonferroni	Benjamini	FDR			192
SP_PIR_KEYWORDS	trimer	7	1.0574	0.000177117	203083_AT, 202311_S_AT, 211161_S_AT, 231766_S_AT, 201438_AT, 204136_AT, 202404_S_AT	644	26	19235	8.04139	0.0766157	0.00418647	0.250982			193
KEGG_PATHWAY	hsa04512:ECM-receptor interaction	11	1.66163	0.00108273	203083_AT, 202311_S_AT, 211161_S_AT, 217523_AT, 228766_AT, 215516_AT, 203726_S_AT, 201438_AT, 202071_AT, 201286_AT, 202404_S_AT	192	84	5085	3.46819	0.134183	0.0695069	1.25871			194
KEGG_PATHWAY	hsa04510:Focal adhesion	12	1.81269	0.133759	203083_AT, 208712_AT, 202311_S_AT, 211161_S_AT, 1555310_A_AT, 218806_S_AT, 232541_AT, 215516_AT, 203726_S_AT, 201438_AT, 202404_S_AT, 203323_AT	192	201	5085	1.58116	1	0.580244	81.3439			195
															196
Annotation Cluster 16	Enrichment Score: 2.5273373440678433														197
Category	Term	Count	%	PValue	Genes	List Total	Pop Hits	Pop Total	Fold Enrichment	Bonferroni	Benjamini	FDR			198
GOTERM_BP_FAT	GO:0009628~response to abiotic stimulus	29	4.38066	0.000255047	206295_AT, 202311_S_AT, 209351_AT, 220090_AT, 204420_AT, 232541_AT, 202912_AT, 201473_AT, 205051_S_AT, 201798_S_AT, 201841_S_AT, 225835_AT, 213139_AT, 202284_S_AT, 201160_S_AT, 206023_AT, 211161_S_AT, 208319_S_AT, 214599_AT, 209189_AT, 202431_S_AT, 201044_X_AT, 206170_AT, 220664_AT, 208712_AT, 227697_AT, 203887_S_AT, 201667_AT, 236119_S_AT, 202539_S_AT	502	368	13528	2.12364	0.458806	0.0216891	0.447045			199
GOTERM_BP_FAT	GO:0009314~response to radiation	17	2.56798	0.00316722	206023_AT, 211161_S_AT, 209351_AT, 232541_AT, 214599_AT, 209189_AT, 201473_AT, 201044_X_AT, 205051_S_AT, 202431_S_AT, 220664_AT, 208712_AT, 227697_AT, 203887_S_AT, 202284_S_AT, 213139_AT, 236119_S_AT, 202539_S_AT	502	200	13528	2.2906	0.999517	0.152946	5.41965			200
GOTERM_BP_FAT	GO:0009416~response to light stimulus	11	1.66163	0.0324107	220664_AT, 208712_AT, 206023_AT, 232541_AT, 214599_AT, 209189_AT, 202284_S_AT, 201473_AT, 201044_X_AT, 205051_S_AT, 236119_S_AT, 202539_S_AT	502	138	13528	2.14805	1	0.533523	43.9386			201
															202
Annotation Cluster 17	Enrichment Score: 2.388114502979367														203
Category	Term	Count	%	PValue	Genes	List Total	Pop Hits	Pop Total	Fold Enrichment	Bonferroni	Benjamini	FDR			204
GOTERM_CC_FAT	GO:0042598~vesicular fraction	23	3.47432	0.000124656	209863_S_AT, 201189_S_AT, 204420_AT, 232530_AT, 206465_AT, 201963_AT, 217833_AT, 244407_AT, 206170_AT, 202660_AT, 219412_AT, 238669_AT, 1565162_S_AT, 205337_AT, 205765_AT, 200636_S_AT, 204675_AT, 210367_S_AT, 226064_S_AT, 202539_S_AT, 219825_AT, 210576_AT, 204515_AT	479	244	12782	2.51537	0.0409024	0.00260675	0.169246			205
GOTERM_CC_FAT	GO:0005792~microsome	22	3.32326	0.000224871	209863_S_AT, 201189_S_AT, 204420_AT, 232530_AT, 206465_AT, 201963_AT, 217833_AT, 244407_AT, 206170_AT, 202660_AT, 238669_AT, 1565162_S_AT, 205337_AT, 205765_AT, 200636_S_AT, 204675_AT, 210367_S_AT, 226064_S_AT, 202539_S_AT, 219825_AT, 210576_AT, 204515_AT	479	237	12782	2.47707	0.0725723	0.00442198	0.305117			206
GOTERM_CC_FAT	GO:0005626~insoluble fraction	46	6.94864	0.00918919	209863_S_AT, 206032_AT, 204420_AT, 232530_AT, 201963_AT, 206465_AT, 218657_AT, 244407_AT, 227134_AT, 203323_AT, 220037_S_AT, 219412_AT, 201841_S_AT, 207324_S_AT, 201136_AT, 1554593_S_AT, 225835_AT, 201015_S_AT, 204675_AT, 210367_S_AT, 201180_S_AT, 219825_AT, 210576_AT, 201189_S_AT, 205464_AT, 209189_AT, 217833_AT, 206170_AT, 208407_S_AT, 202660_AT, 238669_AT, 207254_AT, 202826_AT, 207720_AT, 1565…	479	839	12782	1.46305	0.954617	0.0949468	11.7889			207
GOTERM_CC_FAT	GO:0000267~cell fraction	56	8.45921	0.0115508	206032_AT, 241412_AT, 232530_AT, 202912_AT, 201963_AT, 206465_AT, 227134_AT, 220037_S_AT, 203323_AT, 219412_AT, 205792_AT, 210059_S_AT, 201136_AT, 1554593_S_AT, 217496_S_AT, 201925_S_AT, 205464_AT, 217833_AT, 208407_S_AT, 206170_AT, 202660_AT, 207254_AT, 207720_AT, 228766_AT, 205337_AT, 200636_S_AT, 206276_AT, 209250_AT, 202179_AT, 201324_AT, 202539_S_AT, 209863_S_AT, 213503_X_AT, 204420_AT, 2186…	479	1083	12782	1.37982	0.979597	0.105242	14.6033			208
GOTERM_CC_FAT	GO:0005624~membrane fraction	43	6.49547	0.0190724	209863_S_AT, 206032_AT, 204420_AT, 232530_AT, 201963_AT, 206465_AT, 218657_AT, 244407_AT, 227134_AT, 203323_AT, 220037_S_AT, 219412_AT, 207324_S_AT, 201136_AT, 1554593_S_AT, 201015_S_AT, 225835_AT, 204675_AT, 210367_S_AT, 201180_S_AT, 219825_AT, 210576_AT, 201189_S_AT, 205464_AT, 209189_AT, 217833_AT, 206170_AT, 208407_S_AT, 202660_AT, 238669_AT, 207254_AT, 202826_AT, 1565162_S_AT, 205337_AT, 228…	479	809	12782	1.41835	0.998421	0.152453	23.0222			209
SP_PIR_KEYWORDS	endoplasmic reticulum	32	4.83384	0.0826739	227180_AT, 232530_AT, 201963_AT, 206465_AT, 244407_AT, 219474_AT, 1553929_AT, 233480_AT, 235848_X_AT, 227752_AT, 219532_AT, 206427_S_AT, 204675_AT, 209848_S_AT, 219825_AT, 210576_AT, 201189_S_AT, 217833_AT, 238017_AT, 202660_AT, 238669_AT, 202054_S_AT, 1565162_S_AT, 205198_S_AT, 205765_AT, 233025_AT, 209250_AT, 226064_S_AT, 234513_AT, 202539_S_AT, 239108_AT, 204515_AT	644	713	19235	1.3405	1	0.430374	70.6015			210
															211
Annotation Cluster 18	Enrichment Score: 2.360405828913192														212
Category	Term	Count	%	PValue	Genes	List Total	Pop Hits	Pop Total	Fold Enrichment	Bonferroni	Benjamini	FDR			213
GOTERM_MF_FAT	GO:0004857~enzyme inhibitor activity	24	3.62538	0.000169616	213503_X_AT, 208816_X_AT, 212586_AT, 1552544_AT, 206595_AT, 207808_S_AT, 209260_AT, 205185_AT, 242204_AT, 202826_AT, 227697_AT, 226907_AT, 206421_S_AT, 231733_AT, 204971_AT, 202284_S_AT, 223720_AT, 226545_AT, 201438_AT, 236313_AT, 204136_AT, 204855_AT, 213943_AT, 201012_AT	480	270	12983	2.40426	0.105006	0.0219433	0.253164			214
SP_PIR_KEYWORDS	protease inhibitor	13	1.96375	0.000240323	212586_AT, 1552544_AT, 206595_AT, 242204_AT, 205185_AT, 202826_AT, 206421_S_AT, 204971_AT, 231733_AT, 226545_AT, 201438_AT, 223720_AT, 204136_AT	644	107	19235	3.62882	0.102515	0.00490422	0.340406			215
GOTERM_MF_FAT	GO:0004866~endopeptidase inhibitor activity	15	2.26586	0.00093926	212586_AT, 1552544_AT, 206595_AT, 207808_S_AT, 242204_AT, 205185_AT, 202826_AT, 206421_S_AT, 231733_AT, 204971_AT, 226545_AT, 201438_AT, 223720_AT, 204136_AT, 204855_AT	480	145	12983	2.79806	0.459124	0.0840513	1.39442			216
GOTERM_MF_FAT	GO:0030414~peptidase inhibitor activity	15	2.26586	0.00157923	212586_AT, 1552544_AT, 206595_AT, 207808_S_AT, 242204_AT, 205185_AT, 202826_AT, 206421_S_AT, 231733_AT, 204971_AT, 226545_AT, 201438_AT, 223720_AT, 204136_AT, 204855_AT	480	153	12983	2.65176	0.644288	0.121205	2.3341			217
SP_PIR_KEYWORDS	Serine protease inhibitor	9	1.35952	0.00522233	242204_AT, 205185_AT, 202826_AT, 206421_S_AT, 201438_AT, 226545_AT, 223720_AT, 204136_AT, 1552544_AT	644	80	19235	3.36015	0.905221	0.0689108	7.15912			218
GOTERM_MF_FAT	GO:0004867~serine-type endopeptidase inhibitor activity	10	1.51057	0.00678137	242204_AT, 205185_AT, 202826_AT, 206421_S_AT, 201438_AT, 226545_AT, 223720_AT, 204136_AT, 204855_AT, 1552544_AT	480	92	12983	2.93999	0.988323	0.309848	9.66829			219
UP_SEQ_FEATURE	site:Reactive bond	6	0.906344	0.0169871	205185_AT, 202826_AT, 206421_S_AT, 201438_AT, 223720_AT, 204136_AT	643	45	19113	3.9633	1	0.476355	25.3671			220
INTERPRO	IPR002223:Proteinase inhibitor I2, Kunitz metazoa	3	0.453172	0.120404	202826_AT, 201438_AT, 204136_AT	592	17	16659	4.96592	1	0.816256	86.4553			221
SMART	SM00131:KU	3	0.453172	0.130291	202826_AT, 201438_AT, 204136_AT	339	17	9079	4.72618	1	0.81756	82.4908			222
															223
Annotation Cluster 19	Enrichment Score: 2.2526627518414566														224
Category	Term	Count	%	PValue	Genes	List Total	Pop Hits	Pop Total	Fold Enrichment	Bonferroni	Benjamini	FDR			225
GOTERM_BP_FAT	GO:0043588~skin development	9	1.35952	7.22151e-06	235514_AT, 209260_AT, 209863_S_AT, 202311_S_AT, 211161_S_AT, 1552477_A_AT, 205198_S_AT, 205490_X_AT, 202404_S_AT	502	29	13528	8.36324	0.017232	0.000965213	0.0126838			226
GOTERM_BP_FAT	GO:0030199~collagen fibril organization	8	1.20846	7.03264e-05	202311_S_AT, 215446_S_AT, 211161_S_AT, 213503_X_AT, 205198_S_AT, 208816_X_AT, 231766_S_AT, 202404_S_AT	502	29	13528	7.43399	0.155729	0.00702859	0.123456			227
SP_PIR_KEYWORDS	trimer	7	1.0574	0.000177117	203083_AT, 202311_S_AT, 211161_S_AT, 231766_S_AT, 201438_AT, 204136_AT, 202404_S_AT	644	26	19235	8.04139	0.0766157	0.00418647	0.250982			228
SP_PIR_KEYWORDS	extracellular matrix	21	3.17221	0.00018294	202311_S_AT, 201069_AT, 204455_AT, 213503_X_AT, 211161_S_AT, 225681_AT, 229103_AT, 208606_S_AT, 215516_AT, 203726_S_AT, 224022_X_AT, 202404_S_AT, 203287_AT, 239272_AT, 209365_S_AT, 201506_AT, 210809_S_AT, 204636_AT, 231766_S_AT, 201438_AT, 204136_AT	644	241	19235	2.60261	0.0790324	0.00410806	0.259223			229
SP_PIR_KEYWORDS	skin	4	0.60423	0.000353557	202311_S_AT, 211161_S_AT, 202404_S_AT, 205916_AT	644	5	19235	23.8944	0.147114	0.00660844	0.500423			230
GOTERM_CC_FAT	GO:0005578~proteinaceous extracellular matrix	26	3.92749	0.000417967	202311_S_AT, 240259_AT, 201069_AT, 215446_S_AT, 204455_AT, 213503_X_AT, 225681_AT, 208606_S_AT, 215516_AT, 224022_X_AT, 1557197_A_AT, 203287_AT, 239272_AT, 210809_S_AT, 209395_AT, 204636_AT, 231766_S_AT, 204136_AT, 211161_S_AT, 229103_AT, 208816_X_AT, 203726_S_AT, 202404_S_AT, 209365_S_AT, 201506_AT, 201438_AT	479	320	12782	2.16814	0.130684	0.00697795	0.56643			231
GOTERM_CC_FAT	GO:0044420~extracellular matrix part	14	2.1148	0.000423738	202311_S_AT, 211161_S_AT, 213503_X_AT, 204455_AT, 215446_S_AT, 208816_X_AT, 215516_AT, 203726_S_AT, 202404_S_AT, 203287_AT, 204636_AT, 231766_S_AT, 201438_AT, 204136_AT	479	117	12782	3.19305	0.132363	0.00673825	0.574229			232
GOTERM_BP_FAT	GO:0030198~extracellular matrix organization	13	1.96375	0.000455916	202311_S_AT, 211161_S_AT, 213503_X_AT, 215446_S_AT, 208816_X_AT, 202404_S_AT, 1557197_A_AT, 205185_AT, 201506_AT, 210809_S_AT, 205198_S_AT, 231766_S_AT, 227747_AT	502	104	13528	3.36853	0.666342	0.0308745	0.797798			233
GOTERM_CC_FAT	GO:0031012~extracellular matrix	27	4.07855	0.000550545	202311_S_AT, 240259_AT, 201069_AT, 215446_S_AT, 204455_AT, 213503_X_AT, 225681_AT, 217523_AT, 208606_S_AT, 215516_AT, 224022_X_AT, 1557197_A_AT, 203287_AT, 239272_AT, 210809_S_AT, 209395_AT, 204636_AT, 231766_S_AT, 204136_AT, 211161_S_AT, 229103_AT, 208816_X_AT, 203726_S_AT, 202404_S_AT, 209365_S_AT, 201506_AT, 201438_AT	479	345	12782	2.08837	0.168466	0.00835055	0.745478			234
SP_PIR_KEYWORDS	hydroxylation	10	1.51057	0.000577576	202311_S_AT, 211161_S_AT, 203887_S_AT, 207175_AT, 204636_AT, 231766_S_AT, 201438_AT, 204136_AT, 202404_S_AT, 207808_S_AT	644	71	19235	4.20676	0.228936	0.0103455	0.816292			235
SP_PIR_KEYWORDS	hydroxyproline	7	1.0574	0.00130915	202311_S_AT, 211161_S_AT, 207175_AT, 231766_S_AT, 201438_AT, 204136_AT, 202404_S_AT	644	37	19235	5.65071	0.445397	0.0224181	1.84134			236
GOTERM_CC_FAT	GO:0005581~collagen	7	1.0574	0.00170867	202311_S_AT, 215446_S_AT, 211161_S_AT, 231766_S_AT, 201438_AT, 204136_AT, 202404_S_AT	479	35	12782	5.33695	0.436108	0.0217933	2.29688			237
UP_SEQ_FEATURE	glycosylation site:O-linked (Gal...)	4	0.60423	0.00272292	202311_S_AT, 211161_S_AT, 201438_AT, 204136_AT	643	9	19113	13.211	0.994188	0.148598	4.54966			238
GOTERM_BP_FAT	GO:0043062~extracellular structure organization	15	2.26586	0.00296086	202311_S_AT, 201131_S_AT, 211161_S_AT, 213503_X_AT, 215446_S_AT, 208816_X_AT, 202404_S_AT, 1557197_A_AT, 205185_AT, 201506_AT, 203989_X_AT, 210809_S_AT, 205198_S_AT, 231766_S_AT, 227747_AT	502	163	13528	2.4799	0.999205	0.146669	5.07515			239
SP_PIR_KEYWORDS	triple helix	6	0.906344	0.00339566	202311_S_AT, 211161_S_AT, 231766_S_AT, 201438_AT, 204136_AT, 202404_S_AT	644	31	19235	5.78091	0.783605	0.0497419	4.71103			240
SP_PIR_KEYWORDS	hydroxylysine	6	0.906344	0.00339566	202311_S_AT, 211161_S_AT, 231766_S_AT, 201438_AT, 204136_AT, 202404_S_AT	644	31	19235	5.78091	0.783605	0.0497419	4.71103			241
SP_PIR_KEYWORDS	collagen	10	1.51057	0.00449977	202311_S_AT, 225681_AT, 211161_S_AT, 207175_AT, 228766_AT, 204636_AT, 231766_S_AT, 201438_AT, 204136_AT, 202404_S_AT	644	95	19235	3.144	0.868594	0.0633696	6.19782			242
UP_SEQ_FEATURE	region of interest:Triple-helical region	5	0.755287	0.00671444	202311_S_AT, 211161_S_AT, 204636_AT, 201438_AT, 204136_AT	643	23	19113	6.4619	0.999997	0.266725	10.8681			243
INTERPRO	IPR008160:Collagen triple helix repeat	9	1.35952	0.00980889	202311_S_AT, 225681_AT, 211161_S_AT, 207175_AT, 204636_AT, 231766_S_AT, 201438_AT, 204136_AT, 202404_S_AT	592	84	16659	3.01502	0.999857	0.319457	14.239			244
GOTERM_MF_FAT	GO:0005201~extracellular matrix structural constituent	9	1.35952	0.0138938	202311_S_AT, 211161_S_AT, 229103_AT, 208606_S_AT, 209395_AT, 205807_S_AT, 231766_S_AT, 224022_X_AT, 202404_S_AT	480	86	12983	2.8306	0.999894	0.416231	18.8666			245
UP_SEQ_FEATURE	propeptide:N-terminal propeptide	3	0.453172	0.0154452	202311_S_AT, 211161_S_AT, 202404_S_AT	643	6	19113	14.8624	1	0.451055	23.3426			246
PIR_SUPERFAMILY	PIRSF002255:collagen alpha 1(I) chain	3	0.453172	0.0158023	202311_S_AT, 211161_S_AT, 202404_S_AT	308	5	7396	14.4078	0.987074	0.462707	18.9245			247
SP_PIR_KEYWORDS	pyroglutamic acid	6	0.906344	0.0182058	202311_S_AT, 211161_S_AT, 209309_AT, 201438_AT, 206509_AT, 202404_S_AT	644	46	19235	3.89583	0.999743	0.164513	22.9461			248
UP_SEQ_FEATURE	propeptide:C-terminal propeptide	3	0.453172	0.0275742	202311_S_AT, 211161_S_AT, 202404_S_AT	643	8	19113	11.1468	1	0.617046	37.9675			249
UP_SEQ_FEATURE	short sequence motif:Cell attachment site	8	1.20846	0.0285341	203083_AT, 202311_S_AT, 201506_AT, 203726_S_AT, 231766_S_AT, 201141_AT, 201438_AT, 204136_AT	643	88	19113	2.70225	1	0.623184	39.005			250
GOTERM_CC_FAT	GO:0030934~anchoring collagen	3	0.453172	0.0422064	231766_S_AT, 201438_AT, 204136_AT	479	9	12782	8.89492	0.999999	0.269516	44.3418			251
SP_PIR_KEYWORDS	Ehlers-Danlos syndrome	3	0.453172	0.0502491	202311_S_AT, 211161_S_AT, 202404_S_AT	644	11	19235	8.14582	1	0.316363	51.8773			252
UP_SEQ_FEATURE	domain:Fibrillar collagen NC1	3	0.453172	0.0506856	202311_S_AT, 211161_S_AT, 202404_S_AT	643	11	19113	8.10674	1	0.769093	58.8641			253
INTERPRO	IPR000885:Fibrillar collagen, C-terminal	3	0.453172	0.0559011	202311_S_AT, 211161_S_AT, 202404_S_AT	592	11	16659	7.6746	1	0.659107	59.1965			254
GOTERM_MF_FAT	GO:0048407~platelet-derived growth factor binding	3	0.453172	0.0599363	202311_S_AT, 211161_S_AT, 202404_S_AT	480	11	12983	7.3767	1	0.788747	60.2919			255
SMART	SM00038:COLFI	3	0.453172	0.0608763	202311_S_AT, 211161_S_AT, 202404_S_AT	339	11	9079	7.3041	0.999995	0.639632	54.341			256
GOTERM_CC_FAT	GO:0005583~fibrillar collagen	3	0.453172	0.0718959	202311_S_AT, 211161_S_AT, 202404_S_AT	479	12	12782	6.67119	1	0.381631	63.7161			257
UP_SEQ_FEATURE	domain:VWFA 1	3	0.453172	0.099139	231766_S_AT, 201438_AT, 204136_AT	643	16	19113	5.57339	1	0.906975	83.1861			258
UP_SEQ_FEATURE	domain:VWFA 2	3	0.453172	0.109951	231766_S_AT, 201438_AT, 204136_AT	643	17	19113	5.24554	1	0.922472	86.319			259
INTERPRO	IPR002035:von Willebrand factor, type A	5	0.755287	0.307695	231766_S_AT, 201438_AT, 1569484_S_AT, 204136_AT, 217528_AT	592	79	16659	1.78103	1	0.970192	99.6754			260
SMART	SM00327:VWA	5	0.755287	0.339191	231766_S_AT, 201438_AT, 1569484_S_AT, 204136_AT, 217528_AT	339	79	9079	1.69504	1	0.938317	99.4322			261
															262
Annotation Cluster 20	Enrichment Score: 2.1213841046151924														263
Category	Term	Count	%	PValue	Genes	List Total	Pop Hits	Pop Total	Fold Enrichment	Bonferroni	Benjamini	FDR			264
INTERPRO	IPR002494:Keratin, high sulphur B2 protein	11	1.66163	4.63084e-06	234772_S_AT, 234635_AT, 220978_AT, 216810_AT, 234685_X_AT, 234679_AT, 234678_AT, 233640_X_AT, 233533_AT, 220970_S_AT, 220976_S_AT, 220972_S_AT, 233631_X_AT	592	47	16659	6.586	0.00414987	0.000461949	0.00721598			265
UP_SEQ_FEATURE	repeat:1	22	3.32326	7.67456e-05	205064_AT, 234635_AT, 226177_AT, 214599_AT, 234685_X_AT, 216810_AT, 1553602_AT, 234679_AT, 218990_S_AT, 234678_AT, 233640_X_AT, 1557197_A_AT, 220664_AT, 209365_S_AT, 208539_X_AT, 229223_AT, 233681_AT, 213796_AT, 220972_S_AT, 233631_X_AT, 229720_AT, 209848_S_AT, 236119_S_AT, 232056_AT	643	243	19113	2.69113	0.134892	0.00961358	0.130982			266
UP_SEQ_FEATURE	repeat:2	22	3.32326	9.14469e-05	205064_AT, 234635_AT, 226177_AT, 214599_AT, 234685_X_AT, 216810_AT, 1553602_AT, 234679_AT, 218990_S_AT, 234678_AT, 233640_X_AT, 1557197_A_AT, 220664_AT, 209365_S_AT, 208539_X_AT, 229223_AT, 233681_AT, 213796_AT, 220972_S_AT, 233631_X_AT, 229720_AT, 209848_S_AT, 236119_S_AT, 232056_AT	643	246	19113	2.65831	0.158576	0.010105	0.156054			267
UP_SEQ_FEATURE	repeat:3	20	3.02115	0.000116651	205064_AT, 234635_AT, 214599_AT, 234685_X_AT, 216810_AT, 1553602_AT, 234679_AT, 218990_S_AT, 234678_AT, 233640_X_AT, 1557197_A_AT, 220664_AT, 208539_X_AT, 229223_AT, 233681_AT, 220972_S_AT, 213796_AT, 233631_X_AT, 229720_AT, 209848_S_AT, 236119_S_AT, 232056_AT	643	214	19113	2.77801	0.197681	0.0121615	0.199023			268
UP_SEQ_FEATURE	repeat:14	10	1.51057	0.0008115	234635_AT, 214599_AT, 234685_X_AT, 216810_AT, 220972_S_AT, 233631_X_AT, 234679_AT, 218990_S_AT, 234678_AT, 233640_X_AT, 232056_AT	643	74	19113	4.01686	0.784056	0.0644686	1.37684			269
UP_SEQ_FEATURE	repeat:5	15	2.26586	0.000853225	234635_AT, 205064_AT, 214599_AT, 216810_AT, 234685_X_AT, 234679_AT, 218990_S_AT, 234678_AT, 233640_X_AT, 1557197_A_AT, 220972_S_AT, 213796_AT, 233631_X_AT, 229720_AT, 209848_S_AT, 232056_AT	643	157	19113	2.83994	0.800427	0.0649442	1.44714			270
UP_SEQ_FEATURE	repeat:6	14	2.1148	0.00108017	234635_AT, 205064_AT, 214599_AT, 216810_AT, 234685_X_AT, 234679_AT, 218990_S_AT, 234678_AT, 233640_X_AT, 220972_S_AT, 213796_AT, 233631_X_AT, 229720_AT, 209848_S_AT, 232056_AT	643	143	19113	2.91011	0.870032	0.0783766	1.82873			271
UP_SEQ_FEATURE	repeat:13	10	1.51057	0.00118935	234635_AT, 214599_AT, 234685_X_AT, 216810_AT, 220972_S_AT, 233631_X_AT, 234679_AT, 218990_S_AT, 234678_AT, 233640_X_AT, 232056_AT	643	78	19113	3.81086	0.894265	0.0827876	2.0118			272
UP_SEQ_FEATURE	repeat:10	11	1.66163	0.00121967	234635_AT, 214599_AT, 234685_X_AT, 216810_AT, 220972_S_AT, 233631_X_AT, 234679_AT, 218990_S_AT, 234678_AT, 233640_X_AT, 209848_S_AT, 232056_AT	643	94	19113	3.47843	0.900155	0.0817985	2.06259			273
UP_SEQ_FEATURE	repeat:12	10	1.51057	0.0014255	234635_AT, 214599_AT, 234685_X_AT, 216810_AT, 220972_S_AT, 233631_X_AT, 234679_AT, 218990_S_AT, 234678_AT, 233640_X_AT, 232056_AT	643	80	19113	3.71559	0.93234	0.0917068	2.4067			274
UP_SEQ_FEATURE	repeat:15	9	1.35952	0.00176556	234635_AT, 214599_AT, 234685_X_AT, 216810_AT, 220972_S_AT, 233631_X_AT, 234679_AT, 234678_AT, 233640_X_AT, 232056_AT	643	67	19113	3.99287	0.964432	0.108674	2.97271			275
UP_SEQ_FEATURE	repeat:9	11	1.66163	0.00243379	234635_AT, 214599_AT, 234685_X_AT, 216810_AT, 220972_S_AT, 233631_X_AT, 234679_AT, 218990_S_AT, 234678_AT, 233640_X_AT, 209848_S_AT, 232056_AT	643	103	19113	3.17449	0.989954	0.142173	4.07598			276
UP_SEQ_FEATURE	repeat:16	8	1.20846	0.00259523	234635_AT, 214599_AT, 234685_X_AT, 216810_AT, 220972_S_AT, 233631_X_AT, 234679_AT, 234678_AT, 232056_AT	643	56	19113	4.24639	0.992599	0.146375	4.34073			277
UP_SEQ_FEATURE	repeat:7	12	1.81269	0.00417994	234635_AT, 214599_AT, 216810_AT, 234685_X_AT, 218990_S_AT, 234679_AT, 234678_AT, 233640_X_AT, 220972_S_AT, 233631_X_AT, 229720_AT, 209848_S_AT, 232056_AT	643	129	19113	2.76509	0.999632	0.187884	6.90339			278
UP_SEQ_FEATURE	repeat:8	11	1.66163	0.00723232	234635_AT, 214599_AT, 234685_X_AT, 216810_AT, 220972_S_AT, 233631_X_AT, 234679_AT, 218990_S_AT, 234678_AT, 233640_X_AT, 209848_S_AT, 232056_AT	643	120	19113	2.72477	0.999999	0.278405	11.6584			279
UP_SEQ_FEATURE	repeat:11	9	1.35952	0.00771411	234635_AT, 214599_AT, 216810_AT, 220972_S_AT, 233631_X_AT, 234679_AT, 218990_S_AT, 234678_AT, 233640_X_AT, 232056_AT	643	85	19113	3.14732	1	0.288241	12.3877			280
UP_SEQ_FEATURE	repeat:4	14	2.1148	0.00863743	234635_AT, 205064_AT, 214599_AT, 216810_AT, 234685_X_AT, 234679_AT, 218990_S_AT, 234678_AT, 233640_X_AT, 220972_S_AT, 213796_AT, 233631_X_AT, 229720_AT, 209848_S_AT, 232056_AT	643	182	19113	2.28652	1	0.305083	13.7695			281
UP_SEQ_FEATURE	repeat:28	4	0.60423	0.0361329	214599_AT, 234685_X_AT, 216810_AT, 234678_AT	643	22	19113	5.4045	1	0.673941	46.66			282
UP_SEQ_FEATURE	repeat:27	4	0.60423	0.0501423	214599_AT, 234685_X_AT, 216810_AT, 234678_AT	643	25	19113	4.75596	1	0.770438	58.4602			283
PIR_SUPERFAMILY	PIRSF005569:ultra-high-sulfur keratin	3	0.453172	0.0509741	234685_X_AT, 216810_AT, 234678_AT	308	9	7396	8.00433	0.999999	0.795465	49.7963			284
UP_SEQ_FEATURE	repeat:26	4	0.60423	0.0607346	214599_AT, 234685_X_AT, 216810_AT, 234678_AT	643	27	19113	4.40366	1	0.806603	65.7001			285
UP_SEQ_FEATURE	repeat:25	4	0.60423	0.0783876	214599_AT, 234685_X_AT, 216810_AT, 234678_AT	643	30	19113	3.9633	1	0.864873	75.193			286
UP_SEQ_FEATURE	repeat:17	5	0.755287	0.0865347	214599_AT, 234685_X_AT, 216810_AT, 220972_S_AT, 233631_X_AT, 234678_AT	643	50	19113	2.97247	1	0.881877	78.6834			287
UP_SEQ_FEATURE	repeat:23	4	0.60423	0.0979943	214599_AT, 234685_X_AT, 216810_AT, 234678_AT	643	33	19113	3.603	1	0.906949	82.8175			288
UP_SEQ_FEATURE	repeat:22	4	0.60423	0.126822	214599_AT, 234685_X_AT, 216810_AT, 234678_AT	643	37	19113	3.21348	1	0.936273	90.133			289
UP_SEQ_FEATURE	repeat:21	4	0.60423	0.142242	214599_AT, 234685_X_AT, 216810_AT, 234678_AT	643	39	19113	3.04869	1	0.951078	92.7216			290
UP_SEQ_FEATURE	repeat:29	3	0.453172	0.144006	214599_AT, 234685_X_AT, 216810_AT	643	20	19113	4.45871	1	0.951514	92.973			291
UP_SEQ_FEATURE	repeat:20	4	0.60423	0.158246	214599_AT, 234685_X_AT, 216810_AT, 234678_AT	643	41	19113	2.89997	1	0.961319	94.7235			292
UP_SEQ_FEATURE	repeat:19	4	0.60423	0.174769	214599_AT, 234685_X_AT, 216810_AT, 234678_AT	643	43	19113	2.76509	1	0.970432	96.2389			293
UP_SEQ_FEATURE	repeat:18	4	0.60423	0.183205	214599_AT, 234685_X_AT, 216810_AT, 234678_AT	643	44	19113	2.70225	1	0.974618	96.8442			294
UP_SEQ_FEATURE	repeat:24	3	0.453172	0.267076	234685_X_AT, 216810_AT, 234678_AT	643	30	19113	2.97247	1	0.992157	99.5039			295
															296
Annotation Cluster 21	Enrichment Score: 1.995723217523699														297
Category	Term	Count	%	PValue	Genes	List Total	Pop Hits	Pop Total	Fold Enrichment	Bonferroni	Benjamini	FDR			298
INTERPRO	IPR018363:CD59 antigen, conserved site	6	0.906344	0.000880799	207114_AT, 204952_AT, 214536_AT, 1554179_S_AT, 228360_AT, 206276_AT	592	22	16659	7.6746	0.546747	0.0513864	1.36377			299
INTERPRO	IPR016054:Ly-6 antigen / uPA receptor -like	5	0.755287	0.00203	204952_AT, 214536_AT, 1554179_S_AT, 228360_AT, 206276_AT	592	16	16659	8.79381	0.838749	0.0964079	3.11695			300
SMART	SM00134:LU	5	0.755287	0.00240676	204952_AT, 214536_AT, 1554179_S_AT, 228360_AT, 206276_AT	339	16	9079	8.36928	0.374925	0.144978	2.96295			301
UP_SEQ_FEATURE	domain:UPAR/Ly6	5	0.755287	0.00397819	207114_AT, 214536_AT, 1554179_S_AT, 228360_AT, 206276_AT	643	20	19113	7.43118	0.999461	0.184048	6.58077			302
UP_SEQ_FEATURE	propeptide:Removed in mature form	17	2.56798	0.00472718	207114_AT, 218186_AT, 204952_AT, 205767_AT, 241412_AT, 228360_AT, 202023_AT, 200864_S_AT, 1554179_S_AT, 212294_AT, 212724_AT, 206276_AT, 221470_S_AT, 226545_AT, 227955_S_AT, 201925_S_AT, 205107_S_AT	643	229	19113	2.20664	0.99987	0.204979	7.77323			303
INTERPRO	IPR001526:CD59 antigen	4	0.60423	0.024368	204952_AT, 214536_AT, 1554179_S_AT, 206276_AT	592	18	16659	6.25338	1	0.488965	31.9161			304
SP_PIR_KEYWORDS	gpi-anchor	10	1.51057	0.0256291	207114_AT, 204952_AT, 1554179_S_AT, 228360_AT, 206276_AT, 227955_S_AT, 226545_AT, 202023_AT, 201925_S_AT, 205107_S_AT	644	126	19235	2.37048	0.999992	0.197836	30.8118			305
UP_SEQ_FEATURE	lipid moiety-binding region:GPI-anchor amidated serine	5	0.755287	0.107341	207114_AT, 228360_AT, 202023_AT, 201925_S_AT, 205107_S_AT	643	54	19113	2.75229	1	0.922089	85.6176			306
GOTERM_CC_FAT	GO:0031225~anchored to membrane	12	1.81269	0.20141	207114_AT, 204952_AT, 206008_AT, 1554179_S_AT, 228360_AT, 206276_AT, 228708_AT, 227955_S_AT, 226545_AT, 202023_AT, 201925_S_AT, 205107_S_AT	479	220	12782	1.45553	1	0.680685	95.2923			307
															308
Annotation Cluster 22	Enrichment Score: 1.9881128908805163														309
Category	Term	Count	%	PValue	Genes	List Total	Pop Hits	Pop Total	Fold Enrichment	Bonferroni	Benjamini	FDR			310
GOTERM_BP_FAT	GO:0032101~regulation of response to external stimulus	19	2.87009	2.43865e-05	205891_AT, 209687_AT, 203140_AT, 213503_X_AT, 207175_AT, 203980_AT, 205357_S_AT, 205900_AT, 208816_X_AT, 206125_S_AT, 206170_AT, 211734_S_AT, 228575_AT, 213506_AT, 205729_AT, 205029_S_AT, 201531_AT, 203989_X_AT, 211597_S_AT, 226621_AT	502	159	13528	3.22023	0.0570096	0.00293065	0.0428263			311
GOTERM_BP_FAT	GO:0050727~regulation of inflammatory response	10	1.51057	0.00191541	205729_AT, 201531_AT, 205891_AT, 203140_AT, 203980_AT, 207175_AT, 205357_S_AT, 206170_AT, 211734_S_AT, 226621_AT, 228575_AT	502	76	13528	3.54582	0.990096	0.104055	3.31157			312
GOTERM_BP_FAT	GO:0050729~positive regulation of inflammatory response	5	0.755287	0.0237524	205729_AT, 205891_AT, 203980_AT, 205357_S_AT, 211734_S_AT, 226621_AT	502	30	13528	4.49137	1	0.47424	34.4427			313
GOTERM_BP_FAT	GO:0032103~positive regulation of response to external stimulus	7	1.0574	0.0306989	205729_AT, 205891_AT, 209687_AT, 203980_AT, 205357_S_AT, 211734_S_AT, 226621_AT, 213506_AT	502	64	13528	2.94746	1	0.527871	42.1708			314
GOTERM_BP_FAT	GO:0031349~positive regulation of defense response	6	0.906344	0.133386	205729_AT, 205891_AT, 205767_AT, 203980_AT, 205357_S_AT, 211734_S_AT, 226621_AT	502	73	13528	2.21492	1	0.803171	91.9107			315
GOTERM_BP_FAT	GO:0048584~positive regulation of response to stimulus	12	1.81269	0.2594	209687_AT, 205891_AT, 205767_AT, 204787_AT, 203980_AT, 205900_AT, 205357_S_AT, 211734_S_AT, 213506_AT, 205382_S_AT, 205729_AT, 201925_S_AT, 226621_AT	502	236	13528	1.37025	1	0.911569	99.488			316
															317
Annotation Cluster 23	Enrichment Score: 1.9818509962238622														318
Category	Term	Count	%	PValue	Genes	List Total	Pop Hits	Pop Total	Fold Enrichment	Bonferroni	Benjamini	FDR			319
SP_PIR_KEYWORDS	trimer	7	1.0574	0.000177117	203083_AT, 202311_S_AT, 211161_S_AT, 231766_S_AT, 201438_AT, 204136_AT, 202404_S_AT	644	26	19235	8.04139	0.0766157	0.00418647	0.250982			320
UP_SEQ_FEATURE	domain:VWFC	4	0.60423	0.0211302	205792_AT, 203083_AT, 202311_S_AT, 211161_S_AT	643	18	19113	6.6055	1	0.546433	30.5607			321
INTERPRO	IPR001007:von Willebrand factor, type C	5	0.755287	0.0523773	205792_AT, 203083_AT, 202311_S_AT, 211161_S_AT, 216268_S_AT	592	40	16659	3.51753	1	0.642243	56.7575			322
SMART	SM00214:VWC	5	0.755287	0.0602961	205792_AT, 203083_AT, 202311_S_AT, 211161_S_AT, 216268_S_AT	339	40	9079	3.34771	0.999995	0.667949	53.9877			323
															324
Annotation Cluster 24	Enrichment Score: 1.963648521039773														325
Category	Term	Count	%	PValue	Genes	List Total	Pop Hits	Pop Total	Fold Enrichment	Bonferroni	Benjamini	FDR			326
UP_SEQ_FEATURE	compositionally biased region:Gln/Pro-rich (transactivation domain)	3	0.453172	0.00646139	214451_AT, 205286_AT, 204653_AT	643	4	19113	22.2935	0.999995	0.263589	10.4795			327
INTERPRO	IPR013854:Transcription factor AP-2, C-terminal	3	0.453172	0.0116998	214451_AT, 205286_AT, 204653_AT	592	5	16659	16.8841	0.999974	0.344748	16.7559			328
INTERPRO	IPR004979:Transcription factor AP-2	3	0.453172	0.0116998	214451_AT, 205286_AT, 204653_AT	592	5	16659	16.8841	0.999974	0.344748	16.7559			329
PIR_SUPERFAMILY	PIRSF005097:transcription factor AP-2	3	0.453172	0.0158023	214451_AT, 205286_AT, 204653_AT	308	5	7396	14.4078	0.987074	0.462707	18.9245			330
															331
Annotation Cluster 25	Enrichment Score: 1.9555678759901776														332
Category	Term	Count	%	PValue	Genes	List Total	Pop Hits	Pop Total	Fold Enrichment	Bonferroni	Benjamini	FDR			333
GOTERM_BP_FAT	GO:0010035~response to inorganic substance	17	2.56798	0.00403546	202311_S_AT, 201189_S_AT, 209351_AT, 204420_AT, 232541_AT, 209189_AT, 201044_X_AT, 201286_AT, 205916_AT, 208712_AT, 204326_X_AT, 205198_S_AT, 39248_AT, 219597_S_AT, 202284_S_AT, 222453_AT, 227998_AT	502	205	13528	2.23473	0.999941	0.164931	6.85625			334
GOTERM_BP_FAT	GO:0051592~response to calcium ion	7	1.0574	0.0156368	208712_AT, 201189_S_AT, 39248_AT, 232541_AT, 227998_AT, 201044_X_AT, 201286_AT	502	55	13528	3.42977	1	0.385132	24.1817			335
GOTERM_BP_FAT	GO:0010038~response to metal ion	11	1.66163	0.0215404	208712_AT, 204326_X_AT, 201189_S_AT, 209351_AT, 205198_S_AT, 39248_AT, 232541_AT, 222453_AT, 227998_AT, 201044_X_AT, 201286_AT	502	129	13528	2.29791	1	0.448778	31.7841			336
															337
Annotation Cluster 26	Enrichment Score: 1.9453291684388627														338
Category	Term	Count	%	PValue	Genes	List Total	Pop Hits	Pop Total	Fold Enrichment	Bonferroni	Benjamini	FDR			339
GOTERM_CC_FAT	GO:0044459~plasma membrane part	113	17.0695	0.000266811	206032_AT, 232530_AT, 205051_S_AT, 203323_AT, 219412_AT, 205349_AT, 222549_AT, 1554593_S_AT, 204636_AT, 201925_S_AT, 224215_S_AT, 204952_AT, 202023_AT, 237070_AT, 203987_AT, 201681_S_AT, 203238_S_AT, 209873_S_AT, 228766_AT, 226625_AT, 233025_AT, 222453_AT, 205107_S_AT, 1553764_A_AT, 209732_AT, 227944_AT, 241990_AT, 240259_AT, 204455_AT, 206284_X_AT, 217523_AT, 232541_AT, 201286_AT, 205916_AT, 204…	479	2203	12782	1.36876	0.0855144	0.004954	0.361926			340
UP_SEQ_FEATURE	topological domain:Extracellular	110	16.6163	0.0261011	206032_AT, 234985_AT, 225990_AT, 205051_S_AT, 225016_AT, 222549_AT, 1554593_S_AT, 204636_AT, 238063_AT, 203780_AT, 224215_S_AT, 1554062_AT, 237070_AT, 203987_AT, 203238_S_AT, 228766_AT, 226625_AT, 223796_AT, 209732_AT, 240259_AT, 217523_AT, 220736_AT, 229173_AT, 232541_AT, 201286_AT, 204537_S_AT, 203499_AT, 217528_AT, 205729_AT, 223541_AT, 219607_S_AT, 204379_S_AT, 218326_S_AT, 233388_AT, 226374_…	643	2719	19113	1.20255	1	0.603346	36.343			341
GOTERM_CC_FAT	GO:0031226~intrinsic to plasma membrane	58	8.76133	0.0427724	203323_AT, 220037_S_AT, 211734_S_AT, 1554593_S_AT, 222549_AT, 204636_AT, 206427_S_AT, 201925_S_AT, 224215_S_AT, 205891_AT, 204952_AT, 201141_AT, 202023_AT, 222668_AT, 206170_AT, 202286_S_AT, 237070_AT, 203987_AT, 220351_AT, 207254_AT, 203238_S_AT, 203887_S_AT, 226625_AT, 228766_AT, 236172_AT, 200636_S_AT, 209250_AT, 219764_AT, 216268_S_AT, 205107_S_AT, 209732_AT, 240259_AT, 205767_AT, 217523_AT, …	479	1215	12782	1.27384	1	0.26771	44.7871			342
GOTERM_CC_FAT	GO:0005887~integral to plasma membrane	56	8.45921	0.0555467	220037_S_AT, 203323_AT, 211734_S_AT, 1554593_S_AT, 222549_AT, 204636_AT, 206427_S_AT, 201925_S_AT, 224215_S_AT, 205891_AT, 201141_AT, 202023_AT, 222668_AT, 206170_AT, 202286_S_AT, 237070_AT, 203987_AT, 220351_AT, 207254_AT, 203238_S_AT, 203887_S_AT, 226625_AT, 228766_AT, 236172_AT, 200636_S_AT, 209250_AT, 219764_AT, 216268_S_AT, 205107_S_AT, 209732_AT, 240259_AT, 205767_AT, 217523_AT, 203645_S_AT…	479	1188	12782	1.25787	1	0.318118	53.9998			343
															344
Annotation Cluster 27	Enrichment Score: 1.8615532683636047														345
Category	Term	Count	%	PValue	Genes	List Total	Pop Hits	Pop Total	Fold Enrichment	Bonferroni	Benjamini	FDR			346
PIR_SUPERFAMILY	PIRSF001719:fos transforming protein	4	0.60423	0.000665524	225262_AT, 204420_AT, 202768_AT, 209189_AT	308	5	7396	19.2104	0.166189	0.0444203	0.873001			347
INTERPRO	IPR000837:Fos transforming protein	4	0.60423	0.00217678	225262_AT, 204420_AT, 202768_AT, 209189_AT	592	8	16659	14.0701	0.858702	0.0978674	3.33877			348
INTERPRO	IPR004827:Basic-leucine zipper (bZIP) transcription factor	8	1.20846	0.00255227	225262_AT, 204420_AT, 202768_AT, 212501_AT, 209189_AT, 201473_AT, 204039_AT, 218559_S_AT	592	53	16659	4.24758	0.899225	0.108405	3.90403			349
SMART	SM00338:BRLZ	8	1.20846	0.00328693	225262_AT, 204420_AT, 202768_AT, 212501_AT, 209189_AT, 201473_AT, 204039_AT, 218559_S_AT	339	53	9079	4.04252	0.473765	0.148284	4.02621			350
INTERPRO	IPR011616:bZIP transcription factor, bZIP-1	5	0.755287	0.0230869	225262_AT, 204420_AT, 202768_AT, 209189_AT, 201473_AT	592	31	16659	4.53874	1	0.491665	30.5095			351
UP_SEQ_FEATURE	domain:Leucine-zipper	9	1.35952	0.0319907	225262_AT, 204420_AT, 202768_AT, 212501_AT, 209189_AT, 201473_AT, 204039_AT, 202431_S_AT, 218559_S_AT	643	110	19113	2.43202	1	0.640519	42.6071			352
GOTERM_BP_FAT	GO:0032570~response to progesterone stimulus	4	0.60423	0.0360276	227697_AT, 204420_AT, 209189_AT, 201473_AT	502	20	13528	5.38964	1	0.54232	47.5077			353
GOTERM_BP_FAT	GO:0009612~response to mechanical stimulus	6	0.906344	0.0556613	202311_S_AT, 204420_AT, 225835_AT, 209189_AT, 201473_AT, 202431_S_AT	502	56	13528	2.88731	1	0.626427	63.4304			354
INTERPRO	IPR011700:Basic leucine zipper	3	0.453172	0.0973071	202768_AT, 212501_AT, 204039_AT	592	15	16659	5.62804	1	0.77844	79.7147			355
BIOCARTA	h_ranklPathway:Bone Remodelling	3	0.453172	0.138372	225262_AT, 204420_AT, 209189_AT	74	13	1437	4.48129	1	1	82.6326			356
															357
Annotation Cluster 28	Enrichment Score: 1.846938009608598														358
Category	Term	Count	%	PValue	Genes	List Total	Pop Hits	Pop Total	Fold Enrichment	Bonferroni	Benjamini	FDR			359
GOTERM_BP_FAT	GO:0051412~response to corticosterone stimulus	6	0.906344	0.000212461	208712_AT, 204420_AT, 209189_AT, 202284_S_AT, 201473_AT, 238669_AT	502	16	13528	10.1056	0.400373	0.0187642	0.372531			360
GOTERM_BP_FAT	GO:0051385~response to mineralocorticoid stimulus	6	0.906344	0.000666979	208712_AT, 204420_AT, 209189_AT, 202284_S_AT, 201473_AT, 238669_AT	502	20	13528	8.08446	0.799302	0.0424757	1.1651			361
INTERPRO	IPR011616:bZIP transcription factor, bZIP-1	5	0.755287	0.0230869	225262_AT, 204420_AT, 202768_AT, 209189_AT, 201473_AT	592	31	16659	4.53874	1	0.491665	30.5095			362
GOTERM_BP_FAT	GO:0032570~response to progesterone stimulus	4	0.60423	0.0360276	227697_AT, 204420_AT, 209189_AT, 201473_AT	502	20	13528	5.38964	1	0.54232	47.5077			363
GOTERM_BP_FAT	GO:0009612~response to mechanical stimulus	6	0.906344	0.0556613	202311_S_AT, 204420_AT, 225835_AT, 209189_AT, 201473_AT, 202431_S_AT	502	56	13528	2.88731	1	0.626427	63.4304			364
GOTERM_BP_FAT	GO:0031668~cellular response to extracellular stimulus	6	0.906344	0.0878825	205891_AT, 204420_AT, 209189_AT, 202284_S_AT, 204255_S_AT, 236313_AT	502	64	13528	2.52639	1	0.721917	80.1256			365
GOTERM_BP_FAT	GO:0010243~response to organic nitrogen	5	0.755287	0.20445	218434_S_AT, 208712_AT, 1565162_S_AT, 202284_S_AT, 238669_AT	502	63	13528	2.13875	1	0.877699	98.2002			366
															367
Annotation Cluster 29	Enrichment Score: 1.7907315378312636														368
Category	Term	Count	%	PValue	Genes	List Total	Pop Hits	Pop Total	Fold Enrichment	Bonferroni	Benjamini	FDR			369
GOTERM_BP_FAT	GO:0006631~fatty acid metabolic process	19	2.87009	0.000409717	227180_AT, 222383_S_AT, 207175_AT, 203913_S_AT, 203980_AT, 206465_AT, 201963_AT, 211734_S_AT, 238669_AT, 218434_S_AT, 207381_AT, 205694_AT, 219532_AT, 213805_AT, 209250_AT, 210367_S_AT, 234513_AT, 206714_AT, 210576_AT	502	198	13528	2.58594	0.62708	0.0303545	0.717229			370
GOTERM_BP_FAT	GO:0033559~unsaturated fatty acid metabolic process	9	1.35952	0.000523685	207381_AT, 203913_S_AT, 222383_S_AT, 209250_AT, 210367_S_AT, 206714_AT, 211734_S_AT, 210576_AT, 238669_AT	502	51	13528	4.75557	0.716584	0.0344171	0.915873			371
GOTERM_BP_FAT	GO:0006690~icosanoid metabolic process	8	1.20846	0.00159363	207381_AT, 203913_S_AT, 222383_S_AT, 210367_S_AT, 206714_AT, 211734_S_AT, 210576_AT, 238669_AT	502	47	13528	4.58693	0.978483	0.0893824	2.76256			372
SP_PIR_KEYWORDS	dioxygenase	8	1.20846	0.0063761	235542_AT, 201549_X_AT, 207381_AT, 222383_S_AT, 219232_S_AT, 206714_AT, 212689_S_AT, 238669_AT	644	66	19235	3.62037	0.943777	0.07895	8.67514			373
GOTERM_BP_FAT	GO:0006636~unsaturated fatty acid biosynthetic process	6	0.906344	0.00781798	207381_AT, 222383_S_AT, 209250_AT, 206714_AT, 211734_S_AT, 238669_AT	502	34	13528	4.75557	1	0.255606	12.8781			374
GOTERM_BP_FAT	GO:0006633~fatty acid biosynthetic process	9	1.35952	0.00872391	227180_AT, 207381_AT, 222383_S_AT, 219532_AT, 209250_AT, 234513_AT, 206714_AT, 211734_S_AT, 238669_AT	502	79	13528	3.07005	1	0.270054	14.2649			375
GOTERM_BP_FAT	GO:0008610~lipid biosynthetic process	22	3.32326	0.00903784	220724_AT, 227180_AT, 232530_AT, 222383_S_AT, 202912_AT, 244407_AT, 227642_AT, 211734_S_AT, 238669_AT, 1554252_A_AT, 207381_AT, 227752_AT, 219532_AT, 213805_AT, 204675_AT, 209250_AT, 226064_S_AT, 234513_AT, 206714_AT, 202539_S_AT, 239108_AT, 204515_AT	502	323	13528	1.83548	1	0.274843	14.7406			376
UP_SEQ_FEATURE	metal ion-binding site:Iron; catalytic	5	0.755287	0.00909783	235542_AT, 207381_AT, 222383_S_AT, 206714_AT, 212689_S_AT	643	25	19113	5.94495	1	0.31279	14.4509			377
GOTERM_MF_FAT	GO:0016702~oxidoreductase activity, acting on single donors with incorporation of molecular oxygen, incorporation of two atoms of oxygen	8	1.20846	0.0106064	235542_AT, 201549_X_AT, 207381_AT, 222383_S_AT, 219232_S_AT, 206714_AT, 212689_S_AT, 238669_AT	480	66	12983	3.27854	0.999064	0.41517	14.7295			378
GOTERM_MF_FAT	GO:0016701~oxidoreductase activity, acting on single donors with incorporation of molecular oxygen	8	1.20846	0.0114792	235542_AT, 201549_X_AT, 207381_AT, 222383_S_AT, 219232_S_AT, 206714_AT, 212689_S_AT, 238669_AT	480	67	12983	3.2296	0.999474	0.416869	15.8467			379
UP_SEQ_FEATURE	metal ion-binding site:Iron; via carboxylate; catalytic	3	0.453172	0.0154452	207381_AT, 222383_S_AT, 206714_AT	643	6	19113	14.8624	1	0.451055	23.3426			380
UP_SEQ_FEATURE	domain:Lipoxygenase	3	0.453172	0.0154452	207381_AT, 222383_S_AT, 206714_AT	643	6	19113	14.8624	1	0.451055	23.3426			381
INTERPRO	IPR013819:Lipoxygenase, C-terminal	3	0.453172	0.0171398	207381_AT, 222383_S_AT, 206714_AT	592	6	16659	14.0701	1	0.449601	23.6165			382
INTERPRO	IPR000907:Lipoxygenase	3	0.453172	0.0171398	207381_AT, 222383_S_AT, 206714_AT	592	6	16659	14.0701	1	0.449601	23.6165			383
INTERPRO	IPR001885:Lipoxygenase, mammalian	3	0.453172	0.0171398	207381_AT, 222383_S_AT, 206714_AT	592	6	16659	14.0701	1	0.449601	23.6165			384
GOTERM_MF_FAT	GO:0016165~lipoxygenase activity	3	0.453172	0.018461	207381_AT, 222383_S_AT, 206714_AT	480	6	12983	13.524	0.999995	0.456277	24.3042			385
PIR_SUPERFAMILY	PIRSF000316:arachidonate 5-lipoxygenase	3	0.453172	0.0230584	207381_AT, 222383_S_AT, 206714_AT	308	6	7396	12.0065	0.998286	0.548907	26.4534			386
GOTERM_BP_FAT	GO:0046456~icosanoid biosynthetic process	5	0.755287	0.0264968	207381_AT, 222383_S_AT, 206714_AT, 211734_S_AT, 238669_AT	502	31	13528	4.34649	1	0.500942	37.6055			387
GOTERM_BP_FAT	GO:0046394~carboxylic acid biosynthetic process	12	1.81269	0.0292807	227180_AT, 207381_AT, 232530_AT, 222383_S_AT, 219532_AT, 213805_AT, 209250_AT, 244407_AT, 234513_AT, 206714_AT, 211734_S_AT, 238669_AT	502	155	13528	2.08631	1	0.518047	40.6664			388
GOTERM_BP_FAT	GO:0016053~organic acid biosynthetic process	12	1.81269	0.0292807	227180_AT, 207381_AT, 232530_AT, 222383_S_AT, 219532_AT, 213805_AT, 209250_AT, 244407_AT, 234513_AT, 206714_AT, 211734_S_AT, 238669_AT	502	155	13528	2.08631	1	0.518047	40.6664			389
GOTERM_BP_FAT	GO:0019370~leukotriene biosynthetic process	4	0.60423	0.0314656	207381_AT, 222383_S_AT, 206714_AT, 211734_S_AT	502	19	13528	5.67331	1	0.533235	42.9689			390
GOTERM_BP_FAT	GO:0006693~prostaglandin metabolic process	4	0.60423	0.0314656	203913_S_AT, 210367_S_AT, 210576_AT, 238669_AT	502	19	13528	5.67331	1	0.533235	42.9689			391
GOTERM_BP_FAT	GO:0006692~prostanoid metabolic process	4	0.60423	0.0314656	203913_S_AT, 210367_S_AT, 210576_AT, 238669_AT	502	19	13528	5.67331	1	0.533235	42.9689			392
GOTERM_BP_FAT	GO:0043450~alkene biosynthetic process	4	0.60423	0.0314656	207381_AT, 222383_S_AT, 206714_AT, 211734_S_AT	502	19	13528	5.67331	1	0.533235	42.9689			393
UP_SEQ_FEATURE	domain:PLAT	4	0.60423	0.0319824	1558846_AT, 207381_AT, 222383_S_AT, 206714_AT	643	21	19113	5.66185	1	0.646602	42.5987			394
GOTERM_BP_FAT	GO:0006691~leukotriene metabolic process	4	0.60423	0.0461065	207381_AT, 222383_S_AT, 206714_AT, 211734_S_AT	502	22	13528	4.89967	1	0.588375	56.3569			395
SP_PIR_KEYWORDS	leukotriene biosynthesis	3	0.453172	0.0502491	207381_AT, 222383_S_AT, 206714_AT	644	11	19235	8.14582	1	0.316363	51.8773			396
GOTERM_BP_FAT	GO:0043449~cellular alkene metabolic process	4	0.60423	0.0516124	207381_AT, 222383_S_AT, 206714_AT, 211734_S_AT	502	23	13528	4.68664	1	0.605854	60.5763			397
INTERPRO	IPR001024:Lipoxygenase, LH2	4	0.60423	0.0517275	1558846_AT, 207381_AT, 222383_S_AT, 206714_AT	592	24	16659	4.69003	1	0.645436	56.2932			398
SMART	SM00308:LH2	4	0.60423	0.0580765	1558846_AT, 207381_AT, 222383_S_AT, 206714_AT	339	24	9079	4.46362	0.999991	0.68861	52.6125			399
KEGG_PATHWAY	hsa00590:Arachidonic acid metabolism	5	0.755287	0.157716	207381_AT, 210367_S_AT, 236225_AT, 206714_AT, 238669_AT	192	56	5085	2.36468	1	0.584385	86.5599			400
															401
Annotation Cluster 30	Enrichment Score: 1.769789420676218														402
Category	Term	Count	%	PValue	Genes	List Total	Pop Hits	Pop Total	Fold Enrichment	Bonferroni	Benjamini	FDR			403
GOTERM_BP_FAT	GO:0042060~wound healing	21	3.17221	2.76702e-05	232116_AT, 205464_AT, 215446_S_AT, 205767_AT, 211161_S_AT, 217523_AT, 203305_AT, 224606_AT, 229173_AT, 218990_S_AT, 203074_AT, 201286_AT, 213506_AT, 207808_S_AT, 207109_AT, 203238_S_AT, 203989_X_AT, 203887_S_AT, 228766_AT, 200606_AT, 1553764_A_AT	502	191	13528	2.96289	0.0644336	0.00316655	0.0485915			404
GOTERM_BP_FAT	GO:0050817~coagulation	9	1.35952	0.0353956	211161_S_AT, 203989_X_AT, 203887_S_AT, 203305_AT, 228766_AT, 229173_AT, 203074_AT, 207808_S_AT, 213506_AT	502	102	13528	2.37778	1	0.54226	46.8999			405
GOTERM_BP_FAT	GO:0007596~blood coagulation	9	1.35952	0.0353956	211161_S_AT, 203989_X_AT, 203887_S_AT, 203305_AT, 228766_AT, 229173_AT, 203074_AT, 207808_S_AT, 213506_AT	502	102	13528	2.37778	1	0.54226	46.8999			406
GOTERM_BP_FAT	GO:0050878~regulation of body fluid levels	11	1.66163	0.0367645	211161_S_AT, 213503_X_AT, 203989_X_AT, 203887_S_AT, 203305_AT, 228766_AT, 208816_X_AT, 229173_AT, 203074_AT, 207808_S_AT, 213506_AT	502	141	13528	2.10234	1	0.546552	48.2081			407
GOTERM_BP_FAT	GO:0007599~hemostasis	9	1.35952	0.0470713	211161_S_AT, 203989_X_AT, 203887_S_AT, 203305_AT, 228766_AT, 229173_AT, 203074_AT, 207808_S_AT, 213506_AT	502	108	13528	2.24568	1	0.590461	57.1258			408
SP_PIR_KEYWORDS	blood coagulation	5	0.755287	0.0586429	203989_X_AT, 203887_S_AT, 203305_AT, 203074_AT, 207808_S_AT	644	44	19235	3.39409	1	0.341888	57.5718			409
KEGG_PATHWAY	hsa04610:Complement and coagulation cascades	6	0.906344	0.116188	205382_S_AT, 203989_X_AT, 203887_S_AT, 203305_AT, 201925_S_AT, 207808_S_AT	192	69	5085	2.30299	1	0.578772	76.4063			410
															411
Annotation Cluster 31	Enrichment Score: 1.6912619461215312														412
Category	Term	Count	%	PValue	Genes	List Total	Pop Hits	Pop Total	Fold Enrichment	Bonferroni	Benjamini	FDR			413
UP_SEQ_FEATURE	repeat:Plectin 1	6	0.906344	8.36055e-07	232164_S_AT, 204455_AT, 217519_AT, 204503_AT, 200606_AT, 203407_AT	643	7	19113	25.4783	0.00157723	0.000157835	0.00142776			414
UP_SEQ_FEATURE	repeat:Plectin 2	6	0.906344	8.36055e-07	232164_S_AT, 204455_AT, 217519_AT, 204503_AT, 200606_AT, 203407_AT	643	7	19113	25.4783	0.00157723	0.000157835	0.00142776			415
INTERPRO	IPR001101:Plectin repeat	6	0.906344	1.09387e-06	232164_S_AT, 204455_AT, 217519_AT, 204503_AT, 200606_AT, 203407_AT	592	7	16659	24.1202	0.000981815	0.000140318	0.00170457			416
SMART	SM00250:PLEC	6	0.906344	1.37157e-06	232164_S_AT, 204455_AT, 217519_AT, 204503_AT, 200606_AT, 203407_AT	339	7	9079	22.9558	0.000267421	0.000267421	0.00171198			417
INTERPRO	IPR018159:Spectrin/alpha-actinin	7	1.0574	0.000670802	204455_AT, 237120_AT, 217519_AT, 204503_AT, 231311_AT, 200606_AT, 203407_AT	592	31	16659	6.35424	0.452604	0.0489753	1.04021			418
SMART	SM00150:SPEC	7	1.0574	0.000851626	204455_AT, 237120_AT, 217519_AT, 204503_AT, 231311_AT, 200606_AT, 203407_AT	339	31	9079	6.04748	0.15307	0.0797123	1.05782			419
UP_SEQ_FEATURE	repeat:Spectrin 2	5	0.755287	0.0104719	204455_AT, 217519_AT, 231311_AT, 200606_AT, 203407_AT	643	26	19113	5.71629	1	0.344839	16.4543			420
UP_SEQ_FEATURE	repeat:Spectrin 1	5	0.755287	0.0104719	204455_AT, 217519_AT, 231311_AT, 200606_AT, 203407_AT	643	26	19113	5.71629	1	0.344839	16.4543			421
UP_SEQ_FEATURE	repeat:Spectrin 4	4	0.60423	0.0319824	204455_AT, 217519_AT, 231311_AT, 203407_AT	643	21	19113	5.66185	1	0.646602	42.5987			422
UP_SEQ_FEATURE	repeat:Spectrin 3	4	0.60423	0.0361329	204455_AT, 217519_AT, 231311_AT, 203407_AT	643	22	19113	5.4045	1	0.673941	46.66			423
UP_SEQ_FEATURE	repeat:Spectrin 16	3	0.453172	0.0594998	204455_AT, 217519_AT, 231311_AT	643	12	19113	7.43118	1	0.808816	64.9219			424
UP_SEQ_FEATURE	repeat:Spectrin 15	3	0.453172	0.0594998	204455_AT, 217519_AT, 231311_AT	643	12	19113	7.43118	1	0.808816	64.9219			425
UP_SEQ_FEATURE	repeat:Spectrin 14	3	0.453172	0.0594998	204455_AT, 217519_AT, 231311_AT	643	12	19113	7.43118	1	0.808816	64.9219			426
UP_SEQ_FEATURE	repeat:Spectrin 13	3	0.453172	0.0594998	204455_AT, 217519_AT, 231311_AT	643	12	19113	7.43118	1	0.808816	64.9219			427
UP_SEQ_FEATURE	repeat:Spectrin 17	3	0.453172	0.0594998	204455_AT, 217519_AT, 231311_AT	643	12	19113	7.43118	1	0.808816	64.9219			428
UP_SEQ_FEATURE	repeat:Spectrin 11	3	0.453172	0.0594998	204455_AT, 217519_AT, 231311_AT	643	12	19113	7.43118	1	0.808816	64.9219			429
UP_SEQ_FEATURE	repeat:Spectrin 12	3	0.453172	0.0594998	204455_AT, 217519_AT, 231311_AT	643	12	19113	7.43118	1	0.808816	64.9219			430
UP_SEQ_FEATURE	repeat:Spectrin 10	3	0.453172	0.0594998	204455_AT, 217519_AT, 231311_AT	643	12	19113	7.43118	1	0.808816	64.9219			431
UP_SEQ_FEATURE	repeat:Spectrin 8	3	0.453172	0.0687932	204455_AT, 217519_AT, 231311_AT	643	13	19113	6.85955	1	0.837722	70.3936			432
UP_SEQ_FEATURE	repeat:Spectrin 7	3	0.453172	0.0687932	204455_AT, 217519_AT, 231311_AT	643	13	19113	6.85955	1	0.837722	70.3936			433
UP_SEQ_FEATURE	repeat:Spectrin 6	3	0.453172	0.0687932	204455_AT, 217519_AT, 231311_AT	643	13	19113	6.85955	1	0.837722	70.3936			434
UP_SEQ_FEATURE	repeat:Spectrin 9	3	0.453172	0.0687932	204455_AT, 217519_AT, 231311_AT	643	13	19113	6.85955	1	0.837722	70.3936			435
UP_SEQ_FEATURE	repeat:Spectrin 5	3	0.453172	0.0785237	204455_AT, 217519_AT, 231311_AT	643	14	19113	6.36958	1	0.861855	75.2555			436
UP_SEQ_FEATURE	domain:Actin-binding	3	0.453172	0.144006	204455_AT, 217519_AT, 231311_AT	643	20	19113	4.45871	1	0.951514	92.973			437
INTERPRO	IPR002017:Spectrin repeat	3	0.453172	0.169828	204455_AT, 217519_AT, 231311_AT	592	21	16659	4.02003	1	0.882674	94.4996			438
INTERPRO	IPR001589:Actinin-type, actin-binding, conserved site	3	0.453172	0.19564	204455_AT, 217519_AT, 231311_AT	592	23	16659	3.67046	1	0.910508	96.6377			439
UP_SEQ_FEATURE	domain:CH 1	3	0.453172	0.229391	204455_AT, 217519_AT, 231311_AT	643	27	19113	3.30275	1	0.98714	98.8321			440
UP_SEQ_FEATURE	domain:CH 2	3	0.453172	0.229391	204455_AT, 217519_AT, 231311_AT	643	27	19113	3.30275	1	0.98714	98.8321			441
INTERPRO	IPR001715:Calponin-like actin-binding	4	0.60423	0.454396	204455_AT, 218806_S_AT, 217519_AT, 231311_AT	592	70	16659	1.60801	1	0.991891	99.9921			442
SMART	SM00033:CH	4	0.60423	0.486523	204455_AT, 218806_S_AT, 217519_AT, 231311_AT	339	70	9079	1.53038	1	0.97019	99.9756			443
SP_PIR_KEYWORDS	actin-binding	9	1.35952	0.586254	205940_AT, 226666_AT, 204455_AT, 202506_AT, 230398_AT, 217519_AT, 231311_AT, 206509_AT, 219756_S_AT	644	247	19235	1.08831	1	0.943737	99.9996			444
GOTERM_BP_FAT	GO:0033043~regulation of organelle organization	8	1.20846	0.697699	209687_AT, 204455_AT, 205767_AT, 241412_AT, 217519_AT, 231311_AT, 202431_S_AT, 203323_AT	502	217	13528	0.993482	1	0.997328	100			445
GOTERM_BP_FAT	GO:0051493~regulation of cytoskeleton organization	5	0.755287	0.746803	209687_AT, 204455_AT, 217519_AT, 231311_AT, 203323_AT	502	136	13528	0.990743	1	0.998621	100			446
GOTERM_CC_FAT	GO:0015629~actin cytoskeleton	8	1.20846	0.880904	205940_AT, 201131_S_AT, 204455_AT, 217519_AT, 201015_S_AT, 231311_AT, 226000_AT, 60474_AT	479	269	12782	0.793599	1	0.99774	100			447
															448
Annotation Cluster 32	Enrichment Score: 1.6675200677191535														449
Category	Term	Count	%	PValue	Genes	List Total	Pop Hits	Pop Total	Fold Enrichment	Bonferroni	Benjamini	FDR			450
GOTERM_BP_FAT	GO:0051591~response to cAMP	8	1.20846	0.000801651	202311_S_AT, 204420_AT, 203887_S_AT, 219597_S_AT, 209189_AT, 201473_AT, 201044_X_AT, 201286_AT	502	42	13528	5.13299	0.854902	0.04953	1.39879			451
GOTERM_BP_FAT	GO:0000302~response to reactive oxygen species	8	1.20846	0.0208108	202311_S_AT, 204420_AT, 205198_S_AT, 219597_S_AT, 209189_AT, 201044_X_AT, 201286_AT, 205916_AT	502	75	13528	2.87448	1	0.44873	30.8849			452
GOTERM_BP_FAT	GO:0006979~response to oxidative stress	11	1.66163	0.0838753	202311_S_AT, 204420_AT, 205198_S_AT, 205900_AT, 232541_AT, 219597_S_AT, 209189_AT, 201044_X_AT, 201286_AT, 205916_AT, 238669_AT	502	164	13528	1.8075	1	0.717092	78.5349			453
GOTERM_BP_FAT	GO:0042542~response to hydrogen peroxide	5	0.755287	0.152761	202311_S_AT, 204420_AT, 219597_S_AT, 201044_X_AT, 201286_AT	502	56	13528	2.40609	1	0.830244	94.5622			454
															455
Annotation Cluster 33	Enrichment Score: 1.6566687705454342														456
Category	Term	Count	%	PValue	Genes	List Total	Pop Hits	Pop Total	Fold Enrichment	Bonferroni	Benjamini	FDR			457
GOTERM_BP_FAT	GO:0006357~regulation of transcription from RNA polymerase II promoter	42	6.34441	0.00480072	209863_S_AT, 225262_AT, 204420_AT, 203081_AT, 221841_S_AT, 203394_S_AT, 219528_S_AT, 201473_AT, 1558687_A_AT, 224894_AT, 218559_S_AT, 229404_AT, 207109_AT, 211597_S_AT, 212501_AT, 213139_AT, 228698_AT, 202611_S_AT, 202393_S_AT, 201160_S_AT, 213943_AT, 208078_S_AT, 203140_AT, 226682_AT, 202768_AT, 224606_AT, 209189_AT, 229396_AT, 204255_S_AT, 204039_AT, 204653_AT, 202431_S_AT, 206170_AT, 227642_AT…	502	727	13528	1.55684	0.999991	0.183896	8.10537			458
GOTERM_BP_FAT	GO:0010629~negative regulation of gene expression	31	4.68278	0.00712888	202861_AT, 209863_S_AT, 205767_AT, 221841_S_AT, 203081_AT, 203394_S_AT, 224802_AT, 229404_AT, 201549_X_AT, 211597_S_AT, 213139_AT, 202393_S_AT, 201160_S_AT, 201170_S_AT, 213943_AT, 208078_S_AT, 203140_AT, 209430_AT, 208319_S_AT, 203980_AT, 202768_AT, 229396_AT, 204255_S_AT, 204039_AT, 202431_S_AT, 227642_AT, 209291_AT, 204760_S_AT, 244677_AT, 218486_AT, 212593_S_AT, 226847_AT	502	504	13528	1.65753	1	0.242516	11.8092			459
GOTERM_BP_FAT	GO:0016481~negative regulation of transcription	28	4.22961	0.0120459	202861_AT, 209863_S_AT, 205767_AT, 221841_S_AT, 203081_AT, 203394_S_AT, 229404_AT, 201549_X_AT, 211597_S_AT, 213139_AT, 202393_S_AT, 201160_S_AT, 201170_S_AT, 213943_AT, 208078_S_AT, 203140_AT, 209430_AT, 203980_AT, 202768_AT, 229396_AT, 204255_S_AT, 204039_AT, 227642_AT, 209291_AT, 204760_S_AT, 244677_AT, 218486_AT, 212593_S_AT, 226847_AT	502	459	13528	1.6439	1	0.340795	19.1739			460
GOTERM_BP_FAT	GO:0045934~negative regulation of nucleobase, nucleoside, nucleotide and nucleic acid metabolic process	30	4.53172	0.0153972	202861_AT, 209863_S_AT, 205767_AT, 221841_S_AT, 203081_AT, 203394_S_AT, 229404_AT, 201549_X_AT, 211597_S_AT, 213139_AT, 202393_S_AT, 201160_S_AT, 201170_S_AT, 213943_AT, 208078_S_AT, 203140_AT, 209430_AT, 227545_AT, 203980_AT, 202768_AT, 229396_AT, 204255_S_AT, 204039_AT, 227642_AT, 209291_AT, 204760_S_AT, 244677_AT, 218486_AT, 212593_S_AT, 200660_AT, 226847_AT	502	512	13528	1.579	1	0.384338	23.8569			461
GOTERM_BP_FAT	GO:0051172~negative regulation of nitrogen compound metabolic process	30	4.53172	0.0180461	202861_AT, 209863_S_AT, 205767_AT, 221841_S_AT, 203081_AT, 203394_S_AT, 229404_AT, 201549_X_AT, 211597_S_AT, 213139_AT, 202393_S_AT, 201160_S_AT, 201170_S_AT, 213943_AT, 208078_S_AT, 203140_AT, 209430_AT, 227545_AT, 203980_AT, 202768_AT, 229396_AT, 204255_S_AT, 204039_AT, 227642_AT, 209291_AT, 204760_S_AT, 244677_AT, 218486_AT, 212593_S_AT, 200660_AT, 226847_AT	502	519	13528	1.5577	1	0.421849	27.3759			462
GOTERM_BP_FAT	GO:0010558~negative regulation of macromolecule biosynthetic process	31	4.68278	0.0206749	202861_AT, 209863_S_AT, 205767_AT, 207175_AT, 221841_S_AT, 203081_AT, 203394_S_AT, 229404_AT, 201549_X_AT, 205258_AT, 211597_S_AT, 213139_AT, 202393_S_AT, 201160_S_AT, 201170_S_AT, 213943_AT, 208078_S_AT, 203140_AT, 209430_AT, 203980_AT, 202768_AT, 229396_AT, 204255_S_AT, 204039_AT, 227642_AT, 209291_AT, 204760_S_AT, 244677_AT, 218486_AT, 212593_S_AT, 200660_AT, 226847_AT	502	547	13528	1.52723	1	0.450444	30.7164			463
GOTERM_BP_FAT	GO:0031327~negative regulation of cellular biosynthetic process	31	4.68278	0.0276852	202861_AT, 209863_S_AT, 205767_AT, 207175_AT, 221841_S_AT, 203081_AT, 203394_S_AT, 229404_AT, 201549_X_AT, 205258_AT, 211597_S_AT, 213139_AT, 202393_S_AT, 201160_S_AT, 201170_S_AT, 213943_AT, 208078_S_AT, 203140_AT, 209430_AT, 203980_AT, 202768_AT, 229396_AT, 204255_S_AT, 204039_AT, 227642_AT, 209291_AT, 204760_S_AT, 244677_AT, 218486_AT, 212593_S_AT, 200660_AT, 226847_AT	502	561	13528	1.48912	1	0.505367	38.93			464
GOTERM_BP_FAT	GO:0051253~negative regulation of RNA metabolic process	22	3.32326	0.028506	209863_S_AT, 203140_AT, 227545_AT, 202768_AT, 221841_S_AT, 203081_AT, 203394_S_AT, 229396_AT, 204255_S_AT, 204039_AT, 227642_AT, 229404_AT, 201549_X_AT, 218486_AT, 211597_S_AT, 226847_AT, 213139_AT, 202393_S_AT, 201160_S_AT, 201170_S_AT, 213943_AT, 208078_S_AT	502	362	13528	1.63774	1	0.512097	39.8292			465
GOTERM_BP_FAT	GO:0010605~negative regulation of macromolecule metabolic process	38	5.74018	0.0339219	202861_AT, 227944_AT, 209863_S_AT, 205767_AT, 207175_AT, 203081_AT, 221841_S_AT, 203394_S_AT, 224802_AT, 229404_AT, 201549_X_AT, 205258_AT, 211597_S_AT, 217496_S_AT, 213139_AT, 202393_S_AT, 201160_S_AT, 213943_AT, 201170_S_AT, 208078_S_AT, 203140_AT, 209430_AT, 208319_S_AT, 227545_AT, 203980_AT, 202768_AT, 229396_AT, 204255_S_AT, 204039_AT, 202431_S_AT, 227642_AT, 212143_S_AT, 209291_AT, 204760_S…	502	734	13528	1.39514	1	0.533307	45.4569			466
GOTERM_BP_FAT	GO:0009890~negative regulation of biosynthetic process	31	4.68278	0.0355898	202861_AT, 209863_S_AT, 205767_AT, 207175_AT, 221841_S_AT, 203081_AT, 203394_S_AT, 229404_AT, 201549_X_AT, 205258_AT, 211597_S_AT, 213139_AT, 202393_S_AT, 201160_S_AT, 201170_S_AT, 213943_AT, 208078_S_AT, 203140_AT, 209430_AT, 203980_AT, 202768_AT, 229396_AT, 204255_S_AT, 204039_AT, 227642_AT, 209291_AT, 204760_S_AT, 244677_AT, 218486_AT, 212593_S_AT, 200660_AT, 226847_AT	502	573	13528	1.45793	1	0.541046	47.0874			467
GOTERM_BP_FAT	GO:0000122~negative regulation of transcription from RNA polymerase II promoter	17	2.56798	0.0390325	209863_S_AT, 203140_AT, 202768_AT, 203081_AT, 203394_S_AT, 229396_AT, 204255_S_AT, 204039_AT, 227642_AT, 218486_AT, 211597_S_AT, 226847_AT, 213139_AT, 202393_S_AT, 201160_S_AT, 213943_AT, 208078_S_AT	502	266	13528	1.72225	1	0.553059	50.3089			468
GOTERM_BP_FAT	GO:0045892~negative regulation of transcription, DNA-dependent	21	3.17221	0.0424739	209863_S_AT, 203140_AT, 202768_AT, 221841_S_AT, 203081_AT, 203394_S_AT, 229396_AT, 204255_S_AT, 204039_AT, 227642_AT, 229404_AT, 201549_X_AT, 218486_AT, 211597_S_AT, 226847_AT, 213139_AT, 202393_S_AT, 201160_S_AT, 201170_S_AT, 213943_AT, 208078_S_AT	502	356	13528	1.58964	1	0.569365	53.3436			469
GOTERM_MF_FAT	GO:0016564~transcription repressor activity	18	2.71903	0.0776843	209863_S_AT, 203140_AT, 218849_S_AT, 203980_AT, 221841_S_AT, 203394_S_AT, 201473_AT, 202704_AT, 227642_AT, 229404_AT, 201549_X_AT, 209291_AT, 204760_S_AT, 211597_S_AT, 222891_S_AT, 201160_S_AT, 201170_S_AT, 208078_S_AT	480	316	12983	1.5407	1	0.818418	70.1336			470
															471
Annotation Cluster 34	Enrichment Score: 1.6192467346621133														472
Category	Term	Count	%	PValue	Genes	List Total	Pop Hits	Pop Total	Fold Enrichment	Bonferroni	Benjamini	FDR			473
GOTERM_BP_FAT	GO:0014070~response to organic cyclic substance	11	1.66163	0.014354	218434_S_AT, 208712_AT, 227697_AT, 204420_AT, 217523_AT, 201963_AT, 209189_AT, 202284_S_AT, 201473_AT, 236313_AT, 209122_AT	502	121	13528	2.44984	1	0.379183	22.4273			474
GOTERM_BP_FAT	GO:0034097~response to cytokine stimulus	8	1.20846	0.0268319	205729_AT, 211161_S_AT, 227697_AT, 204420_AT, 207175_AT, 209189_AT, 201473_AT, 236313_AT, 226621_AT	502	79	13528	2.72893	1	0.501651	37.9817			475
GOTERM_BP_FAT	GO:0032570~response to progesterone stimulus	4	0.60423	0.0360276	227697_AT, 204420_AT, 209189_AT, 201473_AT	502	20	13528	5.38964	1	0.54232	47.5077			476
															477
Annotation Cluster 35	Enrichment Score: 1.5657637739786832														478
Category	Term	Count	%	PValue	Genes	List Total	Pop Hits	Pop Total	Fold Enrichment	Bonferroni	Benjamini	FDR			479
GOTERM_BP_FAT	GO:0006633~fatty acid biosynthetic process	9	1.35952	0.00872391	227180_AT, 207381_AT, 222383_S_AT, 219532_AT, 209250_AT, 234513_AT, 206714_AT, 211734_S_AT, 238669_AT	502	79	13528	3.07005	1	0.270054	14.2649			480
SP_PIR_KEYWORDS	lipid synthesis	9	1.35952	0.0168895	1554252_A_AT, 227180_AT, 219532_AT, 209250_AT, 226064_S_AT, 234513_AT, 202539_S_AT, 239108_AT, 238669_AT	644	98	19235	2.74298	0.999531	0.166819	21.4675			481
INTERPRO	IPR002076:GNS1/SUR4 membrane protein	3	0.453172	0.0234368	227180_AT, 219532_AT, 234513_AT	592	7	16659	12.0601	1	0.485996	30.8963			482
SP_PIR_KEYWORDS	Fatty acid biosynthesis	5	0.755287	0.054696	227180_AT, 219532_AT, 209250_AT, 234513_AT, 238669_AT	644	43	19235	3.47302	1	0.330869	54.9771			483
UP_SEQ_FEATURE	short sequence motif:Di-lysine motif	3	0.453172	0.0785237	227180_AT, 219532_AT, 234513_AT	643	14	19113	6.36958	1	0.861855	75.2555			484
															485
Annotation Cluster 36	Enrichment Score: 1.5332980922807946														486
Category	Term	Count	%	PValue	Genes	List Total	Pop Hits	Pop Total	Fold Enrichment	Bonferroni	Benjamini	FDR			487
SP_PIR_KEYWORDS	dioxygenase	8	1.20846	0.0063761	235542_AT, 201549_X_AT, 207381_AT, 222383_S_AT, 219232_S_AT, 206714_AT, 212689_S_AT, 238669_AT	644	66	19235	3.62037	0.943777	0.07895	8.67514			488
SP_PIR_KEYWORDS	oxidoreductase	31	4.68278	0.00814576	215446_S_AT, 205623_AT, 244407_AT, 1559190_S_AT, 212689_S_AT, 1553077_AT, 201549_X_AT, 207381_AT, 220187_AT, 205694_AT, 204675_AT, 219232_S_AT, 204942_S_AT, 219825_AT, 210576_AT, 235542_AT, 222383_S_AT, 203913_S_AT, 209612_S_AT, 238017_AT, 238669_AT, 202054_S_AT, 205765_AT, 209250_AT, 219597_S_AT, 222453_AT, 242998_AT, 206714_AT, 202539_S_AT, 239108_AT, 204515_AT	644	562	19235	1.64752	0.974792	0.0971863	10.9558			489
GOTERM_MF_FAT	GO:0016702~oxidoreductase activity, acting on single donors with incorporation of molecular oxygen, incorporation of two atoms of oxygen	8	1.20846	0.0106064	235542_AT, 201549_X_AT, 207381_AT, 222383_S_AT, 219232_S_AT, 206714_AT, 212689_S_AT, 238669_AT	480	66	12983	3.27854	0.999064	0.41517	14.7295			490
GOTERM_MF_FAT	GO:0016701~oxidoreductase activity, acting on single donors with incorporation of molecular oxygen	8	1.20846	0.0114792	235542_AT, 201549_X_AT, 207381_AT, 222383_S_AT, 219232_S_AT, 206714_AT, 212689_S_AT, 238669_AT	480	67	12983	3.2296	0.999474	0.416869	15.8467			491
GOTERM_BP_FAT	GO:0055114~oxidation reduction	31	4.68278	0.108214	215446_S_AT, 205623_AT, 244407_AT, 1559190_S_AT, 212689_S_AT, 1553077_AT, 201549_X_AT, 207381_AT, 220187_AT, 205694_AT, 204675_AT, 219232_S_AT, 204942_S_AT, 219825_AT, 210576_AT, 235542_AT, 222383_S_AT, 203913_S_AT, 209612_S_AT, 238017_AT, 238669_AT, 202054_S_AT, 205765_AT, 209250_AT, 219597_S_AT, 222453_AT, 242998_AT, 206714_AT, 202539_S_AT, 239108_AT, 204515_AT	502	639	13528	1.30735	1	0.772841	86.6239			492
SP_PIR_KEYWORDS	iron	14	2.1148	0.16	235542_AT, 222383_S_AT, 244407_AT, 212689_S_AT, 238669_AT, 201549_X_AT, 220187_AT, 207381_AT, 205765_AT, 222453_AT, 219232_S_AT, 206714_AT, 210576_AT, 219825_AT	644	285	19235	1.4672	1	0.589992	91.5714			493
GOTERM_MF_FAT	GO:0005506~iron ion binding	16	2.41692	0.168867	235542_AT, 222383_S_AT, 244407_AT, 201701_S_AT, 212689_S_AT, 238669_AT, 201549_X_AT, 207381_AT, 220187_AT, 205765_AT, 219597_S_AT, 219232_S_AT, 222453_AT, 206714_AT, 210576_AT, 219825_AT	480	308	12983	1.40509	1	0.893555	93.6961			494
															495
Annotation Cluster 37	Enrichment Score: 1.5287289867129317														496
Category	Term	Count	%	PValue	Genes	List Total	Pop Hits	Pop Total	Fold Enrichment	Bonferroni	Benjamini	FDR			497
GOTERM_CC_FAT	GO:0016023~cytoplasmic membrane-bounded vesicle	32	4.83384	0.0152269	204455_AT, 213503_X_AT, 206284_X_AT, 209373_AT, 228708_AT, 232541_AT, 206465_AT, 227134_AT, 205051_S_AT, 203323_AT, 219412_AT, 203083_AT, 205185_AT, 205694_AT, 206427_S_AT, 201180_S_AT, 209848_S_AT, 203305_AT, 215704_AT, 208816_X_AT, 220428_AT, 202068_S_AT, 201141_AT, 207808_S_AT, 205382_S_AT, 228501_AT, 200864_S_AT, 205198_S_AT, 214240_AT, 205337_AT, 228766_AT, 201667_AT	479	550	12782	1.55257	0.994144	0.129707	18.819			498
GOTERM_CC_FAT	GO:0031988~membrane-bounded vesicle	32	4.83384	0.0224499	204455_AT, 213503_X_AT, 206284_X_AT, 209373_AT, 228708_AT, 232541_AT, 206465_AT, 227134_AT, 205051_S_AT, 203323_AT, 219412_AT, 203083_AT, 205185_AT, 205694_AT, 206427_S_AT, 201180_S_AT, 209848_S_AT, 203305_AT, 215704_AT, 208816_X_AT, 220428_AT, 202068_S_AT, 201141_AT, 207808_S_AT, 205382_S_AT, 228501_AT, 200864_S_AT, 205198_S_AT, 214240_AT, 205337_AT, 228766_AT, 201667_AT	479	568	12782	1.50337	0.999503	0.16933	26.5465			499
GOTERM_CC_FAT	GO:0031410~cytoplasmic vesicle	35	5.28701	0.025845	204455_AT, 213503_X_AT, 206284_X_AT, 209373_AT, 228708_AT, 232541_AT, 206465_AT, 219554_AT, 227134_AT, 205051_S_AT, 203323_AT, 219412_AT, 203083_AT, 205185_AT, 201798_S_AT, 205694_AT, 206427_S_AT, 201180_S_AT, 209848_S_AT, 224215_S_AT, 203305_AT, 215704_AT, 208816_X_AT, 220428_AT, 202068_S_AT, 201141_AT, 207808_S_AT, 205382_S_AT, 228501_AT, 200864_S_AT, 205198_S_AT, 214240_AT, 205337_AT, 228766_A…	479	642	12782	1.45478	0.999845	0.188487	29.9381			500
GOTERM_CC_FAT	GO:0031982~vesicle	36	5.43807	0.0278259	204455_AT, 213503_X_AT, 206284_X_AT, 232530_AT, 209373_AT, 228708_AT, 232541_AT, 206465_AT, 219554_AT, 227134_AT, 205051_S_AT, 203323_AT, 219412_AT, 203083_AT, 205185_AT, 201798_S_AT, 205694_AT, 206427_S_AT, 201180_S_AT, 209848_S_AT, 224215_S_AT, 203305_AT, 215704_AT, 208816_X_AT, 220428_AT, 202068_S_AT, 201141_AT, 207808_S_AT, 205382_S_AT, 228501_AT, 200864_S_AT, 205198_S_AT, 214240_AT, 205337_A…	479	670	12782	1.43381	0.999922	0.193346	31.8494			501
GOTERM_CC_FAT	GO:0044433~cytoplasmic vesicle part	12	1.81269	0.0924069	203083_AT, 205382_S_AT, 206284_X_AT, 205694_AT, 203305_AT, 228766_AT, 232541_AT, 201667_AT, 228708_AT, 202068_S_AT, 203323_AT, 207808_S_AT	479	187	12782	1.71239	1	0.458198	73.2183			502
															503
Annotation Cluster 38	Enrichment Score: 1.504208738466193														504
Category	Term	Count	%	PValue	Genes	List Total	Pop Hits	Pop Total	Fold Enrichment	Bonferroni	Benjamini	FDR			505
INTERPRO	IPR000975:Interleukin-1	4	0.60423	0.00442317	212657_S_AT, 206295_AT, 221470_S_AT, 220322_AT	592	10	16659	11.2561	0.98133	0.172679	6.67471			506
SMART	SM00125:IL1	4	0.60423	0.00504926	212657_S_AT, 206295_AT, 221470_S_AT, 220322_AT	339	10	9079	10.7127	0.627344	0.179154	6.12297			507
INTERPRO	IPR003297:Interleukin-1 receptor antagonist IL1RA	3	0.453172	0.0116998	212657_S_AT, 221470_S_AT, 220322_AT	592	5	16659	16.8841	0.999974	0.344748	16.7559			508
GOTERM_MF_FAT	GO:0005152~interleukin-1 receptor antagonist activity	3	0.453172	0.018461	212657_S_AT, 221470_S_AT, 220322_AT	480	6	12983	13.524	0.999995	0.456277	24.3042			509
GOTERM_MF_FAT	GO:0030353~fibroblast growth factor receptor antagonist activity	3	0.453172	0.018461	212657_S_AT, 221470_S_AT, 220322_AT	480	6	12983	13.524	0.999995	0.456277	24.3042			510
GOTERM_MF_FAT	GO:0005149~interleukin-1 receptor binding	4	0.60423	0.0195334	212657_S_AT, 206295_AT, 221470_S_AT, 220322_AT	480	16	12983	6.76198	0.999998	0.459005	25.5307			511
GOTERM_MF_FAT	GO:0048019~receptor antagonist activity	3	0.453172	0.0599363	212657_S_AT, 221470_S_AT, 220322_AT	480	11	12983	7.3767	1	0.788747	60.2919			512
GOTERM_MF_FAT	GO:0030547~receptor inhibitor activity	3	0.453172	0.0599363	212657_S_AT, 221470_S_AT, 220322_AT	480	11	12983	7.3767	1	0.788747	60.2919			513
GOTERM_MF_FAT	GO:0005104~fibroblast growth factor receptor binding	3	0.453172	0.0810086	212657_S_AT, 221470_S_AT, 220322_AT	480	13	12983	6.24183	1	0.822099	71.7024			514
GOTERM_MF_FAT	GO:0005125~cytokine activity	11	1.66163	0.184587	207955_AT, 212657_S_AT, 205239_AT, 206295_AT, 209687_AT, 214536_AT, 205258_AT, 207175_AT, 221470_S_AT, 218002_S_AT, 220322_AT	480	195	12983	1.52578	1	0.911651	95.261			515
GOTERM_MF_FAT	GO:0030545~receptor regulator activity	3	0.453172	0.304204	212657_S_AT, 221470_S_AT, 220322_AT	480	30	12983	2.70479	1	0.967863	99.5573			516
															517
Annotation Cluster 39	Enrichment Score: 1.478819531694268														518
Category	Term	Count	%	PValue	Genes	List Total	Pop Hits	Pop Total	Fold Enrichment	Bonferroni	Benjamini	FDR			519
PIR_SUPERFAMILY	PIRSF002292:gap junction protein	4	0.60423	0.0148575	201667_AT, 231771_AT, 205490_X_AT, 206156_AT	308	13	7396	7.38861	0.983202	0.493933	17.8934			520
GOTERM_CC_FAT	GO:0005921~gap junction	5	0.755287	0.0218648	207324_S_AT, 201667_AT, 231771_AT, 205490_X_AT, 206156_AT	479	29	12782	4.60082	0.999392	0.16902	25.947			521
INTERPRO	IPR000500:Connexins	4	0.60423	0.0323149	201667_AT, 231771_AT, 205490_X_AT, 206156_AT	592	20	16659	5.62804	1	0.530628	40.0631			522
INTERPRO	IPR019570:Gap junction protein, cysteine-rich domain	4	0.60423	0.0323149	201667_AT, 231771_AT, 205490_X_AT, 206156_AT	592	20	16659	5.62804	1	0.530628	40.0631			523
INTERPRO	IPR013092:Connexin, N-terminal	4	0.60423	0.036734	201667_AT, 231771_AT, 205490_X_AT, 206156_AT	592	21	16659	5.36004	1	0.559442	44.1893			524
INTERPRO	IPR017990:Connexin, conserved site	4	0.60423	0.036734	201667_AT, 231771_AT, 205490_X_AT, 206156_AT	592	21	16659	5.36004	1	0.559442	44.1893			525
INTERPRO	IPR017991:Connexin region	4	0.60423	0.036734	201667_AT, 231771_AT, 205490_X_AT, 206156_AT	592	21	16659	5.36004	1	0.559442	44.1893			526
SMART	SM00037:CNX	4	0.60423	0.0413868	201667_AT, 231771_AT, 205490_X_AT, 206156_AT	339	21	9079	5.10128	0.999737	0.643091	40.9971			527
GOTERM_CC_FAT	GO:0005922~connexon complex	4	0.60423	0.0472244	201667_AT, 231771_AT, 205490_X_AT, 206156_AT	479	22	12782	4.85177	1	0.286536	48.176			528
SP_PIR_KEYWORDS	gap junction	4	0.60423	0.0495538	201667_AT, 231771_AT, 205490_X_AT, 206156_AT	644	25	19235	4.77888	1	0.316944	51.3751			529
															530
Annotation Cluster 40	Enrichment Score: 1.4781945464158162														531
Category	Term	Count	%	PValue	Genes	List Total	Pop Hits	Pop Total	Fold Enrichment	Bonferroni	Benjamini	FDR			532
GOTERM_BP_FAT	GO:0001568~blood vessel development	19	2.87009	0.00449922	202311_S_AT, 201069_AT, 209687_AT, 206295_AT, 211161_S_AT, 213503_X_AT, 205767_AT, 215446_S_AT, 221031_S_AT, 217523_AT, 208816_X_AT, 201473_AT, 202404_S_AT, 205916_AT, 231778_AT, 205198_S_AT, 226625_AT, 209211_AT, 216268_S_AT	502	245	13528	2.08986	0.999981	0.179094	7.61514			533
GOTERM_BP_FAT	GO:0001944~vasculature development	19	2.87009	0.00576789	202311_S_AT, 201069_AT, 209687_AT, 206295_AT, 211161_S_AT, 213503_X_AT, 205767_AT, 215446_S_AT, 221031_S_AT, 217523_AT, 208816_X_AT, 201473_AT, 202404_S_AT, 205916_AT, 231778_AT, 205198_S_AT, 226625_AT, 209211_AT, 216268_S_AT	502	251	13528	2.0399	0.999999	0.2071	9.66148			534
GOTERM_BP_FAT	GO:0001525~angiogenesis	9	1.35952	0.183564	206295_AT, 209687_AT, 213503_X_AT, 205767_AT, 221031_S_AT, 208816_X_AT, 209211_AT, 216268_S_AT, 205916_AT	502	148	13528	1.63874	1	0.859207	97.1626			535
GOTERM_BP_FAT	GO:0048514~blood vessel morphogenesis	11	1.66163	0.256613	206295_AT, 209687_AT, 213503_X_AT, 205767_AT, 221031_S_AT, 205198_S_AT, 208816_X_AT, 209211_AT, 201473_AT, 216268_S_AT, 205916_AT	502	211	13528	1.40488	1	0.910309	99.4531			536
															537
Annotation Cluster 41	Enrichment Score: 1.4773704208164569														538
Category	Term	Count	%	PValue	Genes	List Total	Pop Hits	Pop Total	Fold Enrichment	Bonferroni	Benjamini	FDR			539
GOTERM_BP_FAT	GO:0043616~keratinocyte proliferation	7	1.0574	9.87545e-07	209260_AT, 209863_S_AT, 205767_AT, 1552477_A_AT, 226847_AT, 207908_AT, 206125_S_AT	502	11	13528	17.1489	0.0023742	0.000169773	0.00173461			540
GOTERM_BP_FAT	GO:0007548~sex differentiation	13	1.96375	0.0104004	209863_S_AT, 205767_AT, 218326_S_AT, 208606_S_AT, 201286_AT, 208712_AT, 1565162_S_AT, 205258_AT, 217496_S_AT, 226847_AT, 204675_AT, 201160_S_AT, 202539_S_AT	502	151	13528	2.32004	1	0.305601	16.7764			541
GOTERM_BP_FAT	GO:0003006~reproductive developmental process	18	2.71903	0.0180348	209687_AT, 209863_S_AT, 205767_AT, 218326_S_AT, 208606_S_AT, 204255_S_AT, 201473_AT, 205051_S_AT, 201286_AT, 208712_AT, 205258_AT, 1565162_S_AT, 217496_S_AT, 226847_AT, 204675_AT, 201160_S_AT, 206714_AT, 202539_S_AT	502	262	13528	1.8514	1	0.425644	27.3613			542
GOTERM_BP_FAT	GO:0048608~reproductive structure development	11	1.66163	0.0185924	208712_AT, 209863_S_AT, 205767_AT, 205258_AT, 1565162_S_AT, 208606_S_AT, 226847_AT, 201286_AT, 201160_S_AT, 206714_AT, 202539_S_AT	502	126	13528	2.35262	1	0.427472	28.0824			543
GOTERM_BP_FAT	GO:0045137~development of primary sexual characteristics	11	1.66163	0.0195399	208712_AT, 209863_S_AT, 205767_AT, 205258_AT, 218326_S_AT, 1565162_S_AT, 208606_S_AT, 226847_AT, 201286_AT, 201160_S_AT, 202539_S_AT	502	127	13528	2.3341	1	0.43968	29.2923			544
GOTERM_BP_FAT	GO:0008406~gonad development	9	1.35952	0.0561081	208712_AT, 205767_AT, 205258_AT, 1565162_S_AT, 208606_S_AT, 226847_AT, 201286_AT, 201160_S_AT, 202539_S_AT	502	112	13528	2.16548	1	0.624236	63.7331			545
GOTERM_BP_FAT	GO:0046546~development of primary male sexual characteristics	6	0.906344	0.0924722	208712_AT, 218326_S_AT, 1565162_S_AT, 208606_S_AT, 201286_AT, 201160_S_AT	502	65	13528	2.48753	1	0.732735	81.8109			546
GOTERM_BP_FAT	GO:0008584~male gonad development	5	0.755287	0.1258	208712_AT, 1565162_S_AT, 208606_S_AT, 201286_AT, 201160_S_AT	502	52	13528	2.59117	1	0.795326	90.5726			547
GOTERM_BP_FAT	GO:0046661~male sex differentiation	6	0.906344	0.133386	208712_AT, 218326_S_AT, 1565162_S_AT, 208606_S_AT, 201286_AT, 201160_S_AT	502	73	13528	2.21492	1	0.803171	91.9107			548
GOTERM_BP_FAT	GO:0046660~female sex differentiation	5	0.755287	0.252192	209863_S_AT, 205767_AT, 205258_AT, 208606_S_AT, 226847_AT	502	69	13528	1.95277	1	0.908128	99.3931			549
GOTERM_BP_FAT	GO:0046545~development of primary female sexual characteristics	5	0.755287	0.252192	209863_S_AT, 205767_AT, 205258_AT, 208606_S_AT, 226847_AT	502	69	13528	1.95277	1	0.908128	99.3931			550
GOTERM_BP_FAT	GO:0048610~reproductive cellular process	8	1.20846	0.393567	208712_AT, 209687_AT, 205767_AT, 1565162_S_AT, 208606_S_AT, 205051_S_AT, 201286_AT, 202539_S_AT	502	162	13528	1.33078	1	0.962048	99.9847			551
GOTERM_BP_FAT	GO:0008585~female gonad development	4	0.60423	0.42452	205767_AT, 205258_AT, 208606_S_AT, 226847_AT	502	64	13528	1.68426	1	0.96868	99.9939			552
															553
Annotation Cluster 42	Enrichment Score: 1.4740098886412931														554
Category	Term	Count	%	PValue	Genes	List Total	Pop Hits	Pop Total	Fold Enrichment	Bonferroni	Benjamini	FDR			555
PIR_SUPERFAMILY	PIRSF005772:Ephrin-A	3	0.453172	0.0158023	227955_S_AT, 202023_AT, 205107_S_AT	308	5	7396	14.4078	0.987074	0.462707	18.9245			556
INTERPRO	IPR001799:Ephrin	3	0.453172	0.0305234	227955_S_AT, 202023_AT, 205107_S_AT	592	8	16659	10.5526	1	0.53849	38.3105			557
INTERPRO	IPR019765:Ephrin, conserved site	3	0.453172	0.0305234	227955_S_AT, 202023_AT, 205107_S_AT	592	8	16659	10.5526	1	0.53849	38.3105			558
INTERPRO	IPR008972:Cupredoxin	3	0.453172	0.0862925	227955_S_AT, 202023_AT, 205107_S_AT	592	14	16659	6.03004	1	0.746795	75.4948			559
															560
Annotation Cluster 43	Enrichment Score: 1.4585075231729374														561
Category	Term	Count	%	PValue	Genes	List Total	Pop Hits	Pop Total	Fold Enrichment	Bonferroni	Benjamini	FDR			562
GOTERM_BP_FAT	GO:0001501~skeletal system development	26	3.92749	0.000348691	202311_S_AT, 209863_S_AT, 201069_AT, 213503_X_AT, 232541_AT, 205200_AT, 1557197_A_AT, 220559_AT, 210809_S_AT, 205807_S_AT, 204379_S_AT, 231766_S_AT, 242784_AT, 202393_S_AT, 213943_AT, 211161_S_AT, 204255_S_AT, 214651_S_AT, 201141_AT, 202431_S_AT, 204653_AT, 202404_S_AT, 212143_S_AT, 202450_S_AT, 204760_S_AT, 205198_S_AT	502	319	13528	2.19641	0.56805	0.0275936	0.610708			563
GOTERM_BP_FAT	GO:0001957~intramembranous ossification	3	0.453172	0.0127066	202450_S_AT, 202311_S_AT, 201069_AT	502	5	13528	16.1689	1	0.34787	20.1182			564
GOTERM_BP_FAT	GO:0031214~biomineral formation	5	0.755287	0.0468312	202311_S_AT, 205807_S_AT, 201141_AT, 202393_S_AT, 226129_AT	502	37	13528	3.64165	1	0.591369	56.9356			565
GOTERM_BP_FAT	GO:0001503~ossification	9	1.35952	0.0635634	202450_S_AT, 202311_S_AT, 201069_AT, 204760_S_AT, 205807_S_AT, 232541_AT, 201141_AT, 202393_S_AT, 212143_S_AT	502	115	13528	2.10899	1	0.646536	68.4486			566
GOTERM_BP_FAT	GO:0060348~bone development	9	1.35952	0.0863325	202450_S_AT, 202311_S_AT, 201069_AT, 204760_S_AT, 205807_S_AT, 232541_AT, 201141_AT, 202393_S_AT, 212143_S_AT	502	123	13528	1.97182	1	0.719422	79.524			567
GOTERM_BP_FAT	GO:0030282~bone mineralization	3	0.453172	0.11676	205807_S_AT, 201141_AT, 202393_S_AT	502	16	13528	5.05279	1	0.787421	88.7053			568
GOTERM_BP_FAT	GO:0001649~osteoblast differentiation	3	0.453172	0.464265	202311_S_AT, 201141_AT, 212143_S_AT	502	42	13528	1.92487	1	0.976394	99.9983			569
															570
Annotation Cluster 44	Enrichment Score: 1.4317542049088778														571
Category	Term	Count	%	PValue	Genes	List Total	Pop Hits	Pop Total	Fold Enrichment	Bonferroni	Benjamini	FDR			572
GOTERM_BP_FAT	GO:0045104~intermediate filament cytoskeleton organization	5	0.755287	0.0056143	237905_AT, 204455_AT, 209351_AT, 213780_AT, 209800_AT	502	20	13528	6.73705	0.999999	0.20522	9.41604			573
GOTERM_BP_FAT	GO:0045103~intermediate filament-based process	5	0.755287	0.00799554	237905_AT, 204455_AT, 209351_AT, 213780_AT, 209800_AT	502	22	13528	6.12459	1	0.257157	13.1516			574
GOTERM_BP_FAT	GO:0045109~intermediate filament organization	3	0.453172	0.0505855	237905_AT, 209351_AT, 213780_AT	502	10	13528	8.08446	1	0.609157	59.8197			575
GOTERM_BP_FAT	GO:0007010~cytoskeleton organization	14	2.1148	0.825684	213240_S_AT, 203140_AT, 204455_AT, 209351_AT, 213780_AT, 214580_X_AT, 203323_AT, 226666_AT, 237905_AT, 202289_S_AT, 217519_AT, 212724_AT, 209800_AT, 203535_AT	502	436	13528	0.865309	1	0.999631	100			576
															577
Annotation Cluster 45	Enrichment Score: 1.4126352001618614														578
Category	Term	Count	%	PValue	Genes	List Total	Pop Hits	Pop Total	Fold Enrichment	Bonferroni	Benjamini	FDR			579
GOTERM_BP_FAT	GO:0048585~negative regulation of response to stimulus	11	1.66163	0.00388918	205029_S_AT, 201531_AT, 203140_AT, 205185_AT, 211161_S_AT, 227697_AT, 207175_AT, 200636_S_AT, 206125_S_AT, 206170_AT, 228575_AT	502	100	13528	2.9643	0.999916	0.165043	6.61566			580
GOTERM_BP_FAT	GO:0032102~negative regulation of response to external stimulus	6	0.906344	0.0368666	205029_S_AT, 201531_AT, 207175_AT, 206125_S_AT, 206170_AT, 228575_AT	502	50	13528	3.23378	1	0.544436	48.3045			581
GOTERM_BP_FAT	GO:0050728~negative regulation of inflammatory response	4	0.60423	0.105814	201531_AT, 207175_AT, 206170_AT, 228575_AT	502	31	13528	3.47719	1	0.766635	85.9774			582
GOTERM_BP_FAT	GO:0031348~negative regulation of defense response	4	0.60423	0.147375	201531_AT, 207175_AT, 206170_AT, 228575_AT	502	36	13528	2.99425	1	0.821095	93.9219			583
															584
Annotation Cluster 46	Enrichment Score: 1.403078721590983														585
Category	Term	Count	%	PValue	Genes	List Total	Pop Hits	Pop Total	Fold Enrichment	Bonferroni	Benjamini	FDR			586
GOTERM_BP_FAT	GO:0035115~embryonic forelimb morphogenesis	5	0.755287	0.00462484	220559_AT, 229173_AT, 214651_S_AT, 202575_AT, 213943_AT	502	19	13528	7.09163	0.999986	0.180652	7.81969			587
GOTERM_BP_FAT	GO:0035136~forelimb morphogenesis	5	0.755287	0.00799554	220559_AT, 229173_AT, 214651_S_AT, 202575_AT, 213943_AT	502	22	13528	6.12459	1	0.257157	13.1516			588
GOTERM_BP_FAT	GO:0035113~embryonic appendage morphogenesis	8	1.20846	0.0422047	220559_AT, 209863_S_AT, 204602_AT, 229173_AT, 214651_S_AT, 202575_AT, 213943_AT, 219825_AT	502	87	13528	2.478	1	0.569945	53.1127			589
GOTERM_BP_FAT	GO:0030326~embryonic limb morphogenesis	8	1.20846	0.0422047	220559_AT, 209863_S_AT, 204602_AT, 229173_AT, 214651_S_AT, 202575_AT, 213943_AT, 219825_AT	502	87	13528	2.478	1	0.569945	53.1127			590
GOTERM_BP_FAT	GO:0009954~proximal/distal pattern formation	4	0.60423	0.0516124	220559_AT, 209863_S_AT, 214651_S_AT, 219825_AT	502	23	13528	4.68664	1	0.605854	60.5763			591
GOTERM_BP_FAT	GO:0048598~embryonic morphogenesis	18	2.71903	0.0646669	209863_S_AT, 204602_AT, 229103_AT, 208606_S_AT, 221841_S_AT, 229173_AT, 203394_S_AT, 214651_S_AT, 204653_AT, 202431_S_AT, 203987_AT, 218559_S_AT, 220559_AT, 217519_AT, 231771_AT, 202575_AT, 213943_AT, 219825_AT	502	307	13528	1.58003	1	0.648272	69.0953			592
GOTERM_BP_FAT	GO:0035108~limb morphogenesis	8	1.20846	0.0743409	220559_AT, 209863_S_AT, 204602_AT, 229173_AT, 214651_S_AT, 202575_AT, 213943_AT, 219825_AT	502	99	13528	2.17763	1	0.687177	74.2537			593
GOTERM_BP_FAT	GO:0035107~appendage morphogenesis	8	1.20846	0.0743409	220559_AT, 209863_S_AT, 204602_AT, 229173_AT, 214651_S_AT, 202575_AT, 213943_AT, 219825_AT	502	99	13528	2.17763	1	0.687177	74.2537			594
GOTERM_BP_FAT	GO:0060173~limb development	8	1.20846	0.0875644	220559_AT, 209863_S_AT, 204602_AT, 229173_AT, 214651_S_AT, 202575_AT, 213943_AT, 219825_AT	502	103	13528	2.09306	1	0.722628	80.0036			595
GOTERM_BP_FAT	GO:0048736~appendage development	8	1.20846	0.0875644	220559_AT, 209863_S_AT, 204602_AT, 229173_AT, 214651_S_AT, 202575_AT, 213943_AT, 219825_AT	502	103	13528	2.09306	1	0.722628	80.0036			596
															597
Annotation Cluster 47	Enrichment Score: 1.3330174830605488														598
Category	Term	Count	%	PValue	Genes	List Total	Pop Hits	Pop Total	Fold Enrichment	Bonferroni	Benjamini	FDR			599
SP_PIR_KEYWORDS	Melanin biosynthesis	3	0.453172	0.0153041	205694_AT, 205337_AT, 209848_S_AT	644	6	19235	14.934	0.999032	0.15572	19.6516			600
GOTERM_CC_FAT	GO:0042470~melanosome	9	1.35952	0.0180892	213503_X_AT, 205694_AT, 205337_AT, 208816_X_AT, 206427_S_AT, 201141_AT, 227134_AT, 209848_S_AT, 219412_AT	479	89	12782	2.69846	0.997791	0.148649	21.9672			601
GOTERM_CC_FAT	GO:0048770~pigment granule	9	1.35952	0.0180892	213503_X_AT, 205694_AT, 205337_AT, 208816_X_AT, 206427_S_AT, 201141_AT, 227134_AT, 209848_S_AT, 219412_AT	479	89	12782	2.69846	0.997791	0.148649	21.9672			602
GOTERM_BP_FAT	GO:0043473~pigmentation	7	1.0574	0.0214957	220559_AT, 205694_AT, 205198_S_AT, 205337_AT, 205051_S_AT, 202431_S_AT, 209848_S_AT	502	59	13528	3.19724	1	0.451847	31.7293			603
GOTERM_BP_FAT	GO:0042438~melanin biosynthetic process	3	0.453172	0.0330487	205694_AT, 205337_AT, 209848_S_AT	502	8	13528	10.1056	1	0.533797	44.5843			604
GOTERM_BP_FAT	GO:0006582~melanin metabolic process	3	0.453172	0.0414657	205694_AT, 205337_AT, 209848_S_AT	502	9	13528	8.98274	1	0.566362	52.4732			605
GOTERM_BP_FAT	GO:0019748~secondary metabolic process	6	0.906344	0.168508	205694_AT, 205337_AT, 242998_AT, 209848_S_AT, 202575_AT, 219825_AT	502	79	13528	2.0467	1	0.8453	96.0888			606
GOTERM_BP_FAT	GO:0046148~pigment biosynthetic process	4	0.60423	0.174461	205694_AT, 205337_AT, 209848_S_AT, 202096_S_AT	502	39	13528	2.76392	1	0.851458	96.5525			607
GOTERM_BP_FAT	GO:0042440~pigment metabolic process	4	0.60423	0.232104	205694_AT, 205337_AT, 209848_S_AT, 202096_S_AT	502	45	13528	2.3954	1	0.896721	99.0332			608
															609
Annotation Cluster 48	Enrichment Score: 1.325670242151593														610
Category	Term	Count	%	PValue	Genes	List Total	Pop Hits	Pop Total	Fold Enrichment	Bonferroni	Benjamini	FDR			611
GOTERM_BP_FAT	GO:0009991~response to extracellular stimulus	18	2.71903	0.00342146	205891_AT, 202311_S_AT, 204420_AT, 217523_AT, 207175_AT, 221841_S_AT, 212913_AT, 202912_AT, 201963_AT, 209189_AT, 204255_S_AT, 201044_X_AT, 218434_S_AT, 208712_AT, 227697_AT, 39248_AT, 202284_S_AT, 236313_AT	502	220	13528	2.20485	0.999739	0.157908	5.84247			612
GOTERM_BP_FAT	GO:0007584~response to nutrient	12	1.81269	0.0149555	218434_S_AT, 208712_AT, 202311_S_AT, 217523_AT, 207175_AT, 221841_S_AT, 212913_AT, 39248_AT, 201963_AT, 204255_S_AT, 236313_AT, 201044_X_AT	502	140	13528	2.30985	1	0.379502	23.2546			613
GOTERM_BP_FAT	GO:0031667~response to nutrient levels	14	2.1148	0.0317742	202311_S_AT, 217523_AT, 207175_AT, 212913_AT, 221841_S_AT, 202912_AT, 201963_AT, 204255_S_AT, 201044_X_AT, 218434_S_AT, 208712_AT, 227697_AT, 39248_AT, 236313_AT	502	197	13528	1.9151	1	0.533258	43.2873			614
GOTERM_BP_FAT	GO:0033273~response to vitamin	6	0.906344	0.0971828	208712_AT, 217523_AT, 221841_S_AT, 39248_AT, 204255_S_AT, 201044_X_AT	502	66	13528	2.44984	1	0.745158	83.3998			615
GOTERM_BP_FAT	GO:0033189~response to vitamin A	4	0.60423	0.202799	217523_AT, 221841_S_AT, 39248_AT, 201044_X_AT	502	42	13528	2.5665	1	0.876337	98.1334			616
GOTERM_BP_FAT	GO:0032526~response to retinoic acid	3	0.453172	0.346927	221841_S_AT, 39248_AT, 201044_X_AT	502	33	13528	2.44984	1	0.949269	99.9438			617
															618
Annotation Cluster 49	Enrichment Score: 1.3156384325070434														619
Category	Term	Count	%	PValue	Genes	List Total	Pop Hits	Pop Total	Fold Enrichment	Bonferroni	Benjamini	FDR			620
INTERPRO	IPR013320:Concanavalin A-like lectin/glucanase, subgroup	8	1.20846	0.0192963	203083_AT, 226188_AT, 203726_S_AT, 223796_AT, 206400_AT, 1557197_A_AT, 206157_AT, 207808_S_AT	592	77	16659	2.92366	1	0.45303	26.1868			621
UP_SEQ_FEATURE	domain:Galectin	3	0.453172	0.0275742	226188_AT, 206400_AT, 1557197_A_AT	643	8	19113	11.1468	1	0.617046	37.9675			622
INTERPRO	IPR001079:Galectin, carbohydrate recognition domain	3	0.453172	0.0973071	226188_AT, 206400_AT, 1557197_A_AT	592	15	16659	5.62804	1	0.77844	79.7147			623
SMART	SM00276:GLECT	3	0.453172	0.105518	226188_AT, 206400_AT, 1557197_A_AT	339	15	9079	5.35634	1	0.765343	75.1389			624
															625
Annotation Cluster 50	Enrichment Score: 1.267576602181994														626
Category	Term	Count	%	PValue	Genes	List Total	Pop Hits	Pop Total	Fold Enrichment	Bonferroni	Benjamini	FDR			627
INTERPRO	IPR001478:PDZ/DHR/GLGF	11	1.66163	0.0397152	204201_S_AT, 227944_AT, 229689_S_AT, 212992_AT, 220016_AT, 227204_AT, 233025_AT, 209154_AT, 227196_AT, 211564_S_AT, 238778_AT, 201681_S_AT	592	149	16659	2.07746	1	0.562678	46.821			628
SMART	SM00228:PDZ	11	1.66163	0.0512945	204201_S_AT, 227944_AT, 229689_S_AT, 212992_AT, 220016_AT, 227204_AT, 233025_AT, 209154_AT, 227196_AT, 211564_S_AT, 238778_AT, 201681_S_AT	339	149	9079	1.97717	0.999965	0.680468	48.1731			629
UP_SEQ_FEATURE	domain:PDZ	8	1.20846	0.0773114	227944_AT, 212992_AT, 220016_AT, 227204_AT, 209154_AT, 227196_AT, 211564_S_AT, 238778_AT	643	110	19113	2.1618	1	0.864513	74.6936			630
															631
Annotation Cluster 51	Enrichment Score: 1.2573878916908001														632
Category	Term	Count	%	PValue	Genes	List Total	Pop Hits	Pop Total	Fold Enrichment	Bonferroni	Benjamini	FDR			633
UP_SEQ_FEATURE	region of interest:Alpha	3	0.453172	0.0423949	217546_AT, 204326_X_AT, 212185_X_AT	643	10	19113	8.91742	1	0.721387	52.2787			634
UP_SEQ_FEATURE	region of interest:Beta	3	0.453172	0.0423949	217546_AT, 204326_X_AT, 212185_X_AT	643	10	19113	8.91742	1	0.721387	52.2787			635
UP_SEQ_FEATURE	metal ion-binding site:Divalent metal cation; cluster B	3	0.453172	0.0506856	217546_AT, 204326_X_AT, 212185_X_AT	643	11	19113	8.10674	1	0.769093	58.8641			636
UP_SEQ_FEATURE	metal ion-binding site:Divalent metal cation; cluster A	3	0.453172	0.0506856	217546_AT, 204326_X_AT, 212185_X_AT	643	11	19113	8.10674	1	0.769093	58.8641			637
INTERPRO	IPR018064:Metallothionein, vertebrate, metal binding site	3	0.453172	0.0559011	217546_AT, 204326_X_AT, 212185_X_AT	592	11	16659	7.6746	1	0.659107	59.1965			638
SP_PIR_KEYWORDS	metal-thiolate cluster	3	0.453172	0.0589935	217546_AT, 204326_X_AT, 212185_X_AT	644	12	19235	7.467	1	0.339383	57.7955			639
INTERPRO	IPR000006:Metallothionein, vertebrate	3	0.453172	0.0655432	217546_AT, 204326_X_AT, 212185_X_AT	592	12	16659	7.03505	1	0.696882	65.2284			640
INTERPRO	IPR003019:Metallothionein superfamily, eukaryotic	3	0.453172	0.0655432	217546_AT, 204326_X_AT, 212185_X_AT	592	12	16659	7.03505	1	0.696882	65.2284			641
PIR_SUPERFAMILY	PIRSF002564:metallothionein	3	0.453172	0.0737623	217546_AT, 204326_X_AT, 212185_X_AT	308	11	7396	6.549	1	0.876541	63.5488			642
															643
Annotation Cluster 52	Enrichment Score: 1.2430725389186734														644
Category	Term	Count	%	PValue	Genes	List Total	Pop Hits	Pop Total	Fold Enrichment	Bonferroni	Benjamini	FDR			645
GOTERM_MF_FAT	GO:0016755~transferase activity, transferring amino-acyl groups	5	0.755287	0.00456128	206004_AT, 206008_AT, 203305_AT, 205174_S_AT, 236225_AT	480	19	12983	7.11787	0.949708	0.258433	6.60355			646
INTERPRO	IPR013808:Transglutaminase, conserved site	3	0.453172	0.038336	206004_AT, 206008_AT, 203305_AT	592	9	16659	9.38007	1	0.557957	45.6182			647
INTERPRO	IPR001102:Transglutaminase, N-terminal	3	0.453172	0.038336	206004_AT, 206008_AT, 203305_AT	592	9	16659	9.38007	1	0.557957	45.6182			648
INTERPRO	IPR008958:Transglutaminase, C-terminal	3	0.453172	0.038336	206004_AT, 206008_AT, 203305_AT	592	9	16659	9.38007	1	0.557957	45.6182			649
GOTERM_MF_FAT	GO:0003810~protein-glutamine gamma-glutamyltransferase activity	3	0.453172	0.0411775	206004_AT, 206008_AT, 203305_AT	480	9	12983	9.01597	1	0.697497	46.6533			650
INTERPRO	IPR002931:Transglutaminase-like	3	0.453172	0.0559011	206004_AT, 206008_AT, 203305_AT	592	11	16659	7.6746	1	0.659107	59.1965			651
SMART	SM00460:TGc	3	0.453172	0.0608763	206004_AT, 206008_AT, 203305_AT	339	11	9079	7.3041	0.999995	0.639632	54.341			652
SP_PIR_KEYWORDS	Acyltransferase	8	1.20846	0.251917	206004_AT, 206008_AT, 203305_AT, 227752_AT, 213805_AT, 226064_S_AT, 205174_S_AT, 236225_AT	644	153	19235	1.56173	1	0.725596	98.3717			653
UP_SEQ_FEATURE	metal ion-binding site:Calcium	3	0.453172	0.715573	206004_AT, 206008_AT, 203305_AT	643	74	19113	1.20506	1	0.999999	100			654
															655
Annotation Cluster 53	Enrichment Score: 1.1996120966293888														656
Category	Term	Count	%	PValue	Genes	List Total	Pop Hits	Pop Total	Fold Enrichment	Bonferroni	Benjamini	FDR			657
INTERPRO	IPR012394:Aldehyde dehydrogenase NAD(P)-dependent	3	0.453172	0.00718835	205623_AT, 204942_S_AT, 202054_S_AT	592	4	16659	21.1052	0.998464	0.255077	10.6332			658
PIR_SUPERFAMILY	PIRSF036492:ALDH	3	0.453172	0.0097476	205623_AT, 204942_S_AT, 202054_S_AT	308	4	7396	18.0097	0.931034	0.414231	12.1037			659
GOTERM_MF_FAT	GO:0004028~3-chloroallyl aldehyde dehydrogenase activity	3	0.453172	0.0126134	205623_AT, 204942_S_AT, 202054_S_AT	480	5	12983	16.2288	0.999752	0.425033	17.2781			660
INTERPRO	IPR016163:Aldehyde dehydrogenase, C-terminal	3	0.453172	0.0171398	205623_AT, 204942_S_AT, 202054_S_AT	592	6	16659	14.0701	1	0.449601	23.6165			661
GOTERM_MF_FAT	GO:0004030~aldehyde dehydrogenase [NAD(P)+] activity	3	0.453172	0.018461	205623_AT, 204942_S_AT, 202054_S_AT	480	6	12983	13.524	0.999995	0.456277	24.3042			662
GOTERM_MF_FAT	GO:0016620~oxidoreductase activity, acting on the aldehyde or oxo group of donors, NAD or NADP as acceptor	4	0.60423	0.0511282	205623_AT, 204942_S_AT, 239108_AT, 202054_S_AT	480	23	12983	4.70399	1	0.746634	54.3539			663
GOTERM_BP_FAT	GO:0006081~cellular aldehyde metabolic process	4	0.60423	0.0835089	205623_AT, 204942_S_AT, 212689_S_AT, 202054_S_AT	502	28	13528	3.84974	1	0.717603	78.3836			664
KEGG_PATHWAY	hsa00340:Histidine metabolism	4	0.60423	0.0933573	205623_AT, 204942_S_AT, 206643_AT, 202054_S_AT	192	29	5085	3.65302	0.999998	0.535484	68.2085			665
INTERPRO	IPR015590:Aldehyde dehydrogenase	3	0.453172	0.132408	205623_AT, 204942_S_AT, 202054_S_AT	592	18	16659	4.69003	1	0.83411	89.0662			666
INTERPRO	IPR016162:Aldehyde dehydrogenase, N-terminal	3	0.453172	0.144669	205623_AT, 204942_S_AT, 202054_S_AT	592	19	16659	4.44319	1	0.849879	91.2411			667
KEGG_PATHWAY	hsa00010:Glycolysis / Gluconeogenesis	5	0.755287	0.187442	225367_AT, 205623_AT, 209612_S_AT, 204942_S_AT, 202054_S_AT	192	60	5085	2.20703	1	0.626915	91.1703			668
UP_SEQ_FEATURE	nucleotide phosphate-binding region:NAD	5	0.755287	0.251874	203913_S_AT, 205623_AT, 209612_S_AT, 204942_S_AT, 202054_S_AT	643	76	19113	1.95557	1	0.990371	99.2956			669
INTERPRO	IPR016160:Aldehyde dehydrogenase, conserved site	3	0.453172	0.261692	205623_AT, 204942_S_AT, 202054_S_AT	592	28	16659	3.01502	1	0.959452	99.1154			670
SP_PIR_KEYWORDS	nad	7	1.0574	0.608332	220187_AT, 203913_S_AT, 209612_S_AT, 238017_AT, 204942_S_AT, 202054_S_AT, 204515_AT	644	189	19235	1.10622	1	0.95085	99.9998			671
															672
Annotation Cluster 54	Enrichment Score: 1.1991912023599018														673
Category	Term	Count	%	PValue	Genes	List Total	Pop Hits	Pop Total	Fold Enrichment	Bonferroni	Benjamini	FDR			674
UP_SEQ_FEATURE	glycosylation site:N-linked (GlcNAc...)	180	27.1903	7.88776e-05	206378_AT, 202311_S_AT, 234700_S_AT, 206032_AT, 215446_S_AT, 234985_AT, 225990_AT, 215465_AT, 208606_S_AT, 213624_AT, 227736_AT, 205051_S_AT, 205470_S_AT, 1553929_AT, 209792_S_AT, 1558846_AT, 225016_AT, 201136_AT, 1554593_S_AT, 204636_AT, 231766_S_AT, 35666_AT, 226545_AT, 226908_AT, 1564333_A_AT, 203780_AT, 204136_AT, 201925_S_AT, 209848_S_AT, 227747_AT, 224215_S_AT, 204952_AT, 202023_AT, 203987_…	643	4129	19113	1.29582	0.138368	0.00926474	0.134618			675
SP_PIR_KEYWORDS	membrane	235	35.4985	0.0190496	234985_AT, 232530_AT, 215465_AT, 223544_AT, 1553602_AT, 205051_S_AT, 219412_AT, 233480_AT, 201136_AT, 222549_AT, 209803_S_AT, 238063_AT, 226545_AT, 227747_AT, 202096_S_AT, 222892_S_AT, 204952_AT, 205900_AT, 218218_AT, 228360_AT, 201701_S_AT, 208407_S_AT, 237070_AT, 218174_S_AT, 201681_S_AT, 228766_AT, 226625_AT, 1553386_AT, 222453_AT, 205014_AT, 223832_S_AT, 227944_AT, 241990_AT, 240259_AT, 20628…	644	6256	19235	1.12196	0.999826	0.164991	23.8803			676
UP_SEQ_FEATURE	topological domain:Extracellular	110	16.6163	0.0261011	206032_AT, 234985_AT, 225990_AT, 205051_S_AT, 225016_AT, 222549_AT, 1554593_S_AT, 204636_AT, 238063_AT, 203780_AT, 224215_S_AT, 1554062_AT, 237070_AT, 203987_AT, 203238_S_AT, 228766_AT, 226625_AT, 223796_AT, 209732_AT, 240259_AT, 217523_AT, 220736_AT, 229173_AT, 232541_AT, 201286_AT, 204537_S_AT, 203499_AT, 217528_AT, 205729_AT, 223541_AT, 219607_S_AT, 204379_S_AT, 218326_S_AT, 233388_AT, 226374_…	643	2719	19113	1.20255	1	0.603346	36.343			677
UP_SEQ_FEATURE	topological domain:Cytoplasmic	124	18.7311	0.173749	206032_AT, 234985_AT, 225990_AT, 205051_S_AT, 203323_AT, 225016_AT, 222549_AT, 1554593_S_AT, 204636_AT, 238063_AT, 203780_AT, 209848_S_AT, 224215_S_AT, 1554062_AT, 237070_AT, 203987_AT, 203238_S_AT, 228766_AT, 226625_AT, 223796_AT, 209732_AT, 240259_AT, 217523_AT, 220736_AT, 229173_AT, 232541_AT, 201286_AT, 204537_S_AT, 203499_AT, 217528_AT, 205729_AT, 201724_S_AT, 219607_S_AT, 223541_AT, 204379_…	643	3374	19113	1.09243	1	0.97178	96.1587			678
UP_SEQ_FEATURE	transmembrane region	176	26.5861	0.18785	206032_AT, 234985_AT, 225990_AT, 215465_AT, 223544_AT, 205051_S_AT, 203323_AT, 211950_AT, 1553929_AT, 233480_AT, 227856_AT, 225016_AT, 201136_AT, 222549_AT, 1554593_S_AT, 204636_AT, 219529_AT, 238063_AT, 226908_AT, 203780_AT, 209848_S_AT, 227747_AT, 202096_S_AT, 224215_S_AT, 222892_S_AT, 1554062_AT, 201701_S_AT, 237070_AT, 203987_AT, 218174_S_AT, 218728_S_AT, 203238_S_AT, 226625_AT, 228766_AT, 15…	643	4911	19113	1.06527	1	0.976277	97.1371			679
SP_PIR_KEYWORDS	transmembrane	176	26.5861	0.21768	206032_AT, 234985_AT, 225990_AT, 215465_AT, 223544_AT, 205051_S_AT, 203323_AT, 211950_AT, 1553929_AT, 233480_AT, 227856_AT, 225016_AT, 201136_AT, 222549_AT, 1554593_S_AT, 204636_AT, 219529_AT, 238063_AT, 226908_AT, 203780_AT, 209848_S_AT, 227747_AT, 202096_S_AT, 224215_S_AT, 222892_S_AT, 1554062_AT, 201701_S_AT, 237070_AT, 203987_AT, 218174_S_AT, 218728_S_AT, 203238_S_AT, 226625_AT, 228766_AT, 15…	644	4973	19235	1.05706	1	0.67237	96.9278			680
GOTERM_CC_FAT	GO:0031224~intrinsic to membrane	189	28.5498	0.951908	206032_AT, 234985_AT, 225990_AT, 215465_AT, 223544_AT, 205051_S_AT, 203323_AT, 211950_AT, 1553929_AT, 233480_AT, 227856_AT, 225016_AT, 201136_AT, 222549_AT, 1554593_S_AT, 204636_AT, 219529_AT, 226908_AT, 238063_AT, 226545_AT, 203780_AT, 201925_S_AT, 209848_S_AT, 227747_AT, 202096_S_AT, 224215_S_AT, 222892_S_AT, 204952_AT, 1554062_AT, 228360_AT, 202023_AT, 201701_S_AT, 237070_AT, 203987_AT, 218174…	479	5485	12782	0.919493	1	0.999706	100			681
GOTERM_CC_FAT	GO:0016021~integral to membrane	181	27.3414	0.961221	206032_AT, 234985_AT, 225990_AT, 215465_AT, 223544_AT, 205051_S_AT, 203323_AT, 211950_AT, 1553929_AT, 233480_AT, 227856_AT, 225016_AT, 201136_AT, 222549_AT, 1554593_S_AT, 204636_AT, 219529_AT, 238063_AT, 226908_AT, 203780_AT, 201925_S_AT, 209848_S_AT, 227747_AT, 202096_S_AT, 224215_S_AT, 222892_S_AT, 204952_AT, 1554062_AT, 202023_AT, 201701_S_AT, 237070_AT, 203987_AT, 218174_S_AT, 218728_S_AT, 20…	479	5297	12782	0.911826	1	0.999811	100			682
															683
Annotation Cluster 55	Enrichment Score: 1.1874214974345296														684
Category	Term	Count	%	PValue	Genes	List Total	Pop Hits	Pop Total	Fold Enrichment	Bonferroni	Benjamini	FDR			685
GOTERM_BP_FAT	GO:0001890~placenta development	7	1.0574	0.0231638	202826_AT, 212501_AT, 205490_X_AT, 204255_S_AT, 201473_AT, 204039_AT, 231778_AT	502	60	13528	3.14396	1	0.469446	33.7449			686
GOTERM_BP_FAT	GO:0001892~embryonic placenta development	4	0.60423	0.0574202	202826_AT, 212501_AT, 201473_AT, 204039_AT	502	24	13528	4.49137	1	0.627848	64.6086			687
GOTERM_BP_FAT	GO:0001701~in utero embryonic development	10	1.51057	0.205997	201131_S_AT, 202826_AT, 211597_S_AT, 226625_AT, 212501_AT, 203394_S_AT, 205490_X_AT, 201473_AT, 204039_AT, 201160_S_AT	502	176	13528	1.53115	1	0.877922	98.2607			688
															689
Annotation Cluster 56	Enrichment Score: 1.1786911507652402														690
Category	Term	Count	%	PValue	Genes	List Total	Pop Hits	Pop Total	Fold Enrichment	Bonferroni	Benjamini	FDR			691
GOTERM_MF_FAT	GO:0046983~protein dimerization activity	31	4.68278	0.0175739	225262_AT, 204420_AT, 207175_AT, 232541_AT, 201473_AT, 203323_AT, 207109_AT, 205258_AT, 205694_AT, 221295_AT, 217496_S_AT, 212501_AT, 227998_AT, 227545_AT, 202768_AT, 203913_S_AT, 205357_S_AT, 209189_AT, 204039_AT, 204653_AT, 206170_AT, 220664_AT, 239929_AT, 214451_AT, 205286_AT, 1565162_S_AT, 204760_S_AT, 200660_AT, 206192_AT, 236119_S_AT, 202539_S_AT, 221666_S_AT	480	542	12983	1.54702	0.999991	0.456806	23.2754			692
GOTERM_MF_FAT	GO:0042803~protein homodimerization activity	18	2.71903	0.113119	227545_AT, 207175_AT, 203913_S_AT, 204039_AT, 206170_AT, 203323_AT, 205258_AT, 1565162_S_AT, 204760_S_AT, 205694_AT, 221295_AT, 200660_AT, 217496_S_AT, 212501_AT, 227998_AT, 206192_AT, 202539_S_AT, 221666_S_AT	480	334	12983	1.45767	1	0.845763	83.3685			693
GOTERM_MF_FAT	GO:0042802~identical protein binding	30	4.53172	0.146394	228707_AT, 202311_S_AT, 209863_S_AT, 218186_AT, 207175_AT, 232541_AT, 236534_AT, 203323_AT, 201841_S_AT, 235848_X_AT, 205258_AT, 222549_AT, 205694_AT, 221295_AT, 217496_S_AT, 212501_AT, 204379_S_AT, 227998_AT, 227545_AT, 203913_S_AT, 204039_AT, 202404_S_AT, 206170_AT, 1565162_S_AT, 204760_S_AT, 200660_AT, 206192_AT, 202539_S_AT, 214598_AT, 221666_S_AT	480	640	12983	1.26787	1	0.87908	90.6081			694
															695
Annotation Cluster 57	Enrichment Score: 1.1765612014678128														696
Category	Term	Count	%	PValue	Genes	List Total	Pop Hits	Pop Total	Fold Enrichment	Bonferroni	Benjamini	FDR			697
SP_PIR_KEYWORDS	Lectin	11	1.66163	0.0412214	209732_AT, 201724_S_AT, 228501_AT, 226188_AT, 220289_S_AT, 209395_AT, 212543_AT, 220428_AT, 205200_AT, 206400_AT, 1557197_A_AT	644	159	19235	2.06634	1	0.282749	44.965			698
UP_SEQ_FEATURE	domain:Ricin B-type lectin	4	0.60423	0.0553167	201724_S_AT, 228501_AT, 220289_S_AT, 212543_AT	643	26	19113	4.57304	1	0.794018	62.16			699
INTERPRO	IPR000772:Ricin B lectin	4	0.60423	0.0692059	201724_S_AT, 228501_AT, 220289_S_AT, 212543_AT	592	27	16659	4.16892	1	0.70333	67.2926			700
SMART	SM00458:RICIN	4	0.60423	0.0774328	201724_S_AT, 228501_AT, 220289_S_AT, 212543_AT	339	27	9079	3.96766	1	0.701482	63.4316			701
GOTERM_MF_FAT	GO:0005529~sugar binding	12	1.81269	0.107188	209732_AT, 201724_S_AT, 228501_AT, 226188_AT, 220289_S_AT, 209395_AT, 205900_AT, 212543_AT, 220428_AT, 205200_AT, 206400_AT, 1557197_A_AT	480	195	12983	1.66449	1	0.843352	81.6267			702
															703
Annotation Cluster 58	Enrichment Score: 1.1395763453894459														704
Category	Term	Count	%	PValue	Genes	List Total	Pop Hits	Pop Total	Fold Enrichment	Bonferroni	Benjamini	FDR			705
GOTERM_CC_FAT	GO:0005913~cell-cell adherens junction	6	0.906344	0.0092027	201131_S_AT, 229689_S_AT, 206008_AT, 201015_S_AT, 201667_AT, 200606_AT, 201681_S_AT	479	35	12782	4.57453	0.954824	0.0922505	11.8052			706
GOTERM_CC_FAT	GO:0005916~fascia adherens	3	0.453172	0.0514771	201015_S_AT, 201667_AT, 200606_AT	479	10	12782	8.00543	1	0.303242	51.2322			707
GOTERM_CC_FAT	GO:0014704~intercalated disc	3	0.453172	0.106355	201015_S_AT, 201667_AT, 200606_AT	479	15	12782	5.33695	1	0.489658	78.3008			708
KEGG_PATHWAY	hsa05412:Arrhythmogenic right ventricular cardiomyopathy (ARVC)	4	0.60423	0.54879	201015_S_AT, 201667_AT, 200606_AT, 203411_S_AT	192	76	5085	1.39391	1	0.843847	99.9909			709
															710
Annotation Cluster 59	Enrichment Score: 1.130143235323332														711
Category	Term	Count	%	PValue	Genes	List Total	Pop Hits	Pop Total	Fold Enrichment	Bonferroni	Benjamini	FDR			712
KEGG_PATHWAY	hsa05219:Bladder cancer	7	1.0574	0.00440641	201131_S_AT, 208712_AT, 201069_AT, 232541_AT, 204379_S_AT, 202284_S_AT, 202431_S_AT	192	42	5085	4.41406	0.4442	0.136565	5.03265			713
KEGG_PATHWAY	hsa05216:Thyroid cancer	3	0.453172	0.29769	201131_S_AT, 208712_AT, 202431_S_AT	192	29	5085	2.73976	1	0.691178	98.3949			714
KEGG_PATHWAY	hsa05213:Endometrial cancer	4	0.60423	0.310257	201131_S_AT, 208712_AT, 232541_AT, 202431_S_AT	192	52	5085	2.03726	1	0.691555	98.7004			715
															716
Annotation Cluster 60	Enrichment Score: 1.123183564826296														717
Category	Term	Count	%	PValue	Genes	List Total	Pop Hits	Pop Total	Fold Enrichment	Bonferroni	Benjamini	FDR			718
KEGG_PATHWAY	hsa04012:ErbB signaling pathway	8	1.20846	0.0440461	205239_AT, 205767_AT, 241412_AT, 1555310_A_AT, 232541_AT, 202284_S_AT, 202431_S_AT, 220638_S_AT	192	87	5085	2.43534	0.997499	0.419951	40.9454			719
GOTERM_BP_FAT	GO:0048146~positive regulation of fibroblast proliferation	4	0.60423	0.0699106	225262_AT, 205767_AT, 241412_AT, 202284_S_AT	502	26	13528	4.14588	1	0.673147	72.0014			720
GOTERM_BP_FAT	GO:0048145~regulation of fibroblast proliferation	4	0.60423	0.138675	225262_AT, 205767_AT, 241412_AT, 202284_S_AT	502	35	13528	3.0798	1	0.813457	92.7354			721
															722
Annotation Cluster 61	Enrichment Score: 1.086625712569066														723
Category	Term	Count	%	PValue	Genes	List Total	Pop Hits	Pop Total	Fold Enrichment	Bonferroni	Benjamini	FDR			724
GOTERM_BP_FAT	GO:0007179~transforming growth factor beta receptor signaling pathway	6	0.906344	0.0707591	211161_S_AT, 203913_S_AT, 226625_AT, 209189_AT, 202393_S_AT, 202404_S_AT	502	60	13528	2.69482	1	0.673065	72.4466			725
GOTERM_BP_FAT	GO:0007178~transmembrane receptor protein serine/threonine kinase signaling pathway	8	1.20846	0.0875644	211161_S_AT, 203913_S_AT, 226625_AT, 226847_AT, 209189_AT, 202704_AT, 202393_S_AT, 202404_S_AT	502	103	13528	2.09306	1	0.722628	80.0036			726
GOTERM_MF_FAT	GO:0046332~SMAD binding	5	0.755287	0.0887182	211161_S_AT, 226625_AT, 209189_AT, 202704_AT, 202404_S_AT	480	46	12983	2.93999	1	0.832541	75.0497			727
															728
Annotation Cluster 62	Enrichment Score: 1.043076293151188														729
Category	Term	Count	%	PValue	Genes	List Total	Pop Hits	Pop Total	Fold Enrichment	Bonferroni	Benjamini	FDR			730
INTERPRO	IPR006209:EGF	14	2.1148	0.000580303	224215_S_AT, 205767_AT, 241412_AT, 212850_S_AT, 202068_S_AT, 207808_S_AT, 238669_AT, 203083_AT, 205239_AT, 203238_S_AT, 203887_S_AT, 204712_AT, 223796_AT, 216268_S_AT	592	127	16659	3.10207	0.40623	0.0462823	0.900469			731
INTERPRO	IPR006210:EGF-like	14	2.1148	0.0273058	224215_S_AT, 205767_AT, 241412_AT, 212850_S_AT, 202068_S_AT, 207808_S_AT, 238669_AT, 203083_AT, 205239_AT, 203238_S_AT, 203887_S_AT, 204712_AT, 223796_AT, 216268_S_AT	592	201	16659	1.96001	1	0.508519	35.0416			732
INTERPRO	IPR013032:EGF-like region, conserved site	18	2.71903	0.0326761	224215_S_AT, 205767_AT, 241412_AT, 215516_AT, 212850_S_AT, 203726_S_AT, 202068_S_AT, 207808_S_AT, 238669_AT, 203083_AT, 205239_AT, 203238_S_AT, 203887_S_AT, 205694_AT, 205337_AT, 204712_AT, 223796_AT, 216268_S_AT	592	293	16659	1.72875	1	0.52566	40.4108			733
SMART	SM00181:EGF	14	2.1148	0.0372375	224215_S_AT, 205767_AT, 241412_AT, 212850_S_AT, 202068_S_AT, 207808_S_AT, 238669_AT, 203083_AT, 205239_AT, 203238_S_AT, 203887_S_AT, 204712_AT, 223796_AT, 216268_S_AT	339	201	9079	1.86539	0.999389	0.708678	37.7289			734
UP_SEQ_FEATURE	domain:EGF-like 3	7	1.0574	0.0401256	203083_AT, 203238_S_AT, 224215_S_AT, 204712_AT, 212850_S_AT, 202068_S_AT, 216268_S_AT	643	75	19113	2.77431	1	0.706913	50.3103			735
INTERPRO	IPR000742:EGF-like, type 3	13	1.96375	0.0441251	224215_S_AT, 205767_AT, 241412_AT, 202068_S_AT, 207808_S_AT, 238669_AT, 203083_AT, 205239_AT, 203238_S_AT, 203887_S_AT, 204712_AT, 223796_AT, 216268_S_AT	592	194	16659	1.88568	1	0.593657	50.5017			736
SP_PIR_KEYWORDS	egf-like domain	14	2.1148	0.04587	224215_S_AT, 205767_AT, 241412_AT, 212850_S_AT, 202068_S_AT, 207808_S_AT, 238669_AT, 203083_AT, 205239_AT, 203238_S_AT, 203887_S_AT, 204712_AT, 223796_AT, 216268_S_AT	644	230	19235	1.81805	1	0.301021	48.6319			737
SP_PIR_KEYWORDS	beta-hydroxyasparagine	3	0.453172	0.0502491	203083_AT, 203887_S_AT, 207808_S_AT	644	11	19235	8.14582	1	0.316363	51.8773			738
UP_SEQ_FEATURE	domain:EGF-like 4; calcium-binding	4	0.60423	0.0979943	203238_S_AT, 224215_S_AT, 216268_S_AT, 207808_S_AT	643	33	19113	3.603	1	0.906949	82.8175			739
UP_SEQ_FEATURE	domain:EGF-like 1	8	1.20846	0.109662	203083_AT, 203238_S_AT, 224215_S_AT, 203887_S_AT, 204712_AT, 202068_S_AT, 223796_AT, 207808_S_AT	643	120	19113	1.98165	1	0.924225	86.2429			740
INTERPRO	IPR013091:EGF calcium-binding	6	0.906344	0.112118	203083_AT, 203238_S_AT, 203887_S_AT, 212850_S_AT, 202068_S_AT, 207808_S_AT	592	72	16659	2.34502	1	0.806577	84.3245			741
GOTERM_BP_FAT	GO:0007219~Notch signaling pathway	5	0.755287	0.1258	205382_S_AT, 203238_S_AT, 209863_S_AT, 224215_S_AT, 216268_S_AT	502	52	13528	2.59117	1	0.795326	90.5726			742
INTERPRO	IPR018097:EGF-like calcium-binding, conserved site	7	1.0574	0.125906	203238_S_AT, 224215_S_AT, 203887_S_AT, 212850_S_AT, 202068_S_AT, 216268_S_AT, 207808_S_AT	592	96	16659	2.05189	1	0.826456	87.7171			743
INTERPRO	IPR001881:EGF-like calcium-binding	7	1.0574	0.125906	203238_S_AT, 224215_S_AT, 203887_S_AT, 212850_S_AT, 202068_S_AT, 216268_S_AT, 207808_S_AT	592	96	16659	2.05189	1	0.826456	87.7171			744
INTERPRO	IPR000152:EGF-type aspartate/asparagine hydroxylation conserved site	7	1.0574	0.130456	203238_S_AT, 224215_S_AT, 203887_S_AT, 212850_S_AT, 202068_S_AT, 216268_S_AT, 207808_S_AT	592	97	16659	2.03074	1	0.833582	88.6764			745
SMART	SM00179:EGF_CA	7	1.0574	0.147523	203238_S_AT, 224215_S_AT, 203887_S_AT, 212850_S_AT, 202068_S_AT, 216268_S_AT, 207808_S_AT	339	96	9079	1.95283	1	0.822555	86.361			746
SP_PIR_KEYWORDS	notch signaling pathway	4	0.60423	0.156662	203238_S_AT, 209863_S_AT, 224215_S_AT, 216268_S_AT	644	41	19235	2.91395	1	0.585763	91.0837			747
INTERPRO	IPR001438:EGF-like, type 2	3	0.453172	0.157153	203238_S_AT, 224215_S_AT, 216268_S_AT	592	20	16659	4.22103	1	0.867363	93.0346			748
UP_SEQ_FEATURE	domain:EGF-like 5	4	0.60423	0.158246	203238_S_AT, 224215_S_AT, 203887_S_AT, 204712_AT	643	41	19113	2.89997	1	0.961319	94.7235			749
UP_SEQ_FEATURE	domain:EGF-like 2	6	0.906344	0.173974	203238_S_AT, 224215_S_AT, 203887_S_AT, 204712_AT, 223796_AT, 216268_S_AT	643	88	19113	2.02669	1	0.970922	96.1765			750
UP_SEQ_FEATURE	domain:EGF-like 6; calcium-binding	3	0.453172	0.204469	203238_S_AT, 203887_S_AT, 216268_S_AT	643	25	19113	3.56697	1	0.981663	97.9887			751
GOTERM_BP_FAT	GO:0045165~cell fate commitment	8	1.20846	0.256568	203238_S_AT, 224215_S_AT, 229103_AT, 221841_S_AT, 212558_AT, 203394_S_AT, 216268_S_AT, 219825_AT	502	139	13528	1.55098	1	0.910994	99.4525			752
KEGG_PATHWAY	hsa04330:Notch signaling pathway	4	0.60423	0.258538	203238_S_AT, 224215_S_AT, 203394_S_AT, 216268_S_AT	192	47	5085	2.25399	1	0.648997	96.9732			753
UP_SEQ_FEATURE	domain:EGF-like 2; calcium-binding	4	0.60423	0.299752	203083_AT, 212850_S_AT, 202068_S_AT, 207808_S_AT	643	57	19113	2.08595	1	0.994994	99.7723			754
SP_PIR_KEYWORDS	Endocytosis	3	0.453172	0.835528	203887_S_AT, 212850_S_AT, 202068_S_AT	644	96	19235	0.933375	1	0.992936	100			755
															756
Annotation Cluster 63	Enrichment Score: 1.0385640430127447														757
Category	Term	Count	%	PValue	Genes	List Total	Pop Hits	Pop Total	Fold Enrichment	Bonferroni	Benjamini	FDR			758
GOTERM_BP_FAT	GO:0006357~regulation of transcription from RNA polymerase II promoter	42	6.34441	0.00480072	209863_S_AT, 225262_AT, 204420_AT, 203081_AT, 221841_S_AT, 203394_S_AT, 219528_S_AT, 201473_AT, 1558687_A_AT, 224894_AT, 218559_S_AT, 229404_AT, 207109_AT, 211597_S_AT, 212501_AT, 213139_AT, 228698_AT, 202611_S_AT, 202393_S_AT, 201160_S_AT, 213943_AT, 208078_S_AT, 203140_AT, 226682_AT, 202768_AT, 224606_AT, 209189_AT, 229396_AT, 204255_S_AT, 204039_AT, 204653_AT, 202431_S_AT, 206170_AT, 227642_AT…	502	727	13528	1.55684	0.999991	0.183896	8.10537			759
GOTERM_BP_FAT	GO:0031328~positive regulation of cellular biosynthetic process	35	5.28701	0.0516145	232116_AT, 209863_S_AT, 205767_AT, 204420_AT, 221841_S_AT, 203394_S_AT, 232541_AT, 219528_S_AT, 201473_AT, 224894_AT, 211734_S_AT, 212689_S_AT, 218559_S_AT, 205239_AT, 207109_AT, 212501_AT, 242784_AT, 209211_AT, 207912_S_AT, 202611_S_AT, 205891_AT, 226682_AT, 225645_AT, 224606_AT, 209189_AT, 204039_AT, 202431_S_AT, 206170_AT, 206157_AT, 214451_AT, 204760_S_AT, 203989_X_AT, 1552477_A_AT, 229223_AT…	502	685	13528	1.37692	1	0.603202	60.5778			760
GOTERM_BP_FAT	GO:0051173~positive regulation of nitrogen compound metabolic process	33	4.98489	0.056028	232116_AT, 209863_S_AT, 205767_AT, 204420_AT, 221841_S_AT, 203394_S_AT, 232541_AT, 219528_S_AT, 201473_AT, 224894_AT, 212689_S_AT, 218559_S_AT, 205239_AT, 207109_AT, 212501_AT, 209211_AT, 242784_AT, 202611_S_AT, 205891_AT, 226682_AT, 225645_AT, 224606_AT, 209189_AT, 204039_AT, 202431_S_AT, 206170_AT, 206157_AT, 214451_AT, 204760_S_AT, 203989_X_AT, 1552477_A_AT, 229223_AT, 207002_S_AT	502	644	13528	1.38089	1	0.626295	63.679			761
GOTERM_BP_FAT	GO:0009891~positive regulation of biosynthetic process	35	5.28701	0.0590762	232116_AT, 209863_S_AT, 205767_AT, 204420_AT, 221841_S_AT, 203394_S_AT, 232541_AT, 219528_S_AT, 201473_AT, 224894_AT, 211734_S_AT, 212689_S_AT, 218559_S_AT, 205239_AT, 207109_AT, 212501_AT, 242784_AT, 209211_AT, 207912_S_AT, 202611_S_AT, 205891_AT, 226682_AT, 225645_AT, 224606_AT, 209189_AT, 204039_AT, 202431_S_AT, 206170_AT, 206157_AT, 214451_AT, 204760_S_AT, 203989_X_AT, 1552477_A_AT, 229223_AT…	502	695	13528	1.3571	1	0.636081	65.6849			762
GOTERM_BP_FAT	GO:0045944~positive regulation of transcription from RNA polymerase II promoter	21	3.17221	0.0596917	226682_AT, 209863_S_AT, 204420_AT, 221841_S_AT, 224606_AT, 203394_S_AT, 209189_AT, 219528_S_AT, 201473_AT, 204039_AT, 224894_AT, 202431_S_AT, 206170_AT, 218559_S_AT, 207109_AT, 214451_AT, 204760_S_AT, 229223_AT, 212501_AT, 202611_S_AT, 207002_S_AT	502	371	13528	1.52537	1	0.634975	66.0771			763
GOTERM_BP_FAT	GO:0010628~positive regulation of gene expression	30	4.53172	0.0633908	232116_AT, 209863_S_AT, 204420_AT, 221841_S_AT, 203394_S_AT, 219528_S_AT, 201473_AT, 224894_AT, 205051_S_AT, 212689_S_AT, 218559_S_AT, 207109_AT, 212501_AT, 209211_AT, 242784_AT, 202611_S_AT, 226682_AT, 225645_AT, 224606_AT, 209189_AT, 204039_AT, 202431_S_AT, 206170_AT, 214451_AT, 204760_S_AT, 208345_S_AT, 203989_X_AT, 1552477_A_AT, 229223_AT, 207002_S_AT	502	581	13528	1.39147	1	0.650371	68.3463			764
GOTERM_BP_FAT	GO:0010604~positive regulation of macromolecule metabolic process	41	6.19335	0.0771739	209863_S_AT, 232116_AT, 205767_AT, 204420_AT, 207175_AT, 221841_S_AT, 203394_S_AT, 219528_S_AT, 201473_AT, 224802_AT, 224894_AT, 205051_S_AT, 211734_S_AT, 218559_S_AT, 212689_S_AT, 205239_AT, 207109_AT, 212501_AT, 242784_AT, 209211_AT, 207912_S_AT, 202611_S_AT, 226682_AT, 225645_AT, 227545_AT, 243636_S_AT, 205357_S_AT, 224606_AT, 209189_AT, 204039_AT, 202431_S_AT, 206170_AT, 208712_AT, 214451_AT,…	502	857	13528	1.28924	1	0.696785	75.6033			765
GOTERM_BP_FAT	GO:0045935~positive regulation of nucleobase, nucleoside, nucleotide and nucleic acid metabolic process	31	4.68278	0.0858826	232116_AT, 209863_S_AT, 205767_AT, 204420_AT, 221841_S_AT, 203394_S_AT, 219528_S_AT, 201473_AT, 224894_AT, 212689_S_AT, 218559_S_AT, 207109_AT, 205239_AT, 212501_AT, 209211_AT, 242784_AT, 202611_S_AT, 205891_AT, 226682_AT, 225645_AT, 224606_AT, 209189_AT, 204039_AT, 202431_S_AT, 206170_AT, 214451_AT, 204760_S_AT, 203989_X_AT, 1552477_A_AT, 229223_AT, 207002_S_AT	502	624	13528	1.33877	1	0.719564	79.3462			766
GOTERM_BP_FAT	GO:0010557~positive regulation of macromolecule biosynthetic process	32	4.83384	0.0965047	232116_AT, 209863_S_AT, 205767_AT, 204420_AT, 221841_S_AT, 203394_S_AT, 219528_S_AT, 201473_AT, 224894_AT, 211734_S_AT, 212689_S_AT, 218559_S_AT, 205239_AT, 207109_AT, 212501_AT, 209211_AT, 242784_AT, 207912_S_AT, 202611_S_AT, 226682_AT, 225645_AT, 224606_AT, 209189_AT, 204039_AT, 202431_S_AT, 206170_AT, 214451_AT, 204760_S_AT, 203989_X_AT, 1552477_A_AT, 229223_AT, 207002_S_AT	502	654	13528	1.31857	1	0.744531	83.1795			767
GOTERM_BP_FAT	GO:0045941~positive regulation of transcription	28	4.22961	0.104547	232116_AT, 209863_S_AT, 204420_AT, 221841_S_AT, 203394_S_AT, 219528_S_AT, 201473_AT, 224894_AT, 212689_S_AT, 218559_S_AT, 207109_AT, 212501_AT, 209211_AT, 242784_AT, 202611_S_AT, 226682_AT, 225645_AT, 224606_AT, 209189_AT, 204039_AT, 202431_S_AT, 206170_AT, 214451_AT, 204760_S_AT, 203989_X_AT, 1552477_A_AT, 229223_AT, 207002_S_AT	502	564	13528	1.33785	1	0.764146	85.6243			768
GOTERM_BP_FAT	GO:0045893~positive regulation of transcription, DNA-dependent	24	3.62538	0.117925	226682_AT, 209863_S_AT, 225645_AT, 204420_AT, 221841_S_AT, 224606_AT, 203394_S_AT, 209189_AT, 219528_S_AT, 201473_AT, 204039_AT, 202431_S_AT, 224894_AT, 206170_AT, 218559_S_AT, 207109_AT, 214451_AT, 203989_X_AT, 204760_S_AT, 229223_AT, 212501_AT, 242784_AT, 202611_S_AT, 207002_S_AT	502	477	13528	1.35588	1	0.789199	88.9642			769
GOTERM_BP_FAT	GO:0051254~positive regulation of RNA metabolic process	24	3.62538	0.124908	226682_AT, 209863_S_AT, 225645_AT, 204420_AT, 221841_S_AT, 224606_AT, 203394_S_AT, 209189_AT, 219528_S_AT, 201473_AT, 204039_AT, 202431_S_AT, 224894_AT, 206170_AT, 218559_S_AT, 207109_AT, 214451_AT, 203989_X_AT, 204760_S_AT, 229223_AT, 212501_AT, 242784_AT, 202611_S_AT, 207002_S_AT	502	481	13528	1.34461	1	0.796051	90.4021			770
SP_PIR_KEYWORDS	activator	22	3.32326	0.21612	226682_AT, 209863_S_AT, 203140_AT, 228487_S_AT, 221841_S_AT, 224606_AT, 225133_AT, 204039_AT, 204653_AT, 202431_S_AT, 218559_S_AT, 212689_S_AT, 203238_S_AT, 214451_AT, 205286_AT, 229223_AT, 218486_AT, 212501_AT, 209211_AT, 202611_S_AT, 207002_S_AT, 209602_S_AT	644	520	19235	1.26365	1	0.673103	96.8398			771
GOTERM_BP_FAT	GO:0006355~regulation of transcription, DNA-dependent	65	9.81873	0.609285	228487_S_AT, 203081_AT, 221841_S_AT, 219528_S_AT, 229638_AT, 201473_AT, 1554628_AT, 229404_AT, 1554252_A_AT, 201549_X_AT, 212501_AT, 213139_AT, 209211_AT, 202611_S_AT, 202393_S_AT, 202575_AT, 213943_AT, 201170_S_AT, 208078_S_AT, 205251_AT, 225645_AT, 229396_AT, 204039_AT, 215239_X_AT, 204653_AT, 227642_AT, 206170_AT, 231778_AT, 209291_AT, 244677_AT, 208345_S_AT, 204760_S_AT, 205286_AT, 218486_AT,…	502	1773	13528	0.987949	1	0.993218	100			772
GOTERM_MF_FAT	GO:0016563~transcription activator activity	15	2.26586	0.655773	201131_S_AT, 209863_S_AT, 228487_S_AT, 204420_AT, 221841_S_AT, 224606_AT, 214651_S_AT, 201473_AT, 224894_AT, 204653_AT, 214451_AT, 208345_S_AT, 204760_S_AT, 212501_AT, 202611_S_AT	480	410	12983	0.989558	1	0.998025	100			773
															774
Annotation Cluster 64	Enrichment Score: 1.0283330138620386														775
Category	Term	Count	%	PValue	Genes	List Total	Pop Hits	Pop Total	Fold Enrichment	Bonferroni	Benjamini	FDR			776
SP_PIR_KEYWORDS	endonexin fold	3	0.453172	0.0502491	213503_X_AT, 203074_AT, 201012_AT	644	11	19235	8.14582	1	0.316363	51.8773			777
GOTERM_MF_FAT	GO:0005544~calcium-dependent phospholipid binding	4	0.60423	0.0692763	213503_X_AT, 208816_X_AT, 203074_AT, 201012_AT	480	26	12983	4.16122	1	0.813043	65.796			778
SP_PIR_KEYWORDS	annexin	3	0.453172	0.0778715	213503_X_AT, 203074_AT, 201012_AT	644	14	19235	6.40029	1	0.415207	68.341			779
UP_SEQ_FEATURE	repeat:Annexin 1	3	0.453172	0.0785237	213503_X_AT, 203074_AT, 201012_AT	643	14	19113	6.36958	1	0.861855	75.2555			780
UP_SEQ_FEATURE	repeat:Annexin 2	3	0.453172	0.0785237	213503_X_AT, 203074_AT, 201012_AT	643	14	19113	6.36958	1	0.861855	75.2555			781
UP_SEQ_FEATURE	repeat:Annexin 3	3	0.453172	0.0785237	213503_X_AT, 203074_AT, 201012_AT	643	14	19113	6.36958	1	0.861855	75.2555			782
UP_SEQ_FEATURE	repeat:Annexin 4	3	0.453172	0.0785237	213503_X_AT, 203074_AT, 201012_AT	643	14	19113	6.36958	1	0.861855	75.2555			783
PIR_SUPERFAMILY	PIRSF002359:annexin I	3	0.453172	0.0861576	213503_X_AT, 203074_AT, 201012_AT	308	12	7396	6.00325	1	0.89312	69.4756			784
INTERPRO	IPR001464:Annexin	3	0.453172	0.0862925	213503_X_AT, 203074_AT, 201012_AT	592	14	16659	6.03004	1	0.746795	75.4948			785
INTERPRO	IPR018252:Annexin repeat, conserved site	3	0.453172	0.0862925	213503_X_AT, 203074_AT, 201012_AT	592	14	16659	6.03004	1	0.746795	75.4948			786
INTERPRO	IPR018502:Annexin repeat	3	0.453172	0.0862925	213503_X_AT, 203074_AT, 201012_AT	592	14	16659	6.03004	1	0.746795	75.4948			787
SP_PIR_KEYWORDS	calcium/phospholipid-binding	3	0.453172	0.0879241	213503_X_AT, 203074_AT, 201012_AT	644	15	19235	5.9736	1	0.432957	72.9005			788
SMART	SM00335:ANX	3	0.453172	0.0936722	213503_X_AT, 203074_AT, 201012_AT	339	14	9079	5.73894	1	0.745876	70.7022			789
SP_PIR_KEYWORDS	phospholipid binding	3	0.453172	0.166503	213503_X_AT, 203074_AT, 201012_AT	644	22	19235	4.07291	1	0.597728	92.4514			790
GOTERM_MF_FAT	GO:0005543~phospholipid binding	8	1.20846	0.480349	1555773_AT, 201189_S_AT, 213503_X_AT, 232530_AT, 208816_X_AT, 203074_AT, 202660_AT, 201012_AT	480	177	12983	1.2225	1	0.989981	99.9944			791
															792
Annotation Cluster 65	Enrichment Score: 1.017374262889783														793
Category	Term	Count	%	PValue	Genes	List Total	Pop Hits	Pop Total	Fold Enrichment	Bonferroni	Benjamini	FDR			794
UP_SEQ_FEATURE	region of interest:Fatty acid binding	3	0.453172	0.0105299	205029_S_AT, 203980_AT, 202345_S_AT	643	5	19113	17.8348	1	0.340565	16.5379			795
INTERPRO	IPR000463:Cytosolic fatty-acid binding	4	0.60423	0.0176214	205029_S_AT, 203980_AT, 202575_AT, 202345_S_AT	592	16	16659	7.03505	1	0.434577	24.1977			796
KEGG_PATHWAY	hsa03320:PPAR signaling pathway	7	1.0574	0.0439171	205029_S_AT, 203980_AT, 207175_AT, 228766_AT, 201963_AT, 205913_AT, 202345_S_AT	192	69	5085	2.68682	0.997454	0.449711	40.8522			797
PIR_SUPERFAMILY	PIRSF500199:intracellular lipid-binding protein	3	0.453172	0.0737623	205029_S_AT, 203980_AT, 202345_S_AT	308	11	7396	6.549	1	0.876541	63.5488			798
PIR_SUPERFAMILY	PIRSF002390:lipid binding protein, FABP type	3	0.453172	0.0991213	205029_S_AT, 203980_AT, 202345_S_AT	308	13	7396	5.54146	1	0.906962	74.7114			799
INTERPRO	IPR000566:Lipocalin-related protein and Bos/Can/Equ allergen	4	0.60423	0.103313	205029_S_AT, 203980_AT, 202575_AT, 202345_S_AT	592	32	16659	3.51753	1	0.79391	81.7189			800
INTERPRO	IPR012674:Calycin	4	0.60423	0.110803	205029_S_AT, 203980_AT, 202575_AT, 202345_S_AT	592	33	16659	3.41093	1	0.807524	83.9588			801
GOTERM_MF_FAT	GO:0033293~monocarboxylic acid binding	5	0.755287	0.13764	209309_AT, 203980_AT, 202575_AT, 202345_S_AT, 219825_AT	480	54	12983	2.50444	1	0.878197	89.0612			802
GOTERM_MF_FAT	GO:0031406~carboxylic acid binding	8	1.20846	0.282173	209309_AT, 203980_AT, 220736_AT, 219232_S_AT, 1556602_AT, 202575_AT, 202345_S_AT, 219825_AT	480	144	12983	1.50266	1	0.966217	99.2946			803
GOTERM_MF_FAT	GO:0005504~fatty acid binding	3	0.453172	0.411639	209309_AT, 203980_AT, 202345_S_AT	480	38	12983	2.13536	1	0.983111	99.9639			804
SP_PIR_KEYWORDS	lipid-binding	4	0.60423	0.590609	205029_S_AT, 203980_AT, 201701_S_AT, 202345_S_AT	644	91	19235	1.31288	1	0.944495	99.9997			805
															806
Annotation Cluster 66	Enrichment Score: 1.0135431344498997														807
Category	Term	Count	%	PValue	Genes	List Total	Pop Hits	Pop Total	Fold Enrichment	Bonferroni	Benjamini	FDR			808
GOTERM_BP_FAT	GO:0043065~positive regulation of apoptosis	25	3.77644	0.0296691	209863_S_AT, 218806_S_AT, 204420_AT, 217523_AT, 207175_AT, 221295_AT, 212501_AT, 202284_S_AT, 227812_AT, 202393_S_AT, 203140_AT, 227545_AT, 217744_S_AT, 204255_S_AT, 201044_X_AT, 202431_S_AT, 206170_AT, 212143_S_AT, 209260_AT, 214240_AT, 200636_S_AT, 207002_S_AT, 205220_AT, 206714_AT, 221666_S_AT	502	430	13528	1.56676	1	0.519181	41.082			809
GOTERM_BP_FAT	GO:0043068~positive regulation of programmed cell death	25	3.77644	0.0321253	209863_S_AT, 218806_S_AT, 204420_AT, 217523_AT, 207175_AT, 221295_AT, 212501_AT, 202284_S_AT, 227812_AT, 202393_S_AT, 203140_AT, 227545_AT, 217744_S_AT, 204255_S_AT, 201044_X_AT, 202431_S_AT, 206170_AT, 212143_S_AT, 209260_AT, 214240_AT, 200636_S_AT, 207002_S_AT, 205220_AT, 206714_AT, 221666_S_AT	502	433	13528	1.5559	1	0.533761	43.6474			810
GOTERM_BP_FAT	GO:0010942~positive regulation of cell death	25	3.77644	0.0334561	209863_S_AT, 218806_S_AT, 204420_AT, 217523_AT, 207175_AT, 221295_AT, 212501_AT, 202284_S_AT, 227812_AT, 202393_S_AT, 203140_AT, 227545_AT, 217744_S_AT, 204255_S_AT, 201044_X_AT, 202431_S_AT, 206170_AT, 212143_S_AT, 209260_AT, 214240_AT, 200636_S_AT, 207002_S_AT, 205220_AT, 206714_AT, 221666_S_AT	502	435	13528	1.54875	1	0.534891	44.993			811
GOTERM_BP_FAT	GO:0043067~regulation of programmed cell death	41	6.19335	0.0390997	201131_S_AT, 209863_S_AT, 217523_AT, 204420_AT, 218806_S_AT, 241412_AT, 207175_AT, 232541_AT, 219528_S_AT, 205051_S_AT, 229404_AT, 209193_AT, 229689_S_AT, 201841_S_AT, 221295_AT, 212501_AT, 227812_AT, 202284_S_AT, 202393_S_AT, 229720_AT, 201160_S_AT, 203140_AT, 227545_AT, 217744_S_AT, 204255_S_AT, 202431_S_AT, 201044_X_AT, 206170_AT, 201681_S_AT, 212143_S_AT, 209260_AT, 227697_AT, 203989_X_AT, 20…	502	812	13528	1.36069	1	0.55068	50.3699			812
GOTERM_BP_FAT	GO:0010941~regulation of cell death	41	6.19335	0.0413921	201131_S_AT, 209863_S_AT, 217523_AT, 204420_AT, 218806_S_AT, 241412_AT, 207175_AT, 232541_AT, 219528_S_AT, 205051_S_AT, 229404_AT, 209193_AT, 229689_S_AT, 201841_S_AT, 221295_AT, 212501_AT, 227812_AT, 202284_S_AT, 202393_S_AT, 229720_AT, 201160_S_AT, 203140_AT, 227545_AT, 217744_S_AT, 204255_S_AT, 202431_S_AT, 201044_X_AT, 206170_AT, 201681_S_AT, 212143_S_AT, 209260_AT, 227697_AT, 203989_X_AT, 20…	502	815	13528	1.35568	1	0.568687	52.409			813
GOTERM_BP_FAT	GO:0042981~regulation of apoptosis	40	6.0423	0.0511412	201131_S_AT, 209863_S_AT, 217523_AT, 204420_AT, 218806_S_AT, 241412_AT, 207175_AT, 232541_AT, 219528_S_AT, 229404_AT, 209193_AT, 229689_S_AT, 201841_S_AT, 221295_AT, 212501_AT, 227812_AT, 202284_S_AT, 202393_S_AT, 229720_AT, 201160_S_AT, 203140_AT, 227545_AT, 217744_S_AT, 204255_S_AT, 202431_S_AT, 201044_X_AT, 206170_AT, 201681_S_AT, 212143_S_AT, 209260_AT, 227697_AT, 203989_X_AT, 205198_S_AT, 21…	502	804	13528	1.34071	1	0.607795	60.2308			814
GOTERM_BP_FAT	GO:0043069~negative regulation of programmed cell death	19	2.87009	0.119927	209863_S_AT, 203140_AT, 241412_AT, 227545_AT, 232541_AT, 219528_S_AT, 202431_S_AT, 205051_S_AT, 229404_AT, 209193_AT, 201841_S_AT, 203989_X_AT, 227697_AT, 221295_AT, 212501_AT, 202284_S_AT, 229720_AT, 201160_S_AT, 201012_AT	502	359	13528	1.42623	1	0.791715	89.3959			815
GOTERM_BP_FAT	GO:0060548~negative regulation of cell death	19	2.87009	0.121713	209863_S_AT, 203140_AT, 241412_AT, 227545_AT, 232541_AT, 219528_S_AT, 202431_S_AT, 205051_S_AT, 229404_AT, 209193_AT, 201841_S_AT, 203989_X_AT, 227697_AT, 221295_AT, 212501_AT, 202284_S_AT, 229720_AT, 201160_S_AT, 201012_AT	502	360	13528	1.42227	1	0.793551	89.7677			816
GOTERM_BP_FAT	GO:0043066~negative regulation of apoptosis	18	2.71903	0.165584	209863_S_AT, 203140_AT, 241412_AT, 227545_AT, 232541_AT, 219528_S_AT, 202431_S_AT, 229404_AT, 209193_AT, 201841_S_AT, 203989_X_AT, 227697_AT, 221295_AT, 212501_AT, 202284_S_AT, 229720_AT, 201160_S_AT, 201012_AT	502	354	13528	1.37025	1	0.845885	95.8401			817
GOTERM_BP_FAT	GO:0006917~induction of apoptosis	14	2.1148	0.407005	209863_S_AT, 218806_S_AT, 217744_S_AT, 204255_S_AT, 202431_S_AT, 209260_AT, 221295_AT, 212501_AT, 202284_S_AT, 227812_AT, 207002_S_AT, 202393_S_AT, 206714_AT, 221666_S_AT	502	320	13528	1.17898	1	0.965063	99.9897			818
GOTERM_BP_FAT	GO:0012502~induction of programmed cell death	14	2.1148	0.410727	209863_S_AT, 218806_S_AT, 217744_S_AT, 204255_S_AT, 202431_S_AT, 209260_AT, 221295_AT, 212501_AT, 202284_S_AT, 227812_AT, 207002_S_AT, 202393_S_AT, 206714_AT, 221666_S_AT	502	321	13528	1.17531	1	0.966142	99.9908			819
GOTERM_BP_FAT	GO:0006916~anti-apoptosis	8	1.20846	0.645016	229404_AT, 209863_S_AT, 201841_S_AT, 227697_AT, 212501_AT, 229720_AT, 202431_S_AT, 201012_AT	502	206	13528	1.04653	1	0.995195	100			820
															821
Annotation Cluster 67	Enrichment Score: 0.9985075638101686														822
Category	Term	Count	%	PValue	Genes	List Total	Pop Hits	Pop Total	Fold Enrichment	Bonferroni	Benjamini	FDR			823
GOTERM_BP_FAT	GO:0030193~regulation of blood coagulation	5	0.755287	0.0429779	213503_X_AT, 203989_X_AT, 208816_X_AT, 205900_AT, 213506_AT	502	36	13528	3.74281	1	0.567935	53.7731			824
GOTERM_BP_FAT	GO:0050818~regulation of coagulation	5	0.755287	0.0640893	213503_X_AT, 203989_X_AT, 208816_X_AT, 205900_AT, 213506_AT	502	41	13528	3.28637	1	0.647256	68.7584			825
GOTERM_BP_FAT	GO:0042730~fibrinolysis	3	0.453172	0.070683	213503_X_AT, 208816_X_AT, 205900_AT	502	12	13528	6.73705	1	0.674977	72.407			826
GOTERM_BP_FAT	GO:0030195~negative regulation of blood coagulation	3	0.453172	0.208797	213503_X_AT, 208816_X_AT, 205900_AT	502	23	13528	3.51498	1	0.879879	98.3653			827
GOTERM_BP_FAT	GO:0050819~negative regulation of coagulation	3	0.453172	0.250261	213503_X_AT, 208816_X_AT, 205900_AT	502	26	13528	3.10941	1	0.90843	99.365			828
															829
Annotation Cluster 68	Enrichment Score: 0.9905971714016857														830
Category	Term	Count	%	PValue	Genes	List Total	Pop Hits	Pop Total	Fold Enrichment	Bonferroni	Benjamini	FDR			831
UP_SEQ_FEATURE	repeat:ARM 8	4	0.60423	0.0361329	209873_S_AT, 221854_AT, 201015_S_AT, 208407_S_AT	643	22	19113	5.4045	1	0.673941	46.66			832
UP_SEQ_FEATURE	repeat:ARM 7	4	0.60423	0.045217	209873_S_AT, 221854_AT, 201015_S_AT, 208407_S_AT	643	24	19113	4.95412	1	0.739199	54.6244			833
UP_SEQ_FEATURE	repeat:ARM 6	4	0.60423	0.0553167	209873_S_AT, 221854_AT, 201015_S_AT, 208407_S_AT	643	26	19113	4.57304	1	0.794018	62.16			834
UP_SEQ_FEATURE	repeat:ARM 5	4	0.60423	0.0722767	209873_S_AT, 221854_AT, 201015_S_AT, 208407_S_AT	643	29	19113	4.09996	1	0.848709	72.2292			835
UP_SEQ_FEATURE	repeat:ARM 1	4	0.60423	0.0847158	209873_S_AT, 221854_AT, 201015_S_AT, 208407_S_AT	643	31	19113	3.83545	1	0.879431	77.9468			836
UP_SEQ_FEATURE	repeat:ARM 4	4	0.60423	0.0847158	209873_S_AT, 221854_AT, 201015_S_AT, 208407_S_AT	643	31	19113	3.83545	1	0.879431	77.9468			837
UP_SEQ_FEATURE	repeat:ARM 3	4	0.60423	0.119351	209873_S_AT, 221854_AT, 201015_S_AT, 208407_S_AT	643	36	19113	3.30275	1	0.930484	88.5878			838
UP_SEQ_FEATURE	repeat:ARM 9	3	0.453172	0.121053	221854_AT, 201015_S_AT, 208407_S_AT	643	18	19113	4.95412	1	0.931234	88.9587			839
UP_SEQ_FEATURE	repeat:ARM 2	4	0.60423	0.126822	209873_S_AT, 221854_AT, 201015_S_AT, 208407_S_AT	643	37	19113	3.21348	1	0.936273	90.133			840
INTERPRO	IPR000225:Armadillo	4	0.60423	0.14268	209873_S_AT, 221854_AT, 201015_S_AT, 208407_S_AT	592	37	16659	3.04218	1	0.849489	90.9182			841
SMART	SM00185:ARM	4	0.60423	0.157867	209873_S_AT, 221854_AT, 201015_S_AT, 208407_S_AT	339	37	9079	2.89532	1	0.812734	88.2888			842
INTERPRO	IPR011989:Armadillo-like helical	5	0.755287	0.670184	209430_AT, 209873_S_AT, 221854_AT, 201015_S_AT, 208407_S_AT	592	128	16659	1.09923	1	0.999557	100			843
															844
Annotation Cluster 69	Enrichment Score: 0.9709082222471314														845
Category	Term	Count	%	PValue	Genes	List Total	Pop Hits	Pop Total	Fold Enrichment	Bonferroni	Benjamini	FDR			846
GOTERM_BP_FAT	GO:0051270~regulation of cell motion	14	2.1148	0.0275112	209687_AT, 203140_AT, 232530_AT, 232541_AT, 203726_S_AT, 205051_S_AT, 213506_AT, 212143_S_AT, 203989_X_AT, 226625_AT, 35666_AT, 216268_S_AT, 206714_AT, 1553764_A_AT	502	193	13528	1.95479	1	0.506787	38.7376			847
GOTERM_BP_FAT	GO:0030334~regulation of cell migration	12	1.81269	0.0497318	209687_AT, 203989_X_AT, 232530_AT, 226625_AT, 232541_AT, 203726_S_AT, 205051_S_AT, 216268_S_AT, 206714_AT, 212143_S_AT, 1553764_A_AT, 213506_AT	502	169	13528	1.91348	1	0.605517	59.1804			848
GOTERM_BP_FAT	GO:0040012~regulation of locomotion	12	1.81269	0.100956	209687_AT, 203989_X_AT, 232530_AT, 226625_AT, 232541_AT, 203726_S_AT, 205051_S_AT, 216268_S_AT, 206714_AT, 212143_S_AT, 1553764_A_AT, 213506_AT	502	192	13528	1.68426	1	0.757134	84.5771			849
GOTERM_BP_FAT	GO:0051272~positive regulation of cell motion	7	1.0574	0.155587	203140_AT, 209687_AT, 203989_X_AT, 232530_AT, 232541_AT, 205051_S_AT, 213506_AT	502	98	13528	1.92487	1	0.83489	94.8722			850
GOTERM_BP_FAT	GO:0030335~positive regulation of cell migration	6	0.906344	0.233772	209687_AT, 203989_X_AT, 232530_AT, 232541_AT, 205051_S_AT, 213506_AT	502	89	13528	1.81673	1	0.897805	99.0694			851
GOTERM_BP_FAT	GO:0040017~positive regulation of locomotion	6	0.906344	0.297515	209687_AT, 203989_X_AT, 232530_AT, 232541_AT, 205051_S_AT, 213506_AT	502	98	13528	1.64989	1	0.93095	99.7976			852
															853
Annotation Cluster 70	Enrichment Score: 0.9438662865920258														854
Category	Term	Count	%	PValue	Genes	List Total	Pop Hits	Pop Total	Fold Enrichment	Bonferroni	Benjamini	FDR			855
GOTERM_BP_FAT	GO:0006940~regulation of smooth muscle contraction	5	0.755287	0.0508701	205891_AT, 206023_AT, 203989_X_AT, 206170_AT, 238669_AT	502	38	13528	3.54582	1	0.608522	60.0308			856
GOTERM_BP_FAT	GO:0006937~regulation of muscle contraction	6	0.906344	0.127882	205891_AT, 206023_AT, 203989_X_AT, 202071_AT, 206170_AT, 238669_AT	502	72	13528	2.24568	1	0.79943	90.9593			857
GOTERM_BP_FAT	GO:0045987~positive regulation of smooth muscle contraction	3	0.453172	0.141968	206023_AT, 203989_X_AT, 238669_AT	502	18	13528	4.49137	1	0.815587	93.2081			858
GOTERM_BP_FAT	GO:0045933~positive regulation of muscle contraction	3	0.453172	0.181581	206023_AT, 203989_X_AT, 238669_AT	502	21	13528	3.84974	1	0.85811	97.0391			859
															860
Annotation Cluster 71	Enrichment Score: 0.9404855007660755														861
Category	Term	Count	%	PValue	Genes	List Total	Pop Hits	Pop Total	Fold Enrichment	Bonferroni	Benjamini	FDR			862
INTERPRO	IPR018980:FERM, C-terminal PH-like domain	5	0.755287	0.0109632	204201_S_AT, 227944_AT, 225481_AT, 226380_AT, 220161_S_AT, 225464_AT	592	25	16659	5.62804	0.99995	0.337988	15.7838			863
INTERPRO	IPR018979:FERM, N-terminal	5	0.755287	0.0206717	204201_S_AT, 227944_AT, 225481_AT, 226380_AT, 220161_S_AT, 225464_AT	592	30	16659	4.69003	1	0.464877	27.7836			864
UP_SEQ_FEATURE	domain:FERM	6	0.906344	0.0219452	204201_S_AT, 227944_AT, 225481_AT, 226380_AT, 220161_S_AT, 225464_AT, 60474_AT	643	48	19113	3.71559	1	0.54636	31.5415			865
INTERPRO	IPR019748:FERM central domain	6	0.906344	0.0248638	204201_S_AT, 227944_AT, 225481_AT, 226380_AT, 220161_S_AT, 225464_AT, 60474_AT	592	47	16659	3.59237	1	0.485726	32.4533			866
INTERPRO	IPR019747:FERM conserved site	6	0.906344	0.0315243	204201_S_AT, 227944_AT, 225481_AT, 226380_AT, 220161_S_AT, 225464_AT, 60474_AT	592	50	16659	3.37682	1	0.530911	39.2955			867
INTERPRO	IPR019749:Band 4.1 domain	6	0.906344	0.0315243	204201_S_AT, 227944_AT, 225481_AT, 226380_AT, 220161_S_AT, 225464_AT, 60474_AT	592	50	16659	3.37682	1	0.530911	39.2955			868
SMART	SM00295:B41	6	0.906344	0.037432	204201_S_AT, 227944_AT, 225481_AT, 226380_AT, 220161_S_AT, 225464_AT, 60474_AT	339	50	9079	3.21381	0.999412	0.654501	37.8858			869
UP_SEQ_FEATURE	domain:Tyrosine-protein phosphatase	6	0.906344	0.056905	204201_S_AT, 227944_AT, 226380_AT, 213848_AT, 203367_AT, 201044_X_AT	643	62	19113	2.87659	1	0.798731	63.232			870
INTERPRO	IPR019750:Band 4.1 subgroup	4	0.60423	0.0572863	204201_S_AT, 227944_AT, 226380_AT, 220161_S_AT	592	25	16659	4.50243	1	0.660788	60.1195			871
UP_SEQ_FEATURE	active site:Phosphocysteine intermediate	7	1.0574	0.0603883	204201_S_AT, 227944_AT, 226380_AT, 213848_AT, 200636_S_AT, 203367_AT, 201044_X_AT	643	83	19113	2.5069	1	0.809166	65.4835			872
INTERPRO	IPR014352:FERM/acyl-CoA-binding protein, 3-helical bundle	5	0.755287	0.0651859	204201_S_AT, 227944_AT, 225481_AT, 226380_AT, 220161_S_AT, 225464_AT	592	43	16659	3.27212	1	0.701994	65.0206			873
INTERPRO	IPR000387:Protein-tyrosine phosphatase	7	1.0574	0.0676901	204201_S_AT, 227944_AT, 226380_AT, 213848_AT, 200636_S_AT, 203367_AT, 201044_X_AT	592	81	16659	2.43187	1	0.701922	66.4527			874
INTERPRO	IPR000387:Dual-specific/protein-tyrosine phosphatase, conserved region	7	1.0574	0.07096	204201_S_AT, 227944_AT, 226380_AT, 213848_AT, 200636_S_AT, 203367_AT, 201044_X_AT	592	82	16659	2.40221	1	0.705948	68.24			875
GOTERM_MF_FAT	GO:0033549~MAP kinase phosphatase activity	3	0.453172	0.0810086	213848_AT, 203367_AT, 201044_X_AT	480	13	12983	6.24183	1	0.822099	71.7024			876
GOTERM_MF_FAT	GO:0017017~MAP kinase tyrosine/serine/threonine phosphatase activity	3	0.453172	0.0810086	213848_AT, 203367_AT, 201044_X_AT	480	13	12983	6.24183	1	0.822099	71.7024			877
SP_PIR_KEYWORDS	tyrosine-specific phosphatase	4	0.60423	0.0837777	204201_S_AT, 227944_AT, 226380_AT, 200636_S_AT	644	31	19235	3.85394	1	0.430203	71.0994			878
INTERPRO	IPR000299:FERM domain	5	0.755287	0.0845508	204201_S_AT, 227944_AT, 225481_AT, 226380_AT, 220161_S_AT, 225464_AT	592	47	16659	2.99364	1	0.745322	74.7567			879
INTERPRO	IPR016130:Protein-tyrosine phosphatase, active site	7	1.0574	0.0963332	204201_S_AT, 227944_AT, 226380_AT, 213848_AT, 200636_S_AT, 203367_AT, 201044_X_AT	592	89	16659	2.21327	1	0.780421	79.371			880
INTERPRO	IPR000242:Protein-tyrosine phosphatase, receptor/non-receptor type	4	0.60423	0.168329	204201_S_AT, 227944_AT, 226380_AT, 200636_S_AT	592	40	16659	2.81402	1	0.883468	94.3428			881
SMART	SM00194:PTPc	4	0.60423	0.185643	204201_S_AT, 227944_AT, 226380_AT, 200636_S_AT	339	40	9079	2.67817	1	0.838007	92.2946			882
GOTERM_MF_FAT	GO:0004725~protein tyrosine phosphatase activity	7	1.0574	0.185904	204201_S_AT, 227944_AT, 226380_AT, 213848_AT, 200636_S_AT, 203367_AT, 201044_X_AT	480	104	12983	1.82053	1	0.909464	95.3741			883
SP_PIR_KEYWORDS	protein phosphatase	7	1.0574	0.268673	204201_S_AT, 227944_AT, 226380_AT, 213848_AT, 200636_S_AT, 203367_AT, 201044_X_AT	644	130	19235	1.60828	1	0.73177	98.8193			884
SMART	SM00195:DSPc	3	0.453172	0.294051	213848_AT, 203367_AT, 201044_X_AT	339	29	9079	2.77052	1	0.911526	98.7046			885
GOTERM_BP_FAT	GO:0006470~protein amino acid dephosphorylation	7	1.0574	0.370611	204201_S_AT, 227944_AT, 226380_AT, 213848_AT, 200636_S_AT, 203367_AT, 201044_X_AT	502	133	13528	1.41833	1	0.956687	99.9706			886
INTERPRO	IPR000340:Protein-tyrosine phosphatase, dual specificity	3	0.453172	0.379735	213848_AT, 203367_AT, 201044_X_AT	592	37	16659	2.28164	1	0.98382	99.9414			887
INTERPRO	IPR000340:Dual specificity phosphatase, catalytic domain	3	0.453172	0.405022	213848_AT, 203367_AT, 201044_X_AT	592	39	16659	2.16463	1	0.987192	99.9694			888
SP_PIR_KEYWORDS	phosphoric monoester hydrolase	4	0.60423	0.407206	204201_S_AT, 227944_AT, 226380_AT, 200636_S_AT	644	69	19235	1.73148	1	0.85697	99.94			889
GOTERM_MF_FAT	GO:0008138~protein tyrosine/serine/threonine phosphatase activity	3	0.453172	0.486656	213848_AT, 203367_AT, 201044_X_AT	480	44	12983	1.84418	1	0.990335	99.9953			890
GOTERM_BP_FAT	GO:0016311~dephosphorylation	7	1.0574	0.508444	204201_S_AT, 227944_AT, 226380_AT, 213848_AT, 200636_S_AT, 203367_AT, 201044_X_AT	502	154	13528	1.22492	1	0.983416	99.9996			891
INTERPRO	IPR011993:Pleckstrin homology-type	12	1.81269	0.512327	227944_AT, 218806_S_AT, 217257_AT, 232530_AT, 225481_AT, 218218_AT, 231311_AT, 225464_AT, 204201_S_AT, 220161_S_AT, 226380_AT, 221610_S_AT, 60474_AT	592	303	16659	1.11446	1	0.995569	99.9986			892
GOTERM_MF_FAT	GO:0004721~phosphoprotein phosphatase activity	7	1.0574	0.572608	204201_S_AT, 227944_AT, 226380_AT, 213848_AT, 200636_S_AT, 203367_AT, 201044_X_AT	480	165	12983	1.14749	1	0.994981	99.9997			893
GOTERM_MF_FAT	GO:0016791~phosphatase activity	8	1.20846	0.817417	204201_S_AT, 227944_AT, 226380_AT, 213848_AT, 200636_S_AT, 203367_AT, 201044_X_AT, 203126_AT	480	249	12983	0.869009	1	0.999736	100			894
															895
Annotation Cluster 72	Enrichment Score: 0.9264082567905355														896
Category	Term	Count	%	PValue	Genes	List Total	Pop Hits	Pop Total	Fold Enrichment	Bonferroni	Benjamini	FDR			897
GOTERM_BP_FAT	GO:0051046~regulation of secretion	14	2.1148	0.0377507	206023_AT, 205891_AT, 241412_AT, 207175_AT, 205357_S_AT, 228708_AT, 211734_S_AT, 238669_AT, 218434_S_AT, 205258_AT, 221295_AT, 226847_AT, 205220_AT, 221666_S_AT	502	202	13528	1.8677	1	0.543863	49.1317			898
GOTERM_BP_FAT	GO:0046883~regulation of hormone secretion	6	0.906344	0.0971828	218434_S_AT, 206023_AT, 205258_AT, 207175_AT, 226847_AT, 205220_AT	502	66	13528	2.44984	1	0.745158	83.3998			899
GOTERM_BP_FAT	GO:0051047~positive regulation of secretion	8	1.20846	0.109729	218434_S_AT, 205891_AT, 206023_AT, 241412_AT, 205258_AT, 205220_AT, 211734_S_AT, 221666_S_AT	502	109	13528	1.97785	1	0.774201	87.0175			900
GOTERM_BP_FAT	GO:0051050~positive regulation of transport	13	1.96375	0.125521	206023_AT, 205891_AT, 201131_S_AT, 241412_AT, 207175_AT, 206170_AT, 211734_S_AT, 206157_AT, 218434_S_AT, 203989_X_AT, 205258_AT, 205220_AT, 221666_S_AT	502	223	13528	1.57097	1	0.796148	90.5195			901
GOTERM_BP_FAT	GO:0051051~negative regulation of transport	9	1.35952	0.128298	207254_AT, 205258_AT, 227545_AT, 207175_AT, 221295_AT, 226847_AT, 224802_AT, 206170_AT, 238669_AT	502	135	13528	1.79655	1	0.798983	91.0347			902
GOTERM_BP_FAT	GO:0060341~regulation of cellular localization	14	2.1148	0.131797	206023_AT, 205891_AT, 201131_S_AT, 207175_AT, 227545_AT, 228708_AT, 211734_S_AT, 238669_AT, 218434_S_AT, 205258_AT, 221295_AT, 226847_AT, 205220_AT, 221666_S_AT	502	248	13528	1.52127	1	0.802082	91.6461			903
GOTERM_BP_FAT	GO:0051048~negative regulation of secretion	5	0.755287	0.145825	205258_AT, 207175_AT, 221295_AT, 226847_AT, 238669_AT	502	55	13528	2.44984	1	0.818947	93.7249			904
GOTERM_BP_FAT	GO:0046887~positive regulation of hormone secretion	4	0.60423	0.147375	218434_S_AT, 206023_AT, 205258_AT, 205220_AT	502	36	13528	2.99425	1	0.821095	93.9219			905
GOTERM_BP_FAT	GO:0046888~negative regulation of hormone secretion	3	0.453172	0.250261	205258_AT, 207175_AT, 226847_AT	502	26	13528	3.10941	1	0.90843	99.365			906
															907
Annotation Cluster 73	Enrichment Score: 0.9199595153766912														908
Category	Term	Count	%	PValue	Genes	List Total	Pop Hits	Pop Total	Fold Enrichment	Bonferroni	Benjamini	FDR			909
GOTERM_MF_FAT	GO:0005201~extracellular matrix structural constituent	9	1.35952	0.0138938	202311_S_AT, 211161_S_AT, 229103_AT, 208606_S_AT, 209395_AT, 205807_S_AT, 231766_S_AT, 224022_X_AT, 202404_S_AT	480	86	12983	2.8306	0.999894	0.416231	18.8666			910
INTERPRO	IPR018161:Secreted growth factor Wnt protein, conserved site	3	0.453172	0.144669	229103_AT, 208606_S_AT, 224022_X_AT	592	19	16659	4.44319	1	0.849879	91.2411			911
INTERPRO	IPR005817:Wnt superfamily	3	0.453172	0.144669	229103_AT, 208606_S_AT, 224022_X_AT	592	19	16659	4.44319	1	0.849879	91.2411			912
INTERPRO	IPR005816:Secreted growth factor Wnt protein	3	0.453172	0.144669	229103_AT, 208606_S_AT, 224022_X_AT	592	19	16659	4.44319	1	0.849879	91.2411			913
KEGG_PATHWAY	hsa05217:Basal cell carcinoma	5	0.755287	0.15058	229103_AT, 208606_S_AT, 219764_AT, 224022_X_AT, 203987_AT	192	55	5085	2.40767	1	0.580308	85.1665			914
SMART	SM00097:WNT1	3	0.453172	0.156227	229103_AT, 208606_S_AT, 224022_X_AT	339	19	9079	4.22869	1	0.825079	88.0009			915
KEGG_PATHWAY	hsa04340:Hedgehog signaling pathway	5	0.755287	0.157716	229103_AT, 208606_S_AT, 226858_AT, 208866_AT, 224022_X_AT	192	56	5085	2.36468	1	0.584385	86.5599			916
GOTERM_BP_FAT	GO:0007223~Wnt receptor signaling pathway, calcium modulating pathway	3	0.453172	0.181581	229103_AT, 208606_S_AT, 224022_X_AT	502	21	13528	3.84974	1	0.85811	97.0391			917
PIR_SUPERFAMILY	PIRSF001784:int-1 transforming protein	3	0.453172	0.185331	229103_AT, 208606_S_AT, 224022_X_AT	308	19	7396	3.79152	1	0.981629	93.277			918
															919
Annotation Cluster 74	Enrichment Score: 0.8859635516053097														920
Category	Term	Count	%	PValue	Genes	List Total	Pop Hits	Pop Total	Fold Enrichment	Bonferroni	Benjamini	FDR			921
GOTERM_BP_FAT	GO:0016477~cell migration	16	2.41692	0.0892158	209687_AT, 205464_AT, 225681_AT, 218806_S_AT, 217523_AT, 207908_AT, 205051_S_AT, 204268_AT, 203323_AT, 226625_AT, 35666_AT, 213943_AT, 202539_S_AT, 204351_AT, 1553764_A_AT, 203535_AT	502	276	13528	1.56221	1	0.725476	80.6298			922
GOTERM_BP_FAT	GO:0006928~cell motion	24	3.62538	0.113899	209687_AT, 205464_AT, 204952_AT, 225681_AT, 217523_AT, 218806_S_AT, 207908_AT, 205051_S_AT, 220037_S_AT, 204268_AT, 203323_AT, 201841_S_AT, 217519_AT, 226625_AT, 236172_AT, 35666_AT, 227955_S_AT, 204855_AT, 213943_AT, 202539_S_AT, 204351_AT, 201012_AT, 203535_AT, 1553764_A_AT	502	475	13528	1.36159	1	0.783881	88.0452			923
GOTERM_BP_FAT	GO:0051674~localization of cell	16	2.41692	0.167722	209687_AT, 205464_AT, 225681_AT, 218806_S_AT, 217523_AT, 207908_AT, 205051_S_AT, 204268_AT, 203323_AT, 226625_AT, 35666_AT, 213943_AT, 202539_S_AT, 204351_AT, 1553764_A_AT, 203535_AT	502	307	13528	1.40447	1	0.847474	96.0234			924
GOTERM_BP_FAT	GO:0048870~cell motility	16	2.41692	0.167722	209687_AT, 205464_AT, 225681_AT, 218806_S_AT, 217523_AT, 207908_AT, 205051_S_AT, 204268_AT, 203323_AT, 226625_AT, 35666_AT, 213943_AT, 202539_S_AT, 204351_AT, 1553764_A_AT, 203535_AT	502	307	13528	1.40447	1	0.847474	96.0234			925
															926
Annotation Cluster 75	Enrichment Score: 0.8855612177075596														927
Category	Term	Count	%	PValue	Genes	List Total	Pop Hits	Pop Total	Fold Enrichment	Bonferroni	Benjamini	FDR			928
SP_PIR_KEYWORDS	Apoptosis	20	3.02115	0.0547286	220403_S_AT, 206875_S_AT, 209863_S_AT, 218849_S_AT, 217744_S_AT, 236534_AT, 203499_AT, 230398_AT, 218486_AT, 212593_S_AT, 221295_AT, 228153_AT, 227812_AT, 219232_S_AT, 205220_AT, 229720_AT, 206400_AT, 229290_AT, 221666_S_AT, 1557522_X_AT	644	381	19235	1.56787	1	0.326819	54.9991			929
GOTERM_BP_FAT	GO:0012501~programmed cell death	29	4.38066	0.144554	209863_S_AT, 206875_S_AT, 218806_S_AT, 236534_AT, 205051_S_AT, 230398_AT, 221295_AT, 231771_AT, 209803_S_AT, 228153_AT, 227812_AT, 219232_S_AT, 229720_AT, 206400_AT, 229290_AT, 213943_AT, 202096_S_AT, 1557522_X_AT, 220403_S_AT, 218849_S_AT, 217744_S_AT, 202431_S_AT, 209260_AT, 203989_X_AT, 218486_AT, 212593_S_AT, 201667_AT, 205220_AT, 221666_S_AT	502	611	13528	1.27905	1	0.820222	93.5589			930
GOTERM_BP_FAT	GO:0008219~cell death	33	4.98489	0.162037	209863_S_AT, 206875_S_AT, 225262_AT, 218806_S_AT, 231311_AT, 206125_S_AT, 236534_AT, 205051_S_AT, 201841_S_AT, 230398_AT, 221295_AT, 231771_AT, 209803_S_AT, 228153_AT, 227812_AT, 219232_S_AT, 229720_AT, 206400_AT, 229290_AT, 213943_AT, 202096_S_AT, 1557522_X_AT, 220403_S_AT, 218849_S_AT, 217744_S_AT, 202431_S_AT, 209260_AT, 203989_X_AT, 212593_S_AT, 218486_AT, 201667_AT, 205220_AT, 221666_S_AT	502	719	13528	1.23684	1	0.842772	95.5183			931
GOTERM_BP_FAT	GO:0016265~death	33	4.98489	0.165943	209863_S_AT, 206875_S_AT, 225262_AT, 218806_S_AT, 231311_AT, 206125_S_AT, 236534_AT, 205051_S_AT, 201841_S_AT, 230398_AT, 221295_AT, 231771_AT, 209803_S_AT, 228153_AT, 227812_AT, 219232_S_AT, 229720_AT, 206400_AT, 229290_AT, 213943_AT, 202096_S_AT, 1557522_X_AT, 220403_S_AT, 218849_S_AT, 217744_S_AT, 202431_S_AT, 209260_AT, 203989_X_AT, 212593_S_AT, 218486_AT, 201667_AT, 205220_AT, 221666_S_AT	502	724	13528	1.2283	1	0.845334	95.8713			932
GOTERM_BP_FAT	GO:0006915~apoptosis	28	4.22961	0.17554	209863_S_AT, 206875_S_AT, 218806_S_AT, 236534_AT, 230398_AT, 221295_AT, 231771_AT, 209803_S_AT, 228153_AT, 227812_AT, 219232_S_AT, 229720_AT, 206400_AT, 229290_AT, 213943_AT, 202096_S_AT, 1557522_X_AT, 220403_S_AT, 218849_S_AT, 217744_S_AT, 202431_S_AT, 209260_AT, 203989_X_AT, 218486_AT, 212593_S_AT, 201667_AT, 205220_AT, 221666_S_AT	502	602	13528	1.2534	1	0.852215	96.6308			933
															934
Annotation Cluster 76	Enrichment Score: 0.8618978208039715														935
Category	Term	Count	%	PValue	Genes	List Total	Pop Hits	Pop Total	Fold Enrichment	Bonferroni	Benjamini	FDR			936
INTERPRO	IPR004031:PMP-22/EMP/MP20/Claudin	5	0.755287	0.0376621	228707_AT, 222549_AT, 201324_AT, 225079_AT, 214598_AT	592	36	16659	3.90836	1	0.559924	45.0214			937
SP_PIR_KEYWORDS	Tight junction	6	0.906344	0.0528397	228707_AT, 222549_AT, 226374_AT, 227204_AT, 214598_AT, 238778_AT	644	61	19235	2.93784	1	0.325658	53.7065			938
GOTERM_CC_FAT	GO:0070160~occluding junction	6	0.906344	0.137314	228707_AT, 222549_AT, 226374_AT, 227204_AT, 214598_AT, 238778_AT	479	73	12782	2.19327	1	0.567711	86.5604			939
GOTERM_CC_FAT	GO:0005923~tight junction	6	0.906344	0.137314	228707_AT, 222549_AT, 226374_AT, 227204_AT, 214598_AT, 238778_AT	479	73	12782	2.19327	1	0.567711	86.5604			940
INTERPRO	IPR006187:Claudin	3	0.453172	0.157153	228707_AT, 222549_AT, 214598_AT	592	20	16659	4.22103	1	0.867363	93.0346			941
INTERPRO	IPR017974:Claudin, conserved site	3	0.453172	0.169828	228707_AT, 222549_AT, 214598_AT	592	21	16659	4.02003	1	0.882674	94.4996			942
GOTERM_BP_FAT	GO:0016338~calcium-independent cell-cell adhesion	3	0.453172	0.195129	228707_AT, 222549_AT, 214598_AT	502	22	13528	3.67476	1	0.871136	97.7916			943
KEGG_PATHWAY	hsa04530:Tight junction	8	1.20846	0.237906	205940_AT, 228707_AT, 222549_AT, 227204_AT, 201180_S_AT, 209576_AT, 201160_S_AT, 214598_AT	192	134	5085	1.58116	1	0.654502	95.8279			944
KEGG_PATHWAY	hsa04514:Cell adhesion molecules (CAMs)	7	1.0574	0.376329	228707_AT, 201131_S_AT, 222549_AT, 200636_S_AT, 202071_AT, 201286_AT, 214598_AT	192	132	5085	1.40447	1	0.760002	99.5996			945
															946
Annotation Cluster 77	Enrichment Score: 0.8570810854129678														947
Category	Term	Count	%	PValue	Genes	List Total	Pop Hits	Pop Total	Fold Enrichment	Bonferroni	Benjamini	FDR			948
INTERPRO	IPR008957:Fibronectin, type III-like fold	13	1.96375	0.031331	203305_AT, 225990_AT, 203499_AT, 228575_AT, 205729_AT, 206008_AT, 204718_AT, 200636_S_AT, 220056_AT, 231766_S_AT, 201438_AT, 219115_S_AT, 204136_AT, 226621_AT	592	184	16659	1.98817	1	0.53818	39.1065			949
UP_SEQ_FEATURE	domain:Fibronectin type-III 2	10	1.51057	0.0313514	205729_AT, 225990_AT, 204718_AT, 200636_S_AT, 220056_AT, 231766_S_AT, 219115_S_AT, 204136_AT, 226621_AT, 203499_AT, 228575_AT	643	130	19113	2.28652	1	0.645442	41.9564			950
UP_SEQ_FEATURE	domain:Fibronectin type-III 1	10	1.51057	0.0327058	205729_AT, 225990_AT, 204718_AT, 200636_S_AT, 220056_AT, 231766_S_AT, 219115_S_AT, 204136_AT, 226621_AT, 203499_AT, 228575_AT	643	131	19113	2.26906	1	0.642705	43.3269			951
INTERPRO	IPR003961:Fibronectin, type III	11	1.66163	0.139119	205729_AT, 240259_AT, 225990_AT, 204718_AT, 200636_S_AT, 220056_AT, 231766_S_AT, 201438_AT, 204136_AT, 226621_AT, 203499_AT, 228575_AT	592	190	16659	1.62917	1	0.845618	90.3123			952
SMART	SM00060:FN3	11	1.66163	0.171046	205729_AT, 240259_AT, 225990_AT, 204718_AT, 200636_S_AT, 220056_AT, 231766_S_AT, 201438_AT, 204136_AT, 226621_AT, 203499_AT, 228575_AT	339	190	9079	1.55052	1	0.824814	90.3816			953
UP_SEQ_FEATURE	domain:Fibronectin type-III 8	3	0.453172	0.192123	200636_S_AT, 231766_S_AT, 204136_AT	643	24	19113	3.71559	1	0.97682	97.3837			954
UP_SEQ_FEATURE	domain:Fibronectin type-III 7	3	0.453172	0.192123	200636_S_AT, 231766_S_AT, 204136_AT	643	24	19113	3.71559	1	0.97682	97.3837			955
UP_SEQ_FEATURE	domain:Fibronectin type-III 6	3	0.453172	0.279653	200636_S_AT, 231766_S_AT, 204136_AT	643	31	19113	2.87659	1	0.993494	99.6309			956
UP_SEQ_FEATURE	domain:Fibronectin type-III 3	5	0.755287	0.304425	205729_AT, 225990_AT, 200636_S_AT, 231766_S_AT, 204136_AT, 226621_AT	643	83	19113	1.79065	1	0.995073	99.7969			957
UP_SEQ_FEATURE	domain:Fibronectin type-III 4	4	0.60423	0.346039	205729_AT, 200636_S_AT, 231766_S_AT, 204136_AT, 226621_AT	643	62	19113	1.91772	1	0.997249	99.9292			958
UP_SEQ_FEATURE	domain:Fibronectin type-III 5	3	0.453172	0.44913	200636_S_AT, 231766_S_AT, 204136_AT	643	45	19113	1.98165	1	0.999619	99.9962			959
															960
Annotation Cluster 78	Enrichment Score: 0.8547837811989857														961
Category	Term	Count	%	PValue	Genes	List Total	Pop Hits	Pop Total	Fold Enrichment	Bonferroni	Benjamini	FDR			962
INTERPRO	IPR009122:Desmosomal cadherin	4	0.60423	0.00139722	235075_AT, 206642_AT, 206032_AT, 207324_S_AT	592	7	16659	16.0801	0.71509	0.0754737	2.15524			963
INTERPRO	IPR014868:Cadherin prodomain like	3	0.453172	0.0234368	201131_S_AT, 206032_AT, 207324_S_AT	592	7	16659	12.0601	1	0.485996	30.8963			964
GOTERM_BP_FAT	GO:0007156~homophilic cell adhesion	8	1.20846	0.212501	235075_AT, 206642_AT, 201131_S_AT, 206032_AT, 207324_S_AT, 200636_S_AT, 203780_AT, 213369_AT	502	131	13528	1.64569	1	0.882063	98.4947			965
UP_SEQ_FEATURE	domain:Cadherin 4	6	0.906344	0.258514	235075_AT, 206642_AT, 201131_S_AT, 206032_AT, 207324_S_AT, 213369_AT	643	102	19113	1.74851	1	0.990958	99.3951			966
UP_SEQ_FEATURE	domain:Cadherin 3	6	0.906344	0.258514	235075_AT, 206642_AT, 201131_S_AT, 206032_AT, 207324_S_AT, 213369_AT	643	102	19113	1.74851	1	0.990958	99.3951			967
UP_SEQ_FEATURE	domain:Cadherin 1	6	0.906344	0.277813	235075_AT, 206642_AT, 201131_S_AT, 206032_AT, 207324_S_AT, 213369_AT	643	105	19113	1.69856	1	0.993505	99.6144			968
UP_SEQ_FEATURE	domain:Cadherin 2	6	0.906344	0.277813	235075_AT, 206642_AT, 201131_S_AT, 206032_AT, 207324_S_AT, 213369_AT	643	105	19113	1.69856	1	0.993505	99.6144			969
INTERPRO	IPR002126:Cadherin	6	0.906344	0.33752	235075_AT, 206642_AT, 201131_S_AT, 206032_AT, 207324_S_AT, 213369_AT	592	108	16659	1.56334	1	0.979601	99.8366			970
SMART	SM00112:CA	6	0.906344	0.375241	235075_AT, 206642_AT, 201131_S_AT, 206032_AT, 207324_S_AT, 213369_AT	339	108	9079	1.48787	1	0.948124	99.7181			971
UP_SEQ_FEATURE	domain:Cadherin 5	4	0.60423	0.623096	201131_S_AT, 206032_AT, 207324_S_AT, 213369_AT	643	95	19113	1.25157	1	0.999988	100			972
															973
Annotation Cluster 79	Enrichment Score: 0.8464243720294743														974
Category	Term	Count	%	PValue	Genes	List Total	Pop Hits	Pop Total	Fold Enrichment	Bonferroni	Benjamini	FDR			975
GOTERM_MF_FAT	GO:0005544~calcium-dependent phospholipid binding	4	0.60423	0.0692763	213503_X_AT, 208816_X_AT, 203074_AT, 201012_AT	480	26	12983	4.16122	1	0.813043	65.796			976
GOTERM_MF_FAT	GO:0004859~phospholipase inhibitor activity	3	0.453172	0.0702115	213503_X_AT, 208816_X_AT, 201012_AT	480	12	12983	6.76198	1	0.806354	66.306			977
GOTERM_MF_FAT	GO:0055102~lipase inhibitor activity	3	0.453172	0.103962	213503_X_AT, 208816_X_AT, 201012_AT	480	15	12983	5.40958	1	0.848815	80.6093			978
GOTERM_CC_FAT	GO:0042383~sarcolemma	5	0.755287	0.241242	213503_X_AT, 208816_X_AT, 201438_AT, 206170_AT, 201012_AT	479	67	12782	1.9914	1	0.718298	97.651			979
GOTERM_MF_FAT	GO:0005543~phospholipid binding	8	1.20846	0.480349	1555773_AT, 201189_S_AT, 213503_X_AT, 232530_AT, 208816_X_AT, 203074_AT, 202660_AT, 201012_AT	480	177	12983	1.2225	1	0.989981	99.9944			980
															981
Annotation Cluster 80	Enrichment Score: 0.8438202619428667														982
Category	Term	Count	%	PValue	Genes	List Total	Pop Hits	Pop Total	Fold Enrichment	Bonferroni	Benjamini	FDR			983
GOTERM_BP_FAT	GO:0051149~positive regulation of muscle cell differentiation	3	0.453172	0.0505855	211597_S_AT, 225990_AT, 212143_S_AT	502	10	13528	8.08446	1	0.609157	59.8197			984
GOTERM_BP_FAT	GO:0051147~regulation of muscle cell differentiation	4	0.60423	0.174461	205767_AT, 211597_S_AT, 225990_AT, 212143_S_AT	502	39	13528	2.76392	1	0.851458	96.5525			985
GOTERM_BP_FAT	GO:0051153~regulation of striated muscle cell differentiation	3	0.453172	0.333285	211597_S_AT, 225990_AT, 212143_S_AT	502	32	13528	2.52639	1	0.946617	99.9192			986
															987
Annotation Cluster 81	Enrichment Score: 0.8394028810174617														988
Category	Term	Count	%	PValue	Genes	List Total	Pop Hits	Pop Total	Fold Enrichment	Bonferroni	Benjamini	FDR			989
GOTERM_BP_FAT	GO:0000302~response to reactive oxygen species	8	1.20846	0.0208108	202311_S_AT, 204420_AT, 205198_S_AT, 219597_S_AT, 209189_AT, 201044_X_AT, 201286_AT, 205916_AT	502	75	13528	2.87448	1	0.44873	30.8849			990
GOTERM_BP_FAT	GO:0034614~cellular response to reactive oxygen species	3	0.453172	0.305772	205198_S_AT, 219597_S_AT, 209189_AT	502	30	13528	2.69482	1	0.933546	99.8356			991
GOTERM_BP_FAT	GO:0034599~cellular response to oxidative stress	3	0.453172	0.476547	205198_S_AT, 219597_S_AT, 209189_AT	502	43	13528	1.88011	1	0.978455	99.9988			992
															993
Annotation Cluster 82	Enrichment Score: 0.8202060592890535														994
Category	Term	Count	%	PValue	Genes	List Total	Pop Hits	Pop Total	Fold Enrichment	Bonferroni	Benjamini	FDR			995
GOTERM_BP_FAT	GO:0009617~response to bacterium	12	1.81269	0.103707	207356_AT, 210397_AT, 234700_S_AT, 203989_X_AT, 227697_AT, 1565162_S_AT, 203887_S_AT, 232530_AT, 202912_AT, 209189_AT, 205916_AT, 1553946_AT	502	193	13528	1.67554	1	0.763094	85.3854			996
GOTERM_BP_FAT	GO:0032496~response to lipopolysaccharide	6	0.906344	0.156418	203989_X_AT, 227697_AT, 1565162_S_AT, 203887_S_AT, 202912_AT, 209189_AT	502	77	13528	2.09986	1	0.835301	94.96			997
GOTERM_BP_FAT	GO:0002237~response to molecule of bacterial origin	6	0.906344	0.213446	203989_X_AT, 227697_AT, 1565162_S_AT, 203887_S_AT, 202912_AT, 209189_AT	502	86	13528	1.88011	1	0.882392	98.5261			998
															999
Annotation Cluster 83	Enrichment Score: 0.8013533964422996														1000
Category	Term	Count	%	PValue	Genes	List Total	Pop Hits	Pop Total	Fold Enrichment	Bonferroni	Benjamini	FDR			1001
GOTERM_BP_FAT	GO:0016202~regulation of striated muscle tissue development	5	0.755287	0.113149	225990_AT, 226374_AT, 206170_AT, 213943_AT, 212143_S_AT	502	50	13528	2.69482	1	0.783302	87.8662			1002
GOTERM_BP_FAT	GO:0048634~regulation of muscle development	5	0.755287	0.119402	225990_AT, 226374_AT, 206170_AT, 213943_AT, 212143_S_AT	502	51	13528	2.64198	1	0.791858	89.2842			1003
GOTERM_BP_FAT	GO:0048641~regulation of skeletal muscle tissue development	3	0.453172	0.29193	225990_AT, 206170_AT, 212143_S_AT	502	29	13528	2.78775	1	0.927285	99.7674			1004
															1005
Annotation Cluster 84	Enrichment Score: 0.7932057377083777														1006
Category	Term	Count	%	PValue	Genes	List Total	Pop Hits	Pop Total	Fold Enrichment	Bonferroni	Benjamini	FDR			1007
GOTERM_BP_FAT	GO:0001829~trophectodermal cell differentiation	3	0.453172	0.11676	201131_S_AT, 211597_S_AT, 201473_AT	502	16	13528	5.05279	1	0.787421	88.7053			1008
GOTERM_BP_FAT	GO:0001825~blastocyst formation	3	0.453172	0.168184	201131_S_AT, 211597_S_AT, 201473_AT	502	20	13528	4.04223	1	0.847122	96.062			1009
GOTERM_BP_FAT	GO:0001824~blastocyst development	4	0.60423	0.212473	201131_S_AT, 211597_S_AT, 226625_AT, 201473_AT	502	43	13528	2.50681	1	0.882963	98.4937			1010
															1011
Annotation Cluster 85	Enrichment Score: 0.7928688864391833														1012
Category	Term	Count	%	PValue	Genes	List Total	Pop Hits	Pop Total	Fold Enrichment	Bonferroni	Benjamini	FDR			1013
GOTERM_BP_FAT	GO:0042330~taxis	11	1.66163	0.0738508	207955_AT, 209687_AT, 207356_AT, 210397_AT, 201136_AT, 204420_AT, 232530_AT, 35666_AT, 220351_AT, 218002_S_AT, 203535_AT	502	160	13528	1.85269	1	0.686957	74.0133			1014
GOTERM_BP_FAT	GO:0006935~chemotaxis	11	1.66163	0.0738508	207955_AT, 209687_AT, 207356_AT, 210397_AT, 201136_AT, 204420_AT, 232530_AT, 35666_AT, 220351_AT, 218002_S_AT, 203535_AT	502	160	13528	1.85269	1	0.686957	74.0133			1015
GOTERM_BP_FAT	GO:0007610~behavior	21	3.17221	0.287011	209687_AT, 206295_AT, 207356_AT, 206023_AT, 204420_AT, 232530_AT, 202768_AT, 209189_AT, 206125_S_AT, 205051_S_AT, 218002_S_AT, 220351_AT, 207955_AT, 210397_AT, 201136_AT, 214240_AT, 205198_S_AT, 35666_AT, 202539_S_AT, 204351_AT, 203535_AT	502	469	13528	1.20664	1	0.926452	99.7373			1016
GOTERM_BP_FAT	GO:0007626~locomotory behavior	12	1.81269	0.430442	207955_AT, 209687_AT, 207356_AT, 210397_AT, 201136_AT, 204420_AT, 232530_AT, 205198_S_AT, 35666_AT, 220351_AT, 218002_S_AT, 203535_AT	502	274	13528	1.18021	1	0.96956	99.9949			1017
															1018
Annotation Cluster 86	Enrichment Score: 0.7898983313106731														1019
Category	Term	Count	%	PValue	Genes	List Total	Pop Hits	Pop Total	Fold Enrichment	Bonferroni	Benjamini	FDR			1020
GOTERM_BP_FAT	GO:0044057~regulation of system process	20	3.02115	0.0213972	205891_AT, 206023_AT, 241412_AT, 205357_S_AT, 232541_AT, 202912_AT, 206125_S_AT, 205051_S_AT, 206170_AT, 238669_AT, 205258_AT, 203989_X_AT, 200864_S_AT, 204760_S_AT, 226847_AT, 201180_S_AT, 202071_AT, 205220_AT, 201170_S_AT, 204351_AT	502	309	13528	1.74422	1	0.454129	31.6084			1021
GOTERM_BP_FAT	GO:0031644~regulation of neurological system process	10	1.51057	0.115022	206023_AT, 203989_X_AT, 200864_S_AT, 232541_AT, 206125_S_AT, 201180_S_AT, 205051_S_AT, 206170_AT, 201170_S_AT, 204351_AT	502	153	13528	1.76132	1	0.785595	88.3086			1022
GOTERM_BP_FAT	GO:0048168~regulation of neuronal synaptic plasticity	4	0.60423	0.147375	200864_S_AT, 205051_S_AT, 201170_S_AT, 204351_AT	502	36	13528	2.99425	1	0.821095	93.9219			1023
GOTERM_BP_FAT	GO:0051969~regulation of transmission of nerve impulse	8	1.20846	0.303003	206023_AT, 200864_S_AT, 232541_AT, 206125_S_AT, 201180_S_AT, 205051_S_AT, 201170_S_AT, 204351_AT	502	147	13528	1.46657	1	0.933246	99.8237			1024
GOTERM_BP_FAT	GO:0050804~regulation of synaptic transmission	7	1.0574	0.390573	206023_AT, 200864_S_AT, 232541_AT, 201180_S_AT, 205051_S_AT, 201170_S_AT, 204351_AT	502	136	13528	1.38704	1	0.961835	99.9833			1025
GOTERM_BP_FAT	GO:0048167~regulation of synaptic plasticity	4	0.60423	0.42452	200864_S_AT, 205051_S_AT, 201170_S_AT, 204351_AT	502	64	13528	1.68426	1	0.96868	99.9939			1026
															1027
Annotation Cluster 87	Enrichment Score: 0.789205510602333														1028
Category	Term	Count	%	PValue	Genes	List Total	Pop Hits	Pop Total	Fold Enrichment	Bonferroni	Benjamini	FDR			1029
GOTERM_BP_FAT	GO:0042325~regulation of phosphorylation	27	4.07855	0.0246647	205767_AT, 218806_S_AT, 207175_AT, 232541_AT, 205051_S_AT, 211734_S_AT, 209193_AT, 226907_AT, 202284_S_AT, 202071_AT, 219278_AT, 220638_S_AT, 205891_AT, 203980_AT, 227545_AT, 212558_AT, 202023_AT, 206170_AT, 212143_S_AT, 209260_AT, 208712_AT, 227697_AT, 203989_X_AT, 205198_S_AT, 212593_S_AT, 236313_AT, 202539_S_AT	502	466	13528	1.56138	1	0.483446	35.5105			1030
GOTERM_BP_FAT	GO:0051174~regulation of phosphorus metabolic process	27	4.07855	0.0376801	205767_AT, 218806_S_AT, 207175_AT, 232541_AT, 205051_S_AT, 211734_S_AT, 209193_AT, 226907_AT, 202284_S_AT, 202071_AT, 219278_AT, 220638_S_AT, 205891_AT, 203980_AT, 227545_AT, 212558_AT, 202023_AT, 206170_AT, 212143_S_AT, 209260_AT, 208712_AT, 227697_AT, 203989_X_AT, 205198_S_AT, 212593_S_AT, 236313_AT, 202539_S_AT	502	485	13528	1.50021	1	0.546228	49.0661			1031
GOTERM_BP_FAT	GO:0019220~regulation of phosphate metabolic process	27	4.07855	0.0376801	205767_AT, 218806_S_AT, 207175_AT, 232541_AT, 205051_S_AT, 211734_S_AT, 209193_AT, 226907_AT, 202284_S_AT, 202071_AT, 219278_AT, 220638_S_AT, 205891_AT, 203980_AT, 227545_AT, 212558_AT, 202023_AT, 206170_AT, 212143_S_AT, 209260_AT, 208712_AT, 227697_AT, 203989_X_AT, 205198_S_AT, 212593_S_AT, 236313_AT, 202539_S_AT	502	485	13528	1.50021	1	0.546228	49.0661			1032
GOTERM_BP_FAT	GO:0043549~regulation of kinase activity	21	3.17221	0.0435408	205891_AT, 205767_AT, 218806_S_AT, 203980_AT, 232541_AT, 212558_AT, 202023_AT, 205051_S_AT, 206170_AT, 211734_S_AT, 209193_AT, 209260_AT, 208712_AT, 203989_X_AT, 212593_S_AT, 202284_S_AT, 236313_AT, 202071_AT, 202539_S_AT, 219278_AT, 220638_S_AT	502	357	13528	1.58519	1	0.569893	54.2483			1033
GOTERM_BP_FAT	GO:0045859~regulation of protein kinase activity	20	3.02115	0.0554145	205891_AT, 205767_AT, 203980_AT, 232541_AT, 212558_AT, 202023_AT, 205051_S_AT, 206170_AT, 211734_S_AT, 209193_AT, 208712_AT, 209260_AT, 203989_X_AT, 212593_S_AT, 202284_S_AT, 236313_AT, 202071_AT, 202539_S_AT, 219278_AT, 220638_S_AT	502	345	13528	1.56221	1	0.627381	63.2621			1034
GOTERM_BP_FAT	GO:0051338~regulation of transferase activity	21	3.17221	0.061491	205891_AT, 205767_AT, 218806_S_AT, 203980_AT, 232541_AT, 212558_AT, 202023_AT, 205051_S_AT, 206170_AT, 211734_S_AT, 209193_AT, 209260_AT, 208712_AT, 203989_X_AT, 212593_S_AT, 202284_S_AT, 236313_AT, 202071_AT, 202539_S_AT, 219278_AT, 220638_S_AT	502	372	13528	1.52127	1	0.641276	67.1994			1035
GOTERM_BP_FAT	GO:0043405~regulation of MAP kinase activity	10	1.51057	0.0785914	205891_AT, 212593_S_AT, 212558_AT, 232541_AT, 202023_AT, 205051_S_AT, 202539_S_AT, 211734_S_AT, 219278_AT, 220638_S_AT	502	141	13528	1.91122	1	0.701413	76.2532			1036
GOTERM_BP_FAT	GO:0033674~positive regulation of kinase activity	13	1.96375	0.150229	205891_AT, 205767_AT, 218806_S_AT, 232541_AT, 202023_AT, 205051_S_AT, 206170_AT, 211734_S_AT, 209193_AT, 208712_AT, 203989_X_AT, 202071_AT, 219278_AT	502	231	13528	1.51657	1	0.826096	94.2696			1037
GOTERM_BP_FAT	GO:0051347~positive regulation of transferase activity	13	1.96375	0.180519	205891_AT, 205767_AT, 218806_S_AT, 232541_AT, 202023_AT, 205051_S_AT, 206170_AT, 211734_S_AT, 209193_AT, 208712_AT, 203989_X_AT, 202071_AT, 219278_AT	502	240	13528	1.45969	1	0.858562	96.9709			1038
GOTERM_BP_FAT	GO:0045860~positive regulation of protein kinase activity	12	1.81269	0.205442	209193_AT, 205891_AT, 208712_AT, 205767_AT, 203989_X_AT, 232541_AT, 202071_AT, 202023_AT, 205051_S_AT, 206170_AT, 211734_S_AT, 219278_AT	502	223	13528	1.45013	1	0.878117	98.2392			1039
GOTERM_BP_FAT	GO:0043406~positive regulation of MAP kinase activity	6	0.906344	0.326743	205891_AT, 232541_AT, 202023_AT, 205051_S_AT, 211734_S_AT, 219278_AT	502	102	13528	1.58519	1	0.943695	99.9041			1040
GOTERM_BP_FAT	GO:0007254~JNK cascade	4	0.60423	0.374273	205891_AT, 227812_AT, 211734_S_AT, 219278_AT	502	59	13528	1.827	1	0.956866	99.9735			1041
GOTERM_BP_FAT	GO:0031098~stress-activated protein kinase signaling pathway	4	0.60423	0.414568	205891_AT, 227812_AT, 211734_S_AT, 219278_AT	502	63	13528	1.711	1	0.966637	99.9918			1042
GOTERM_BP_FAT	GO:0043085~positive regulation of catalytic activity	21	3.17221	0.474496	205891_AT, 205767_AT, 218806_S_AT, 205357_S_AT, 232541_AT, 204255_S_AT, 202023_AT, 205051_S_AT, 202431_S_AT, 206170_AT, 211734_S_AT, 205349_AT, 209193_AT, 208712_AT, 203989_X_AT, 205198_S_AT, 236172_AT, 213805_AT, 202071_AT, 219278_AT, 221666_S_AT	502	520	13528	1.08829	1	0.978156	99.9988			1043
GOTERM_BP_FAT	GO:0000165~MAPKKK cascade	8	1.20846	0.525449	205891_AT, 203989_X_AT, 232541_AT, 204379_S_AT, 227812_AT, 202023_AT, 211734_S_AT, 219278_AT	502	184	13528	1.17166	1	0.985614	99.9998			1044
GOTERM_BP_FAT	GO:0000187~activation of MAPK activity	4	0.60423	0.590025	205891_AT, 202023_AT, 211734_S_AT, 219278_AT	502	82	13528	1.31455	1	0.992044	100			1045
GOTERM_BP_FAT	GO:0044093~positive regulation of molecular function	22	3.32326	0.594489	205891_AT, 205767_AT, 218806_S_AT, 205357_S_AT, 232541_AT, 204255_S_AT, 202023_AT, 205051_S_AT, 202431_S_AT, 206170_AT, 211734_S_AT, 205349_AT, 209193_AT, 208712_AT, 203989_X_AT, 205198_S_AT, 226625_AT, 236172_AT, 213805_AT, 202071_AT, 219278_AT, 221666_S_AT	502	586	13528	1.01171	1	0.992336	100			1046
GOTERM_BP_FAT	GO:0007243~protein kinase cascade	14	2.1148	0.617394	205891_AT, 232541_AT, 202023_AT, 205051_S_AT, 211734_S_AT, 210059_S_AT, 201531_AT, 227697_AT, 203989_X_AT, 226625_AT, 204379_S_AT, 227812_AT, 219278_AT, 208078_S_AT	502	370	13528	1.01966	1	0.993585	100			1047
															1048
Annotation Cluster 88	Enrichment Score: 0.7877668204837219														1049
Category	Term	Count	%	PValue	Genes	List Total	Pop Hits	Pop Total	Fold Enrichment	Bonferroni	Benjamini	FDR			1050
GOTERM_BP_FAT	GO:0042445~hormone metabolic process	9	1.35952	0.0429331	208606_S_AT, 202912_AT, 217496_S_AT, 204675_AT, 219597_S_AT, 242998_AT, 202575_AT, 219825_AT, 204515_AT	502	106	13528	2.28806	1	0.570439	53.7351			1051
GOTERM_BP_FAT	GO:0034754~cellular hormone metabolic process	6	0.906344	0.0667928	202912_AT, 204675_AT, 242998_AT, 202575_AT, 219825_AT, 204515_AT	502	59	13528	2.7405	1	0.658187	70.3062			1052
GOTERM_BP_FAT	GO:0042446~hormone biosynthetic process	4	0.60423	0.105814	202912_AT, 204675_AT, 219597_S_AT, 204515_AT	502	31	13528	3.47719	1	0.766635	85.9774			1053
GOTERM_BP_FAT	GO:0010817~regulation of hormone levels	10	1.51057	0.108392	208606_S_AT, 214240_AT, 202912_AT, 217496_S_AT, 204675_AT, 219597_S_AT, 242998_AT, 202575_AT, 219825_AT, 204515_AT	502	151	13528	1.78465	1	0.771622	86.6708			1054
GOTERM_BP_FAT	GO:0019748~secondary metabolic process	6	0.906344	0.168508	205694_AT, 205337_AT, 242998_AT, 209848_S_AT, 202575_AT, 219825_AT	502	79	13528	2.0467	1	0.8453	96.0888			1055
GOTERM_BP_FAT	GO:0006694~steroid biosynthetic process	6	0.906344	0.206801	202912_AT, 204675_AT, 244407_AT, 227642_AT, 202539_S_AT, 204515_AT	502	85	13528	1.90223	1	0.878077	98.2914			1056
GOTERM_BP_FAT	GO:0006776~vitamin A metabolic process	3	0.453172	0.208797	242998_AT, 202575_AT, 219825_AT	502	23	13528	3.51498	1	0.879879	98.3653			1057
GOTERM_BP_FAT	GO:0001523~retinoid metabolic process	3	0.453172	0.208797	242998_AT, 202575_AT, 219825_AT	502	23	13528	3.51498	1	0.879879	98.3653			1058
GOTERM_BP_FAT	GO:0016101~diterpenoid metabolic process	3	0.453172	0.208797	242998_AT, 202575_AT, 219825_AT	502	23	13528	3.51498	1	0.879879	98.3653			1059
GOTERM_BP_FAT	GO:0006720~isoprenoid metabolic process	4	0.60423	0.222245	242998_AT, 202575_AT, 202539_S_AT, 219825_AT	502	44	13528	2.44984	1	0.890077	98.7904			1060
GOTERM_BP_FAT	GO:0006721~terpenoid metabolic process	3	0.453172	0.236388	242998_AT, 202575_AT, 219825_AT	502	25	13528	3.23378	1	0.899122	99.1237			1061
GOTERM_BP_FAT	GO:0006766~vitamin metabolic process	5	0.755287	0.301944	220736_AT, 1556602_AT, 242998_AT, 202575_AT, 219825_AT	502	75	13528	1.79655	1	0.933613	99.8189			1062
GOTERM_BP_FAT	GO:0006775~fat-soluble vitamin metabolic process	3	0.453172	0.346927	242998_AT, 202575_AT, 219825_AT	502	33	13528	2.44984	1	0.949269	99.9438			1063
															1064
Annotation Cluster 89	Enrichment Score: 0.7845468322248939														1065
Category	Term	Count	%	PValue	Genes	List Total	Pop Hits	Pop Total	Fold Enrichment	Bonferroni	Benjamini	FDR			1066
GOTERM_BP_FAT	GO:0035295~tube development	15	2.26586	0.0345923	209687_AT, 209863_S_AT, 215446_S_AT, 218326_S_AT, 217523_AT, 208606_S_AT, 212558_AT, 203394_S_AT, 204039_AT, 204653_AT, 203323_AT, 203987_AT, 211597_S_AT, 205198_S_AT, 213943_AT	502	220	13528	1.83738	1	0.537147	46.1179			1067
GOTERM_BP_FAT	GO:0060541~respiratory system development	7	1.0574	0.21117	218804_AT, 215446_S_AT, 211597_S_AT, 205198_S_AT, 203394_S_AT, 204039_AT, 203323_AT	502	108	13528	1.74664	1	0.882155	98.4493			1068
GOTERM_BP_FAT	GO:0030324~lung development	6	0.906344	0.304786	215446_S_AT, 211597_S_AT, 205198_S_AT, 203394_S_AT, 204039_AT, 203323_AT	502	99	13528	1.63322	1	0.933959	99.8314			1069
GOTERM_BP_FAT	GO:0030323~respiratory tube development	6	0.906344	0.326743	215446_S_AT, 211597_S_AT, 205198_S_AT, 203394_S_AT, 204039_AT, 203323_AT	502	102	13528	1.58519	1	0.943695	99.9041			1070
															1071
Annotation Cluster 90	Enrichment Score: 0.7713371976498227														1072
Category	Term	Count	%	PValue	Genes	List Total	Pop Hits	Pop Total	Fold Enrichment	Bonferroni	Benjamini	FDR			1073
UP_SEQ_FEATURE	propeptide:Activation peptide	9	1.35952	0.00305395	216474_X_AT, 205382_S_AT, 202450_S_AT, 201069_AT, 203305_AT, 232074_AT, 207134_X_AT, 210084_X_AT, 210074_AT, 239381_AT, 205470_S_AT	643	73	19113	3.66469	0.996895	0.156203	5.08929			1074
SP_PIR_KEYWORDS	zymogen	14	2.1148	0.0214309	216474_X_AT, 201069_AT, 203305_AT, 207134_X_AT, 206125_S_AT, 236225_AT, 205470_S_AT, 239272_AT, 207808_S_AT, 205382_S_AT, 206004_AT, 202450_S_AT, 232074_AT, 210084_X_AT, 210074_AT, 239381_AT	644	206	19235	2.02986	0.999942	0.180412	26.4603			1075
UP_SEQ_FEATURE	domain:Peptidase S1	8	1.20846	0.0661626	216474_X_AT, 205382_S_AT, 222242_S_AT, 232074_AT, 207134_X_AT, 210084_X_AT, 206125_S_AT, 239381_AT, 205470_S_AT, 209792_S_AT	643	106	19113	2.24338	1	0.829735	68.9324			1076
INTERPRO	IPR001314:Peptidase S1A, chymotrypsin	8	1.20846	0.0766012	216474_X_AT, 205382_S_AT, 222242_S_AT, 232074_AT, 207134_X_AT, 210084_X_AT, 206125_S_AT, 239381_AT, 205470_S_AT, 209792_S_AT	592	104	16659	2.16463	1	0.727791	71.1157			1077
INTERPRO	IPR018114:Peptidase S1/S6, chymotrypsin/Hap, active site	8	1.20846	0.0797039	216474_X_AT, 205382_S_AT, 222242_S_AT, 232074_AT, 207134_X_AT, 210084_X_AT, 206125_S_AT, 239381_AT, 205470_S_AT, 209792_S_AT	592	105	16659	2.14402	1	0.736031	72.5916			1078
SP_PIR_KEYWORDS	Serine protease	9	1.35952	0.086183	216474_X_AT, 205382_S_AT, 222242_S_AT, 232074_AT, 207134_X_AT, 210084_X_AT, 206125_S_AT, 206605_AT, 239381_AT, 205470_S_AT, 209792_S_AT	644	136	19235	1.97656	1	0.435161	72.1573			1079
INTERPRO	IPR001254:Peptidase S1 and S6, chymotrypsin/Hap	8	1.20846	0.118516	216474_X_AT, 205382_S_AT, 222242_S_AT, 232074_AT, 207134_X_AT, 210084_X_AT, 206125_S_AT, 239381_AT, 205470_S_AT, 209792_S_AT	592	116	16659	1.9407	1	0.815621	85.9951			1080
SMART	SM00020:Tryp_SPc	8	1.20846	0.141234	216474_X_AT, 205382_S_AT, 222242_S_AT, 232074_AT, 207134_X_AT, 210084_X_AT, 206125_S_AT, 239381_AT, 205470_S_AT, 209792_S_AT	339	116	9079	1.84701	1	0.825616	85.0505			1081
UP_SEQ_FEATURE	active site:Charge relay system	10	1.51057	0.214575	216474_X_AT, 205382_S_AT, 1558846_AT, 222242_S_AT, 232074_AT, 207134_X_AT, 210084_X_AT, 206125_S_AT, 239381_AT, 205470_S_AT, 202539_S_AT, 209792_S_AT	643	196	19113	1.51657	1	0.984756	98.3832			1082
SP_PIR_KEYWORDS	Protease	20	3.02115	0.262875	216474_X_AT, 235514_AT, 201069_AT, 227309_AT, 207134_X_AT, 206125_S_AT, 206605_AT, 205470_S_AT, 239272_AT, 213506_AT, 209792_S_AT, 239929_AT, 205382_S_AT, 202450_S_AT, 205185_AT, 222242_S_AT, 232074_AT, 217496_S_AT, 210084_X_AT, 202179_AT, 210074_AT, 239381_AT	644	484	19235	1.23422	1	0.732785	98.6793			1083
GOTERM_MF_FAT	GO:0004175~endopeptidase activity	17	2.56798	0.305776	216474_X_AT, 235514_AT, 201069_AT, 207134_X_AT, 206125_S_AT, 205470_S_AT, 239272_AT, 209792_S_AT, 205382_S_AT, 202450_S_AT, 222242_S_AT, 232074_AT, 217496_S_AT, 231733_AT, 210084_X_AT, 202179_AT, 210074_AT, 239381_AT, 221666_S_AT	480	375	12983	1.22617	1	0.966951	99.572			1084
GOTERM_MF_FAT	GO:0008236~serine-type peptidase activity	9	1.35952	0.33538	216474_X_AT, 205382_S_AT, 222242_S_AT, 232074_AT, 207134_X_AT, 210084_X_AT, 206125_S_AT, 206605_AT, 239381_AT, 205470_S_AT, 209792_S_AT	480	178	12983	1.36759	1	0.97679	99.7768			1085
GOTERM_MF_FAT	GO:0004252~serine-type endopeptidase activity	8	1.20846	0.341397	216474_X_AT, 205382_S_AT, 222242_S_AT, 232074_AT, 207134_X_AT, 210084_X_AT, 206125_S_AT, 239381_AT, 205470_S_AT, 209792_S_AT	480	154	12983	1.40509	1	0.975053	99.8052			1086
GOTERM_MF_FAT	GO:0017171~serine hydrolase activity	9	1.35952	0.346518	216474_X_AT, 205382_S_AT, 222242_S_AT, 232074_AT, 207134_X_AT, 210084_X_AT, 206125_S_AT, 206605_AT, 239381_AT, 205470_S_AT, 209792_S_AT	480	180	12983	1.3524	1	0.975519	99.8266			1087
GOTERM_MF_FAT	GO:0008233~peptidase activity	24	3.62538	0.379501	201069_AT, 207134_X_AT, 206125_S_AT, 206605_AT, 205470_S_AT, 239272_AT, 209792_S_AT, 213506_AT, 205185_AT, 222242_S_AT, 232074_AT, 217496_S_AT, 210084_X_AT, 235514_AT, 216474_X_AT, 227309_AT, 226038_AT, 205174_S_AT, 205382_S_AT, 239929_AT, 202450_S_AT, 231733_AT, 202179_AT, 210074_AT, 239381_AT, 221666_S_AT	480	574	12983	1.13092	1	0.979786	99.92			1088
PIR_SUPERFAMILY	PIRSF001135:trypsin	3	0.453172	0.444159	216474_X_AT, 205382_S_AT, 207134_X_AT, 210084_X_AT, 205470_S_AT	308	36	7396	2.00108	1	0.99992	99.9563			1089
GOTERM_MF_FAT	GO:0070011~peptidase activity, acting on L-amino acid peptides	21	3.17221	0.556675	216474_X_AT, 235514_AT, 201069_AT, 227309_AT, 207134_X_AT, 226038_AT, 206125_S_AT, 206605_AT, 205470_S_AT, 239272_AT, 209792_S_AT, 239929_AT, 205382_S_AT, 202450_S_AT, 222242_S_AT, 232074_AT, 217496_S_AT, 231733_AT, 210084_X_AT, 202179_AT, 210074_AT, 239381_AT, 221666_S_AT	480	549	12983	1.03462	1	0.993996	99.9995			1090
GOTERM_BP_FAT	GO:0006508~proteolysis	32	4.83384	0.930261	201069_AT, 204787_AT, 207134_X_AT, 206125_S_AT, 206605_AT, 211950_AT, 205470_S_AT, 239272_AT, 209792_S_AT, 222242_S_AT, 232074_AT, 217496_S_AT, 228153_AT, 210084_X_AT, 201925_S_AT, 220638_S_AT, 216474_X_AT, 235514_AT, 223598_AT, 227309_AT, 227545_AT, 205900_AT, 226038_AT, 205174_S_AT, 239929_AT, 205382_S_AT, 202450_S_AT, 227697_AT, 231733_AT, 202179_AT, 210074_AT, 239381_AT, 243582_AT, 221666_S_AT	502	1054	13528	0.818162	1	0.999985	100			1091
SP_PIR_KEYWORDS	hydrolase	41	6.19335	0.970542	227944_AT, 201069_AT, 234700_S_AT, 232530_AT, 213848_AT, 213624_AT, 201963_AT, 207134_X_AT, 206125_S_AT, 206605_AT, 203367_AT, 205470_S_AT, 239272_AT, 209792_S_AT, 1553929_AT, 240420_AT, 1558846_AT, 235848_X_AT, 222242_S_AT, 226380_AT, 232074_AT, 217496_S_AT, 210084_X_AT, 206177_S_AT, 216474_X_AT, 235514_AT, 209430_AT, 237974_AT, 227309_AT, 223739_AT, 220013_AT, 201044_X_AT, 205382_S_AT, 239929_A…	644	1555	19235	0.787517	1	0.999802	100			1092
															1093
Annotation Cluster 91	Enrichment Score: 0.7667652069601708														1094
Category	Term	Count	%	PValue	Genes	List Total	Pop Hits	Pop Total	Fold Enrichment	Bonferroni	Benjamini	FDR			1095
KEGG_PATHWAY	hsa00350:Tyrosine metabolism	5	0.755287	0.0816371	205694_AT, 205337_AT, 205623_AT, 209612_S_AT, 204942_S_AT	192	44	5085	3.00959	0.999988	0.53004	63.0568			1096
KEGG_PATHWAY	hsa00980:Metabolism of xenobiotics by cytochrome P450	5	0.755287	0.187442	1565162_S_AT, 205765_AT, 205623_AT, 209612_S_AT, 204942_S_AT	192	60	5085	2.20703	1	0.626915	91.1703			1097
KEGG_PATHWAY	hsa00010:Glycolysis / Gluconeogenesis	5	0.755287	0.187442	225367_AT, 205623_AT, 209612_S_AT, 204942_S_AT, 202054_S_AT	192	60	5085	2.20703	1	0.626915	91.1703			1098
KEGG_PATHWAY	hsa00982:Drug metabolism	5	0.755287	0.20294	1565162_S_AT, 205765_AT, 205623_AT, 209612_S_AT, 204942_S_AT	192	62	5085	2.13584	1	0.646641	92.9506			1099
UP_SEQ_FEATURE	nucleotide phosphate-binding region:NAD	5	0.755287	0.251874	203913_S_AT, 205623_AT, 209612_S_AT, 204942_S_AT, 202054_S_AT	643	76	19113	1.95557	1	0.990371	99.2956			1100
															1101
Annotation Cluster 92	Enrichment Score: 0.7667055873056488														1102
Category	Term	Count	%	PValue	Genes	List Total	Pop Hits	Pop Total	Fold Enrichment	Bonferroni	Benjamini	FDR			1103
GOTERM_CC_FAT	GO:0044433~cytoplasmic vesicle part	12	1.81269	0.0924069	203083_AT, 205382_S_AT, 206284_X_AT, 205694_AT, 203305_AT, 228766_AT, 232541_AT, 201667_AT, 228708_AT, 202068_S_AT, 203323_AT, 207808_S_AT	479	187	12782	1.71239	1	0.458198	73.2183			1104
KEGG_PATHWAY	hsa04610:Complement and coagulation cascades	6	0.906344	0.116188	205382_S_AT, 203989_X_AT, 203887_S_AT, 203305_AT, 201925_S_AT, 207808_S_AT	192	69	5085	2.30299	1	0.578772	76.4063			1105
GOTERM_CC_FAT	GO:0031091~platelet alpha granule	5	0.755287	0.156558	203083_AT, 205382_S_AT, 203305_AT, 228766_AT, 207808_S_AT	479	56	12782	2.38257	1	0.607438	90.1086			1106
GOTERM_CC_FAT	GO:0031093~platelet alpha granule lumen	4	0.60423	0.197019	203083_AT, 205382_S_AT, 203305_AT, 207808_S_AT	479	41	12782	2.60339	1	0.688632	94.9282			1107
GOTERM_CC_FAT	GO:0060205~cytoplasmic membrane-bounded vesicle lumen	4	0.60423	0.226449	203083_AT, 205382_S_AT, 203305_AT, 207808_S_AT	479	44	12782	2.42589	1	0.712521	96.9463			1108
GOTERM_CC_FAT	GO:0030141~secretory granule	10	1.51057	0.232384	203083_AT, 205382_S_AT, 205185_AT, 214240_AT, 203305_AT, 228766_AT, 228708_AT, 201180_S_AT, 205051_S_AT, 207808_S_AT	479	180	12782	1.48249	1	0.717945	97.2497			1109
GOTERM_CC_FAT	GO:0031983~vesicle lumen	4	0.60423	0.246509	203083_AT, 205382_S_AT, 203305_AT, 207808_S_AT	479	46	12782	2.32041	1	0.72233	97.8632			1110
															1111
Annotation Cluster 93	Enrichment Score: 0.7621002544070062														1112
Category	Term	Count	%	PValue	Genes	List Total	Pop Hits	Pop Total	Fold Enrichment	Bonferroni	Benjamini	FDR			1113
UP_SEQ_FEATURE	DNA-binding region:Basic motif	13	1.96375	0.00826191	225262_AT, 204420_AT, 202768_AT, 203394_S_AT, 209189_AT, 204039_AT, 201473_AT, 202431_S_AT, 218559_S_AT, 229404_AT, 212501_AT, 213943_AT, 201170_S_AT	643	161	19113	2.40013	1	0.299516	13.21			1114
UP_SEQ_FEATURE	domain:Helix-loop-helix motif	6	0.906344	0.337127	229404_AT, 209291_AT, 203394_S_AT, 202431_S_AT, 201170_S_AT, 213943_AT	643	114	19113	1.56446	1	0.996952	99.9108			1115
INTERPRO	IPR011598:Helix-loop-helix DNA-binding	5	0.755287	0.348151	229404_AT, 203394_S_AT, 202431_S_AT, 201170_S_AT, 213943_AT	592	84	16659	1.67501	1	0.980186	99.873			1116
INTERPRO	IPR001092:Basic helix-loop-helix dimerisation region bHLH	6	0.906344	0.379959	229404_AT, 209291_AT, 203394_S_AT, 202431_S_AT, 201170_S_AT, 213943_AT	592	114	16659	1.48106	1	0.983224	99.9418			1117
SMART	SM00353:HLH	6	0.906344	0.419875	229404_AT, 209291_AT, 203394_S_AT, 202431_S_AT, 201170_S_AT, 213943_AT	339	114	9079	1.40956	1	0.959948	99.8882			1118
															1119
Annotation Cluster 94	Enrichment Score: 0.7553885463696253														1120
Category	Term	Count	%	PValue	Genes	List Total	Pop Hits	Pop Total	Fold Enrichment	Bonferroni	Benjamini	FDR			1121
GOTERM_BP_FAT	GO:0006906~vesicle fusion	3	0.453172	0.070683	218806_S_AT, 201180_S_AT, 203323_AT	502	12	13528	6.73705	1	0.674977	72.407			1122
GOTERM_BP_FAT	GO:0016050~vesicle organization	5	0.755287	0.1258	218806_S_AT, 205694_AT, 201180_S_AT, 203323_AT, 209848_S_AT	502	52	13528	2.59117	1	0.795326	90.5726			1123
GOTERM_BP_FAT	GO:0048284~organelle fusion	3	0.453172	0.181581	218806_S_AT, 201180_S_AT, 203323_AT	502	21	13528	3.84974	1	0.85811	97.0391			1124
GOTERM_BP_FAT	GO:0006944~membrane fusion	3	0.453172	0.589356	218806_S_AT, 201180_S_AT, 203323_AT	502	53	13528	1.52537	1	0.99206	100			1125
															1126
Annotation Cluster 95	Enrichment Score: 0.7536616586678723														1127
Category	Term	Count	%	PValue	Genes	List Total	Pop Hits	Pop Total	Fold Enrichment	Bonferroni	Benjamini	FDR			1128
GOTERM_BP_FAT	GO:0006469~negative regulation of protein kinase activity	7	1.0574	0.103361	209260_AT, 212593_S_AT, 203980_AT, 212558_AT, 202284_S_AT, 202539_S_AT, 220638_S_AT	502	87	13528	2.16825	1	0.76376	85.2861			1129
GOTERM_BP_FAT	GO:0033673~negative regulation of kinase activity	7	1.0574	0.116564	209260_AT, 212593_S_AT, 203980_AT, 212558_AT, 202284_S_AT, 202539_S_AT, 220638_S_AT	502	90	13528	2.09597	1	0.788542	88.6613			1130
GOTERM_BP_FAT	GO:0051348~negative regulation of transferase activity	7	1.0574	0.145337	209260_AT, 212593_S_AT, 203980_AT, 212558_AT, 202284_S_AT, 202539_S_AT, 220638_S_AT	502	96	13528	1.96497	1	0.81922	93.6616			1131
GOTERM_BP_FAT	GO:0043407~negative regulation of MAP kinase activity	4	0.60423	0.147375	212593_S_AT, 212558_AT, 202539_S_AT, 220638_S_AT	502	36	13528	2.99425	1	0.821095	93.9219			1132
GOTERM_BP_FAT	GO:0044092~negative regulation of molecular function	16	2.41692	0.257787	203980_AT, 212558_AT, 212586_AT, 224802_AT, 206170_AT, 209193_AT, 209260_AT, 204760_S_AT, 212593_S_AT, 205198_S_AT, 204971_AT, 202284_S_AT, 201180_S_AT, 209576_AT, 202539_S_AT, 220638_S_AT	502	334	13528	1.29093	1	0.910728	99.4681			1133
GOTERM_BP_FAT	GO:0043086~negative regulation of catalytic activity	12	1.81269	0.451904	209260_AT, 212593_S_AT, 203980_AT, 205198_S_AT, 212558_AT, 204971_AT, 212586_AT, 202284_S_AT, 201180_S_AT, 209576_AT, 202539_S_AT, 220638_S_AT	502	277	13528	1.16743	1	0.973657	99.9974			1134
															1135
Annotation Cluster 96	Enrichment Score: 0.7372295037502696														1136
Category	Term	Count	%	PValue	Genes	List Total	Pop Hits	Pop Total	Fold Enrichment	Bonferroni	Benjamini	FDR			1137
GOTERM_BP_FAT	GO:0043009~chordate embryonic development	17	2.56798	0.16825	201131_S_AT, 224215_S_AT, 202311_S_AT, 203394_S_AT, 205490_X_AT, 214651_S_AT, 204039_AT, 201473_AT, 204653_AT, 203987_AT, 220559_AT, 202826_AT, 211597_S_AT, 226625_AT, 212501_AT, 213943_AT, 201160_S_AT	502	331	13528	1.38405	1	0.846029	96.0674			1138
GOTERM_BP_FAT	GO:0009792~embryonic development ending in birth or egg hatching	17	2.56798	0.177213	201131_S_AT, 224215_S_AT, 202311_S_AT, 203394_S_AT, 205490_X_AT, 214651_S_AT, 204039_AT, 201473_AT, 204653_AT, 203987_AT, 220559_AT, 202826_AT, 211597_S_AT, 226625_AT, 212501_AT, 213943_AT, 201160_S_AT	502	334	13528	1.37162	1	0.854008	96.749			1139
GOTERM_BP_FAT	GO:0001701~in utero embryonic development	10	1.51057	0.205997	201131_S_AT, 202826_AT, 211597_S_AT, 226625_AT, 212501_AT, 203394_S_AT, 205490_X_AT, 201473_AT, 204039_AT, 201160_S_AT	502	176	13528	1.53115	1	0.877922	98.2607			1140
															1141
Annotation Cluster 97	Enrichment Score: 0.7161017583967678														1142
Category	Term	Count	%	PValue	Genes	List Total	Pop Hits	Pop Total	Fold Enrichment	Bonferroni	Benjamini	FDR			1143
INTERPRO	IPR011511:Variant SH3	6	0.906344	0.0804455	209502_S_AT, 229689_S_AT, 218806_S_AT, 243636_S_AT, 243582_AT, 238778_AT, 201681_S_AT	592	65	16659	2.59756	1	0.7332	72.9337			1144
SP_PIR_KEYWORDS	sh3 domain	12	1.81269	0.0971007	204455_AT, 218849_S_AT, 218806_S_AT, 243636_S_AT, 201681_S_AT, 238778_AT, 218180_S_AT, 229689_S_AT, 209502_S_AT, 217519_AT, 206482_AT, 91826_AT, 243582_AT	644	210	19235	1.70674	1	0.44951	76.5222			1145
UP_SEQ_FEATURE	domain:SH3	9	1.35952	0.245343	218180_S_AT, 209502_S_AT, 229689_S_AT, 218849_S_AT, 204455_AT, 217519_AT, 91826_AT, 206482_AT, 238778_AT, 201681_S_AT	643	177	19113	1.51143	1	0.989761	99.1829			1146
INTERPRO	IPR001452:Src homology-3 domain	10	1.51057	0.344225	218180_S_AT, 209502_S_AT, 229689_S_AT, 218849_S_AT, 218806_S_AT, 243636_S_AT, 91826_AT, 206482_AT, 243582_AT, 238778_AT, 201681_S_AT	592	213	16659	1.32114	1	0.980685	99.8605			1147
SMART	SM00326:SH3	10	1.51057	0.398246	218180_S_AT, 209502_S_AT, 229689_S_AT, 218849_S_AT, 218806_S_AT, 243636_S_AT, 91826_AT, 206482_AT, 243582_AT, 238778_AT, 201681_S_AT	339	213	9079	1.25736	1	0.954727	99.8235			1148
															1149
Annotation Cluster 98	Enrichment Score: 0.7082840559266789														1150
Category	Term	Count	%	PValue	Genes	List Total	Pop Hits	Pop Total	Fold Enrichment	Bonferroni	Benjamini	FDR			1151
SP_PIR_KEYWORDS	Antimicrobial	6	0.906344	0.0887648	207356_AT, 210397_AT, 234700_S_AT, 1553946_AT, 202917_S_AT, 203535_AT	644	71	19235	2.52406	1	0.431789	73.2528			1152
GOTERM_BP_FAT	GO:0009617~response to bacterium	12	1.81269	0.103707	207356_AT, 210397_AT, 234700_S_AT, 203989_X_AT, 227697_AT, 1565162_S_AT, 203887_S_AT, 232530_AT, 202912_AT, 209189_AT, 205916_AT, 1553946_AT	502	193	13528	1.67554	1	0.763094	85.3854			1153
SP_PIR_KEYWORDS	antibiotic	4	0.60423	0.398166	207356_AT, 210397_AT, 234700_S_AT, 1553946_AT	644	68	19235	1.75694	1	0.853415	99.9256			1154
GOTERM_BP_FAT	GO:0042742~defense response to bacterium	6	0.906344	0.400638	207356_AT, 210397_AT, 234700_S_AT, 232530_AT, 205916_AT, 1553946_AT	502	112	13528	1.44365	1	0.963237	99.9876			1155
															1156
Annotation Cluster 99	Enrichment Score: 0.7009976626930426														1157
Category	Term	Count	%	PValue	Genes	List Total	Pop Hits	Pop Total	Fold Enrichment	Bonferroni	Benjamini	FDR			1158
PIR_SUPERFAMILY	PIRSF000092:short-chain dehydrogenase	3	0.453172	0.0991213	203913_S_AT, 1559190_S_AT, 242998_AT	308	13	7396	5.54146	1	0.906962	74.7114			1159
INTERPRO	IPR002347:Glucose/ribitol dehydrogenase	5	0.755287	0.118166	1553077_AT, 203913_S_AT, 238017_AT, 1559190_S_AT, 242998_AT	592	53	16659	2.65474	1	0.819312	85.9083			1160
SP_PIR_KEYWORDS	nadp	9	1.35952	0.152455	1553077_AT, 219597_S_AT, 205623_AT, 244407_AT, 238017_AT, 1559190_S_AT, 242998_AT, 202539_S_AT, 239108_AT	644	156	19235	1.72315	1	0.583432	90.4314			1161
INTERPRO	IPR002198:Short-chain dehydrogenase/reductase SDR	5	0.755287	0.156602	1553077_AT, 203913_S_AT, 238017_AT, 1559190_S_AT, 242998_AT	592	59	16659	2.38476	1	0.869874	92.9634			1162
INTERPRO	IPR016040:NAD(P)-binding domain	8	1.20846	0.283736	1553077_AT, 220187_AT, 203913_S_AT, 238017_AT, 1559190_S_AT, 242998_AT, 239108_AT, 204515_AT	592	150	16659	1.50081	1	0.966804	99.4484			1163
UP_SEQ_FEATURE	binding site:Substrate	9	1.35952	0.784333	1553077_AT, 234700_S_AT, 203913_S_AT, 238017_AT, 1559190_S_AT, 242998_AT, 206177_S_AT, 203126_AT, 238121_AT	643	297	19113	0.900749	1	1	100			1164
															1165
Annotation Cluster 100	Enrichment Score: 0.6901063264418845														1166
Category	Term	Count	%	PValue	Genes	List Total	Pop Hits	Pop Total	Fold Enrichment	Bonferroni	Benjamini	FDR			1167
SP_PIR_KEYWORDS	SH2 domain	7	1.0574	0.167695	230398_AT, 217257_AT, 227697_AT, 218806_S_AT, 206482_AT, 221610_S_AT, 220638_S_AT	644	111	19235	1.88357	1	0.596546	92.603			1168
INTERPRO	IPR000980:SH2 motif	7	1.0574	0.201673	230398_AT, 217257_AT, 227697_AT, 218806_S_AT, 206482_AT, 221610_S_AT, 220638_S_AT	592	111	16659	1.77461	1	0.915129	97.0099			1169
UP_SEQ_FEATURE	domain:SH2	6	0.906344	0.221001	230398_AT, 217257_AT, 227697_AT, 218806_S_AT, 206482_AT, 221610_S_AT	643	96	19113	1.8578	1	0.985154	98.5949			1170
SMART	SM00252:SH2	7	1.0574	0.23228	230398_AT, 217257_AT, 227697_AT, 218806_S_AT, 206482_AT, 221610_S_AT, 220638_S_AT	339	111	9079	1.68894	1	0.872772	96.3093			1171
															1172
Annotation Cluster 101	Enrichment Score: 0.6783767475018924														1173
Category	Term	Count	%	PValue	Genes	List Total	Pop Hits	Pop Total	Fold Enrichment	Bonferroni	Benjamini	FDR			1174
UP_SEQ_FEATURE	domain:LIM zinc-binding	3	0.453172	0.121053	205081_AT, 211564_S_AT, 232056_AT	643	18	19113	4.95412	1	0.931234	88.9587			1175
SP_PIR_KEYWORDS	LIM domain	5	0.755287	0.213233	205081_AT, 203585_AT, 211564_S_AT, 232056_AT, 1553764_A_AT	644	71	19235	2.10338	1	0.675078	96.6705			1176
INTERPRO	IPR001781:Zinc finger, LIM-type	5	0.755287	0.259907	205081_AT, 203585_AT, 211564_S_AT, 232056_AT, 1553764_A_AT	592	73	16659	1.92741	1	0.961472	99.0815			1177
SMART	SM00132:LIM	5	0.755287	0.288299	205081_AT, 203585_AT, 211564_S_AT, 232056_AT, 1553764_A_AT	339	73	9079	1.83436	1	0.914245	98.5666			1178
															1179
Annotation Cluster 102	Enrichment Score: 0.676302063445473														1180
Category	Term	Count	%	PValue	Genes	List Total	Pop Hits	Pop Total	Fold Enrichment	Bonferroni	Benjamini	FDR			1181
SP_PIR_KEYWORDS	microsome	10	1.51057	0.00912285	1565162_S_AT, 205765_AT, 206465_AT, 201963_AT, 204675_AT, 217833_AT, 244407_AT, 210576_AT, 219825_AT, 238669_AT	644	106	19235	2.81774	0.983822	0.105475	12.1922			1182
INTERPRO	IPR002403:Cytochrome P450, E-class, group IV	3	0.453172	0.0655432	205765_AT, 244407_AT, 219825_AT	592	12	16659	7.03505	1	0.696882	65.2284			1183
UP_SEQ_FEATURE	metal ion-binding site:Iron (heme axial ligand)	7	1.0574	0.112084	220187_AT, 205765_AT, 244407_AT, 222453_AT, 210576_AT, 219825_AT, 238669_AT	643	98	19113	2.12319	1	0.92421	86.8683			1184
COG_ONTOLOGY	Secondary metabolites biosynthesis, transport, and catabolism	4	0.60423	0.19596	205765_AT, 244407_AT, 210576_AT, 219825_AT	47	65	1950	2.55319	0.962054	0.962054	78.05			1185
SP_PIR_KEYWORDS	Monooxygenase	5	0.755287	0.263935	205694_AT, 205765_AT, 244407_AT, 210576_AT, 219825_AT	644	78	19235	1.91462	1	0.731069	98.706			1186
GOTERM_MF_FAT	GO:0020037~heme binding	7	1.0574	0.288753	205765_AT, 219597_S_AT, 244407_AT, 201701_S_AT, 210576_AT, 219825_AT, 238669_AT	480	121	12983	1.56476	1	0.967559	99.3853			1187
GOTERM_MF_FAT	GO:0046906~tetrapyrrole binding	7	1.0574	0.340835	205765_AT, 219597_S_AT, 244407_AT, 201701_S_AT, 210576_AT, 219825_AT, 238669_AT	480	129	12983	1.46772	1	0.976101	99.8027			1188
INTERPRO	IPR001128:Cytochrome P450	4	0.60423	0.368474	205765_AT, 244407_AT, 210576_AT, 219825_AT	592	61	16659	1.84526	1	0.982515	99.9225			1189
INTERPRO	IPR017972:Cytochrome P450, conserved site	4	0.60423	0.378192	205765_AT, 244407_AT, 210576_AT, 219825_AT	592	62	16659	1.8155	1	0.984114	99.9391			1190
SP_PIR_KEYWORDS	heme	6	0.906344	0.380066	205765_AT, 244407_AT, 222453_AT, 210576_AT, 219825_AT, 238669_AT	644	121	19235	1.48106	1	0.838528	99.8868			1191
INTERPRO	IPR017973:Cytochrome P450, C-terminal region	3	0.453172	0.595675	205765_AT, 210576_AT, 219825_AT	592	56	16659	1.50751	1	0.998505	99.9999			1192
GOTERM_MF_FAT	GO:0009055~electron carrier activity	8	1.20846	0.711951	220187_AT, 205765_AT, 204675_AT, 219597_S_AT, 209250_AT, 244407_AT, 210576_AT, 219825_AT	480	221	12983	0.97911	1	0.998802	100			1193
															1194
Annotation Cluster 103	Enrichment Score: 0.6705852677477586														1195
Category	Term	Count	%	PValue	Genes	List Total	Pop Hits	Pop Total	Fold Enrichment	Bonferroni	Benjamini	FDR			1196
GOTERM_BP_FAT	GO:0006357~regulation of transcription from RNA polymerase II promoter	42	6.34441	0.00480072	209863_S_AT, 225262_AT, 204420_AT, 203081_AT, 221841_S_AT, 203394_S_AT, 219528_S_AT, 201473_AT, 1558687_A_AT, 224894_AT, 218559_S_AT, 229404_AT, 207109_AT, 211597_S_AT, 212501_AT, 213139_AT, 228698_AT, 202611_S_AT, 202393_S_AT, 201160_S_AT, 213943_AT, 208078_S_AT, 203140_AT, 226682_AT, 202768_AT, 224606_AT, 209189_AT, 229396_AT, 204255_S_AT, 204039_AT, 204653_AT, 202431_S_AT, 206170_AT, 227642_AT…	502	727	13528	1.55684	0.999991	0.183896	8.10537			1197
GOTERM_MF_FAT	GO:0003700~transcription factor activity	50	7.55287	0.01635	221841_S_AT, 229638_AT, 201473_AT, 206115_AT, 229404_AT, 201549_X_AT, 1554252_A_AT, 212501_AT, 209211_AT, 202393_S_AT, 201170_S_AT, 1552487_A_AT, 209430_AT, 225645_AT, 202504_AT, 204039_AT, 204653_AT, 227642_AT, 231778_AT, 204760_S_AT, 208345_S_AT, 205286_AT, 218486_AT, 227475_AT, 201368_AT, 209863_S_AT, 225262_AT, 204420_AT, 225133_AT, 1558687_A_AT, 218559_S_AT, 220559_AT, 207109_AT, 211597_S_AT…	480	975	12983	1.38707	0.999979	0.450618	21.8347			1198
GOTERM_BP_FAT	GO:0010628~positive regulation of gene expression	30	4.53172	0.0633908	232116_AT, 209863_S_AT, 204420_AT, 221841_S_AT, 203394_S_AT, 219528_S_AT, 201473_AT, 224894_AT, 205051_S_AT, 212689_S_AT, 218559_S_AT, 207109_AT, 212501_AT, 209211_AT, 242784_AT, 202611_S_AT, 226682_AT, 225645_AT, 224606_AT, 209189_AT, 204039_AT, 202431_S_AT, 206170_AT, 214451_AT, 204760_S_AT, 208345_S_AT, 203989_X_AT, 1552477_A_AT, 229223_AT, 207002_S_AT	502	581	13528	1.39147	1	0.650371	68.3463			1199
GOTERM_MF_FAT	GO:0043565~sequence-specific DNA binding	30	4.53172	0.094384	227475_AT, 209863_S_AT, 225262_AT, 204420_AT, 221841_S_AT, 229638_AT, 201473_AT, 1558687_A_AT, 218559_S_AT, 220559_AT, 207109_AT, 1554252_A_AT, 211597_S_AT, 212501_AT, 242784_AT, 226682_AT, 203140_AT, 225645_AT, 202768_AT, 209189_AT, 204255_S_AT, 204039_AT, 214651_S_AT, 202431_S_AT, 231778_AT, 214451_AT, 204760_S_AT, 208345_S_AT, 228462_AT, 209602_S_AT	480	607	12983	1.3368	1	0.843155	77.27			1200
GOTERM_BP_FAT	GO:0045941~positive regulation of transcription	28	4.22961	0.104547	232116_AT, 209863_S_AT, 204420_AT, 221841_S_AT, 203394_S_AT, 219528_S_AT, 201473_AT, 224894_AT, 212689_S_AT, 218559_S_AT, 207109_AT, 212501_AT, 209211_AT, 242784_AT, 202611_S_AT, 226682_AT, 225645_AT, 224606_AT, 209189_AT, 204039_AT, 202431_S_AT, 206170_AT, 214451_AT, 204760_S_AT, 203989_X_AT, 1552477_A_AT, 229223_AT, 207002_S_AT	502	564	13528	1.33785	1	0.764146	85.6243			1201
GOTERM_MF_FAT	GO:0030528~transcription regulator activity	66	9.96979	0.106074	228487_S_AT, 221841_S_AT, 229638_AT, 209154_AT, 201473_AT, 202704_AT, 206115_AT, 229404_AT, 1554252_A_AT, 201549_X_AT, 212501_AT, 209211_AT, 202611_S_AT, 227399_AT, 202393_S_AT, 213943_AT, 201170_S_AT, 1552487_A_AT, 208078_S_AT, 209430_AT, 218849_S_AT, 225645_AT, 202504_AT, 204039_AT, 209612_S_AT, 204653_AT, 227642_AT, 231778_AT, 209291_AT, 208345_S_AT, 204760_S_AT, 205286_AT, 218486_AT, 222891_S…	480	1512	12983	1.18066	1	0.847467	81.2811			1202
GOTERM_BP_FAT	GO:0045893~positive regulation of transcription, DNA-dependent	24	3.62538	0.117925	226682_AT, 209863_S_AT, 225645_AT, 204420_AT, 221841_S_AT, 224606_AT, 203394_S_AT, 209189_AT, 219528_S_AT, 201473_AT, 204039_AT, 202431_S_AT, 224894_AT, 206170_AT, 218559_S_AT, 207109_AT, 214451_AT, 203989_X_AT, 204760_S_AT, 229223_AT, 212501_AT, 242784_AT, 202611_S_AT, 207002_S_AT	502	477	13528	1.35588	1	0.789199	88.9642			1203
GOTERM_BP_FAT	GO:0051254~positive regulation of RNA metabolic process	24	3.62538	0.124908	226682_AT, 209863_S_AT, 225645_AT, 204420_AT, 221841_S_AT, 224606_AT, 203394_S_AT, 209189_AT, 219528_S_AT, 201473_AT, 204039_AT, 202431_S_AT, 224894_AT, 206170_AT, 218559_S_AT, 207109_AT, 214451_AT, 203989_X_AT, 204760_S_AT, 229223_AT, 212501_AT, 242784_AT, 202611_S_AT, 207002_S_AT	502	481	13528	1.34461	1	0.796051	90.4021			1204
GOTERM_BP_FAT	GO:0051252~regulation of RNA metabolic process	70	10.574	0.42308	228487_S_AT, 221841_S_AT, 203081_AT, 219528_S_AT, 229638_AT, 201473_AT, 1554628_AT, 229404_AT, 1554252_A_AT, 201549_X_AT, 212501_AT, 213139_AT, 209211_AT, 202611_S_AT, 202393_S_AT, 202575_AT, 213943_AT, 201170_S_AT, 208078_S_AT, 205251_AT, 225645_AT, 227545_AT, 229396_AT, 217833_AT, 204039_AT, 215239_X_AT, 204653_AT, 227642_AT, 206170_AT, 231778_AT, 209291_AT, 244677_AT, 208345_S_AT, 204760_S_AT,…	502	1813	13528	1.04047	1	0.968471	99.9936			1205
SP_PIR_KEYWORDS	dna-binding	63	9.51662	0.544265	232116_AT, 228487_S_AT, 211998_AT, 221841_S_AT, 229638_AT, 201473_AT, 1554628_AT, 206115_AT, 229404_AT, 1554252_A_AT, 243386_AT, 212501_AT, 213139_AT, 209211_AT, 202393_S_AT, 213943_AT, 201170_S_AT, 1552487_A_AT, 222830_AT, 209430_AT, 225645_AT, 229396_AT, 204039_AT, 215239_X_AT, 204653_AT, 227642_AT, 231778_AT, 208345_S_AT, 204760_S_AT, 205286_AT, 218486_AT, 219388_AT, 227475_AT, 201368_AT, 2098…	644	1868	19235	1.00733	1	0.931369	99.9986			1206
GOTERM_BP_FAT	GO:0006355~regulation of transcription, DNA-dependent	65	9.81873	0.609285	228487_S_AT, 203081_AT, 221841_S_AT, 219528_S_AT, 229638_AT, 201473_AT, 1554628_AT, 229404_AT, 1554252_A_AT, 201549_X_AT, 212501_AT, 213139_AT, 209211_AT, 202611_S_AT, 202393_S_AT, 202575_AT, 213943_AT, 201170_S_AT, 208078_S_AT, 205251_AT, 225645_AT, 229396_AT, 204039_AT, 215239_X_AT, 204653_AT, 227642_AT, 206170_AT, 231778_AT, 209291_AT, 244677_AT, 208345_S_AT, 204760_S_AT, 205286_AT, 218486_AT,…	502	1773	13528	0.987949	1	0.993218	100			1207
SP_PIR_KEYWORDS	transcription regulation	66	9.96979	0.658458	232116_AT, 228487_S_AT, 221841_S_AT, 219528_S_AT, 229638_AT, 201473_AT, 1554628_AT, 206115_AT, 212689_S_AT, 229404_AT, 201549_X_AT, 243386_AT, 212501_AT, 213139_AT, 209211_AT, 202611_S_AT, 227399_AT, 202393_S_AT, 213943_AT, 201170_S_AT, 1552487_A_AT, 205251_AT, 222830_AT, 218849_S_AT, 225645_AT, 229396_AT, 204039_AT, 215239_X_AT, 204653_AT, 227642_AT, 208407_S_AT, 203238_S_AT, 244677_AT, 208345_S…	644	2026	19235	0.972995	1	0.964349	100			1208
SP_PIR_KEYWORDS	Transcription	64	9.66767	0.807128	232116_AT, 228487_S_AT, 221841_S_AT, 219528_S_AT, 229638_AT, 201473_AT, 1554628_AT, 206115_AT, 212689_S_AT, 229404_AT, 201549_X_AT, 243386_AT, 212501_AT, 213139_AT, 209211_AT, 202611_S_AT, 227399_AT, 202393_S_AT, 213943_AT, 201170_S_AT, 1552487_A_AT, 205251_AT, 222830_AT, 218849_S_AT, 225645_AT, 229396_AT, 204039_AT, 215239_X_AT, 204653_AT, 227642_AT, 208407_S_AT, 203238_S_AT, 244677_AT, 208345_S…	644	2071	19235	0.92301	1	0.989947	100			1209
GOTERM_BP_FAT	GO:0045449~regulation of transcription	89	13.4441	0.84621	232116_AT, 228487_S_AT, 221841_S_AT, 203081_AT, 229638_AT, 219528_S_AT, 201473_AT, 1554628_AT, 206115_AT, 212689_S_AT, 229404_AT, 1554252_A_AT, 201549_X_AT, 243386_AT, 212501_AT, 213139_AT, 209211_AT, 202611_S_AT, 227399_AT, 202393_S_AT, 201170_S_AT, 213943_AT, 202575_AT, 208078_S_AT, 1552487_A_AT, 205251_AT, 222830_AT, 218849_S_AT, 209430_AT, 225645_AT, 229396_AT, 204039_AT, 215239_X_AT, 204653_…	502	2601	13528	0.922103	1	0.999759	100			1210
SP_PIR_KEYWORDS	nucleus	133	20.0906	0.870355	232116_AT, 211998_AT, 212992_AT, 209154_AT, 229638_AT, 219528_S_AT, 223631_S_AT, 201473_AT, 1569484_S_AT, 1554628_AT, 203323_AT, 211950_AT, 206115_AT, 229404_AT, 201549_X_AT, 233480_AT, 243386_AT, 219529_AT, 209211_AT, 202284_S_AT, 213139_AT, 201170_S_AT, 202575_AT, 213943_AT, 220638_S_AT, 205251_AT, 207474_AT, 209430_AT, 208319_S_AT, 225645_AT, 218218_AT, 229396_AT, 204039_AT, 204653_AT, 208407_…	644	4283	19235	0.927491	1	0.995798	100			1211
GOTERM_BP_FAT	GO:0006350~transcription	66	9.96979	0.955391	232116_AT, 228487_S_AT, 221841_S_AT, 219528_S_AT, 201473_AT, 1554628_AT, 206115_AT, 212689_S_AT, 229404_AT, 201549_X_AT, 243386_AT, 212501_AT, 213139_AT, 209211_AT, 202611_S_AT, 227399_AT, 202393_S_AT, 213943_AT, 201170_S_AT, 1552487_A_AT, 205251_AT, 222830_AT, 218849_S_AT, 225645_AT, 229396_AT, 202504_AT, 204039_AT, 215239_X_AT, 204653_AT, 227642_AT, 208407_S_AT, 203238_S_AT, 244677_AT, 208345_S…	502	2101	13528	0.846541	1	0.999997	100			1212
GOTERM_MF_FAT	GO:0003677~DNA binding	69	10.423	0.989243	232116_AT, 228487_S_AT, 211998_AT, 221841_S_AT, 229638_AT, 201473_AT, 1554628_AT, 206115_AT, 229404_AT, 1554252_A_AT, 201549_X_AT, 243386_AT, 212501_AT, 213139_AT, 209211_AT, 202393_S_AT, 213943_AT, 201170_S_AT, 1552487_A_AT, 222830_AT, 209430_AT, 225645_AT, 229396_AT, 202504_AT, 204039_AT, 215239_X_AT, 204653_AT, 227642_AT, 231778_AT, 208345_S_AT, 204760_S_AT, 205286_AT, 218486_AT, 219388_AT, 22…	480	2331	12983	0.800646	1	1	100			1213
															1214
Annotation Cluster 104	Enrichment Score: 0.6703364839776793														1215
Category	Term	Count	%	PValue	Genes	List Total	Pop Hits	Pop Total	Fold Enrichment	Bonferroni	Benjamini	FDR			1216
INTERPRO	IPR011511:Variant SH3	6	0.906344	0.0804455	209502_S_AT, 229689_S_AT, 218806_S_AT, 243636_S_AT, 243582_AT, 238778_AT, 201681_S_AT	592	65	16659	2.59756	1	0.7332	72.9337			1217
UP_SEQ_FEATURE	domain:SH3 1	3	0.453172	0.342038	218806_S_AT, 243636_S_AT, 243582_AT	643	36	19113	2.47706	1	0.997132	99.9214			1218
UP_SEQ_FEATURE	domain:SH3 2	3	0.453172	0.354336	218806_S_AT, 243636_S_AT, 243582_AT	643	37	19113	2.41011	1	0.997592	99.9431			1219
															1220
Annotation Cluster 105	Enrichment Score: 0.6690712571099224														1221
Category	Term	Count	%	PValue	Genes	List Total	Pop Hits	Pop Total	Fold Enrichment	Bonferroni	Benjamini	FDR			1222
KEGG_PATHWAY	hsa05219:Bladder cancer	7	1.0574	0.00440641	201131_S_AT, 208712_AT, 201069_AT, 232541_AT, 204379_S_AT, 202284_S_AT, 202431_S_AT	192	42	5085	4.41406	0.4442	0.136565	5.03265			1223
GOTERM_BP_FAT	GO:0045737~positive regulation of cyclin-dependent protein kinase activity	3	0.453172	0.0330487	209193_AT, 208712_AT, 232541_AT	502	8	13528	10.1056	1	0.533797	44.5843			1224
KEGG_PATHWAY	hsa04115:p53 signaling pathway	7	1.0574	0.0413362	220403_S_AT, 209260_AT, 208712_AT, 217744_S_AT, 202284_S_AT, 204855_AT, 212143_S_AT	192	68	5085	2.72633	0.996356	0.464118	38.958			1225
GOTERM_BP_FAT	GO:0000079~regulation of cyclin-dependent protein kinase activity	6	0.906344	0.0488833	209193_AT, 209260_AT, 208712_AT, 232541_AT, 202284_S_AT, 236313_AT	502	54	13528	2.99425	1	0.601831	58.5354			1226
GOTERM_BP_FAT	GO:0045787~positive regulation of cell cycle	6	0.906344	0.0592435	209193_AT, 208712_AT, 205767_AT, 241412_AT, 204420_AT, 232541_AT	502	57	13528	2.83665	1	0.634626	65.7919			1227
GOTERM_BP_FAT	GO:0031100~organ regeneration	4	0.60423	0.0699106	208712_AT, 227697_AT, 202912_AT, 202284_S_AT	502	26	13528	4.14588	1	0.673147	72.0014			1228
GOTERM_MF_FAT	GO:0016538~cyclin-dependent protein kinase regulator activity	3	0.453172	0.128416	208712_AT, 202284_S_AT, 236313_AT	480	17	12983	4.77316	1	0.864326	87.1761			1229
GOTERM_MF_FAT	GO:0030291~protein serine/threonine kinase inhibitor activity	3	0.453172	0.128416	209260_AT, 202284_S_AT, 236313_AT	480	17	12983	4.77316	1	0.864326	87.1761			1230
GOTERM_MF_FAT	GO:0004860~protein kinase inhibitor activity	4	0.60423	0.146183	209260_AT, 227697_AT, 202284_S_AT, 236313_AT	480	36	12983	3.00532	1	0.883897	90.5734			1231
GOTERM_BP_FAT	GO:0000082~G1/S transition of mitotic cell cycle	5	0.755287	0.152761	209193_AT, 208712_AT, 209291_AT, 232541_AT, 202284_S_AT	502	56	13528	2.40609	1	0.830244	94.5622			1232
GOTERM_MF_FAT	GO:0019210~kinase inhibitor activity	4	0.60423	0.154998	209260_AT, 227697_AT, 202284_S_AT, 236313_AT	480	37	12983	2.9241	1	0.884639	91.9275			1233
GOTERM_BP_FAT	GO:0009411~response to UV	5	0.755287	0.174281	220664_AT, 208712_AT, 232541_AT, 214599_AT, 202284_S_AT, 236119_S_AT	502	59	13528	2.28375	1	0.852308	96.5393			1234
KEGG_PATHWAY	hsa05214:Glioma	5	0.755287	0.210829	210020_X_AT, 208712_AT, 232541_AT, 202284_S_AT, 220414_AT	192	63	5085	2.10193	1	0.637898	93.7246			1235
GOTERM_BP_FAT	GO:0031099~regeneration	5	0.755287	0.252192	203238_S_AT, 208712_AT, 227697_AT, 202912_AT, 202284_S_AT	502	69	13528	1.95277	1	0.908128	99.3931			1236
SP_PIR_KEYWORDS	cell cycle control	3	0.453172	0.277783	208712_AT, 236313_AT, 212533_AT	644	31	19235	2.89045	1	0.739074	99.0116			1237
GOTERM_BP_FAT	GO:0051329~interphase of mitotic cell cycle	6	0.906344	0.334101	209193_AT, 208712_AT, 209291_AT, 232541_AT, 202284_S_AT, 236313_AT	502	103	13528	1.5698	1	0.945681	99.9209			1238
GOTERM_MF_FAT	GO:0019887~protein kinase regulator activity	5	0.755287	0.350069	209260_AT, 208712_AT, 227697_AT, 202284_S_AT, 236313_AT	480	81	12983	1.66962	1	0.975471	99.8402			1239
GOTERM_BP_FAT	GO:0051325~interphase	6	0.906344	0.35625	209193_AT, 208712_AT, 209291_AT, 232541_AT, 202284_S_AT, 236313_AT	502	106	13528	1.52537	1	0.9533	99.9563			1240
BIOCARTA	h_cellcyclePathway:Cyclins and Cell Cycle Regulation	3	0.453172	0.365693	208712_AT, 202284_S_AT, 236313_AT	74	25	1437	2.33027	1	1	99.5255			1241
BIOCARTA	h_g1Pathway:Cell Cycle: G1/S Check Point	3	0.453172	0.438819	208712_AT, 202284_S_AT, 236313_AT	74	29	1437	2.00885	1	1	99.8876			1242
GOTERM_MF_FAT	GO:0019207~kinase regulator activity	5	0.755287	0.450519	209260_AT, 208712_AT, 227697_AT, 202284_S_AT, 236313_AT	480	93	12983	1.45419	1	0.987108	99.987			1243
SP_PIR_KEYWORDS	cyclin	3	0.453172	0.501683	208712_AT, 202284_S_AT, 236313_AT	644	50	19235	1.79208	1	0.90861	99.9949			1244
KEGG_PATHWAY	hsa05218:Melanoma	4	0.60423	0.502493	201131_S_AT, 208712_AT, 232541_AT, 202284_S_AT	192	71	5085	1.49208	1	0.820846	99.9715			1245
KEGG_PATHWAY	hsa04110:Cell cycle	6	0.906344	0.508509	209260_AT, 208712_AT, 202284_S_AT, 236313_AT, 202431_S_AT, 212533_AT	192	125	5085	1.27125	1	0.820515	99.9753			1246
GOTERM_BP_FAT	GO:0007049~cell cycle	26	3.92749	0.79441	212698_S_AT, 204455_AT, 205767_AT, 232541_AT, 209792_S_AT, 210059_S_AT, 209193_AT, 217519_AT, 202284_S_AT, 208078_S_AT, 219825_AT, 227545_AT, 218218_AT, 229396_AT, 201044_X_AT, 202431_S_AT, 202289_S_AT, 208712_AT, 209291_AT, 1552477_A_AT, 227204_AT, 207002_S_AT, 236313_AT, 201012_AT, 1553764_A_AT, 212533_AT	502	776	13528	0.902904	1	0.999385	100			1247
KEGG_PATHWAY	hsa05215:Prostate cancer	3	0.453172	0.854199	208712_AT, 232541_AT, 202284_S_AT	192	89	5085	0.892732	1	0.975559	100			1248
GOTERM_BP_FAT	GO:0022402~cell cycle process	17	2.56798	0.895361	205767_AT, 204455_AT, 227545_AT, 232541_AT, 229396_AT, 202431_S_AT, 209193_AT, 202289_S_AT, 208712_AT, 209291_AT, 1552477_A_AT, 217519_AT, 202284_S_AT, 207002_S_AT, 236313_AT, 219825_AT, 212533_AT	502	565	13528	0.810831	1	0.999936	100			1249
GOTERM_BP_FAT	GO:0022403~cell cycle phase	11	1.66163	0.946212	209193_AT, 202289_S_AT, 208712_AT, 209291_AT, 205767_AT, 232541_AT, 229396_AT, 202284_S_AT, 236313_AT, 219825_AT, 212533_AT	502	414	13528	0.716015	1	0.999994	100			1250
GOTERM_BP_FAT	GO:0000278~mitotic cell cycle	7	1.0574	0.994441	209193_AT, 208712_AT, 209291_AT, 232541_AT, 202284_S_AT, 236313_AT, 212533_AT	502	370	13528	0.509831	1	1	100			1251
															1252
Annotation Cluster 106	Enrichment Score: 0.665036679581221														1253
Category	Term	Count	%	PValue	Genes	List Total	Pop Hits	Pop Total	Fold Enrichment	Bonferroni	Benjamini	FDR			1254
GOTERM_BP_FAT	GO:0001709~cell fate determination	5	0.755287	0.0325338	224215_S_AT, 221841_S_AT, 203394_S_AT, 216268_S_AT, 219825_AT	502	33	13528	4.08306	1	0.531491	44.0638			1255
GOTERM_BP_FAT	GO:0043583~ear development	7	1.0574	0.140332	224215_S_AT, 203394_S_AT, 231771_AT, 216268_S_AT, 202431_S_AT, 203987_AT, 218559_S_AT	502	95	13528	1.98566	1	0.813109	92.977			1256
GOTERM_BP_FAT	GO:0048839~inner ear development	6	0.906344	0.168508	224215_S_AT, 203394_S_AT, 231771_AT, 216268_S_AT, 203987_AT, 218559_S_AT	502	79	13528	2.0467	1	0.8453	96.0888			1257
KEGG_PATHWAY	hsa04330:Notch signaling pathway	4	0.60423	0.258538	203238_S_AT, 224215_S_AT, 203394_S_AT, 216268_S_AT	192	47	5085	2.25399	1	0.648997	96.9732			1258
GOTERM_BP_FAT	GO:0007423~sensory organ development	11	1.66163	0.342439	207935_S_AT, 224215_S_AT, 221841_S_AT, 232541_AT, 203394_S_AT, 231771_AT, 219528_S_AT, 216268_S_AT, 202431_S_AT, 203987_AT, 218559_S_AT	502	229	13528	1.29446	1	0.949032	99.9366			1259
GOTERM_BP_FAT	GO:0042471~ear morphogenesis	4	0.60423	0.444241	231771_AT, 202431_S_AT, 203987_AT, 218559_S_AT	502	66	13528	1.63322	1	0.972865	99.9967			1260
GOTERM_BP_FAT	GO:0048562~embryonic organ morphogenesis	5	0.755287	0.730981	231771_AT, 204653_AT, 202431_S_AT, 203987_AT, 218559_S_AT	502	133	13528	1.01309	1	0.998291	100			1261
															1262
Annotation Cluster 107	Enrichment Score: 0.6608564173442196														1263
Category	Term	Count	%	PValue	Genes	List Total	Pop Hits	Pop Total	Fold Enrichment	Bonferroni	Benjamini	FDR			1264
GOTERM_CC_FAT	GO:0030056~hemidesmosome	3	0.453172	0.0129457	204455_AT, 217519_AT, 204636_AT	479	5	12782	16.0109	0.987287	0.114191	16.2263			1265
GOTERM_BP_FAT	GO:0031122~cytoplasmic microtubule organization	3	0.453172	0.0330487	202289_S_AT, 204455_AT, 217519_AT	502	8	13528	10.1056	1	0.533797	44.5843			1266
GOTERM_CC_FAT	GO:0009925~basal plasma membrane	4	0.60423	0.0715345	204455_AT, 217519_AT, 204636_AT, 203323_AT	479	26	12782	4.10535	1	0.385863	63.5237			1267
GOTERM_CC_FAT	GO:0045178~basal part of cell	4	0.60423	0.10032	204455_AT, 217519_AT, 204636_AT, 203323_AT	479	30	12782	3.55797	1	0.474765	76.2228			1268
GOTERM_BP_FAT	GO:0032886~regulation of microtubule-based process	4	0.60423	0.272221	202289_S_AT, 204455_AT, 217519_AT, 203323_AT	502	49	13528	2.19985	1	0.918543	99.6233			1269
GOTERM_BP_FAT	GO:0031110~regulation of microtubule polymerization or depolymerization	3	0.453172	0.319562	204455_AT, 217519_AT, 203323_AT	502	31	13528	2.60789	1	0.940205	99.8844			1270
GOTERM_BP_FAT	GO:0070507~regulation of microtubule cytoskeleton organization	3	0.453172	0.464265	204455_AT, 217519_AT, 203323_AT	502	42	13528	1.92487	1	0.976394	99.9983			1271
GOTERM_BP_FAT	GO:0033043~regulation of organelle organization	8	1.20846	0.697699	209687_AT, 204455_AT, 205767_AT, 241412_AT, 217519_AT, 231311_AT, 202431_S_AT, 203323_AT	502	217	13528	0.993482	1	0.997328	100			1272
GOTERM_BP_FAT	GO:0051493~regulation of cytoskeleton organization	5	0.755287	0.746803	209687_AT, 204455_AT, 217519_AT, 231311_AT, 203323_AT	502	136	13528	0.990743	1	0.998621	100			1273
GOTERM_BP_FAT	GO:0007017~microtubule-based process	7	1.0574	0.911226	212242_AT, 202289_S_AT, 204455_AT, 213154_S_AT, 217519_AT, 209191_AT, 203323_AT	502	253	13528	0.745603	1	0.999964	100			1274
GOTERM_BP_FAT	GO:0000226~microtubule cytoskeleton organization	4	0.60423	0.913382	202289_S_AT, 204455_AT, 217519_AT, 203323_AT	502	147	13528	0.733285	1	0.999967	100			1275
															1276
Annotation Cluster 108	Enrichment Score: 0.6499232163951841														1277
Category	Term	Count	%	PValue	Genes	List Total	Pop Hits	Pop Total	Fold Enrichment	Bonferroni	Benjamini	FDR			1278
SP_PIR_KEYWORDS	blocked amino end	7	1.0574	0.0877445	215446_S_AT, 203980_AT, 228766_AT, 201438_AT, 201180_S_AT, 209576_AT, 203535_AT	644	92	19235	2.27257	1	0.436715	72.8247			1279
SP_PIR_KEYWORDS	thiolester bond	3	0.453172	0.339901	228766_AT, 201180_S_AT, 209576_AT	644	36	19235	2.489	1	0.805943	99.7241			1280
SP_PIR_KEYWORDS	myristylation	3	0.453172	0.376407	228766_AT, 201180_S_AT, 209576_AT	644	39	19235	2.29754	1	0.839912	99.8769			1281
															1282
Annotation Cluster 109	Enrichment Score: 0.646096836848923														1283
Category	Term	Count	%	PValue	Genes	List Total	Pop Hits	Pop Total	Fold Enrichment	Bonferroni	Benjamini	FDR			1284
INTERPRO	IPR013320:Concanavalin A-like lectin/glucanase, subgroup	8	1.20846	0.0192963	203083_AT, 226188_AT, 203726_S_AT, 223796_AT, 206400_AT, 1557197_A_AT, 206157_AT, 207808_S_AT	592	77	16659	2.92366	1	0.45303	26.1868			1285
UP_SEQ_FEATURE	domain:Laminin G-like 2	3	0.453172	0.254497	203726_S_AT, 223796_AT, 207808_S_AT	643	29	19113	3.07497	1	0.99053	99.3366			1286
UP_SEQ_FEATURE	domain:Laminin G-like 1	3	0.453172	0.254497	203726_S_AT, 223796_AT, 207808_S_AT	643	29	19113	3.07497	1	0.99053	99.3366			1287
INTERPRO	IPR012680:Laminin G, subdomain 2	3	0.453172	0.441988	203726_S_AT, 223796_AT, 207808_S_AT	592	42	16659	2.01001	1	0.991081	99.9887			1288
INTERPRO	IPR001791:Laminin G	3	0.453172	0.47765	203726_S_AT, 223796_AT, 207808_S_AT	592	45	16659	1.87601	1	0.993725	99.996			1289
SMART	SM00282:LamG	3	0.453172	0.50357	203726_S_AT, 223796_AT, 207808_S_AT	339	45	9079	1.78545	1	0.972504	99.984			1290
															1291
Annotation Cluster 110	Enrichment Score: 0.6429145649953895														1292
Category	Term	Count	%	PValue	Genes	List Total	Pop Hits	Pop Total	Fold Enrichment	Bonferroni	Benjamini	FDR			1293
UP_SEQ_FEATURE	domain:LDL-receptor class A 3	3	0.453172	0.155798	234985_AT, 212850_S_AT, 202068_S_AT	643	21	19113	4.24639	1	0.96172	94.4552			1294
UP_SEQ_FEATURE	domain:LDL-receptor class A 2	3	0.453172	0.229391	234985_AT, 212850_S_AT, 202068_S_AT	643	27	19113	3.30275	1	0.98714	98.8321			1295
UP_SEQ_FEATURE	domain:LDL-receptor class A 1	3	0.453172	0.229391	234985_AT, 212850_S_AT, 202068_S_AT	643	27	19113	3.30275	1	0.98714	98.8321			1296
INTERPRO	IPR002172:Low density lipoprotein-receptor, class A, cysteine-rich	4	0.60423	0.261138	202826_AT, 234985_AT, 212850_S_AT, 202068_S_AT	592	50	16659	2.25122	1	0.960656	99.105			1297
SMART	SM00192:LDLa	4	0.60423	0.284998	202826_AT, 234985_AT, 212850_S_AT, 202068_S_AT	339	50	9079	2.14254	1	0.91922	98.4813			1298
															1299
Annotation Cluster 111	Enrichment Score: 0.6249324044499949														1300
Category	Term	Count	%	PValue	Genes	List Total	Pop Hits	Pop Total	Fold Enrichment	Bonferroni	Benjamini	FDR			1301
GOTERM_BP_FAT	GO:0009894~regulation of catabolic process	7	1.0574	0.145337	227944_AT, 227545_AT, 221295_AT, 243636_S_AT, 201667_AT, 213805_AT, 205220_AT	502	96	13528	1.96497	1	0.81922	93.6616			1302
GOTERM_BP_FAT	GO:0045732~positive regulation of protein catabolic process	3	0.453172	0.264156	227545_AT, 243636_S_AT, 201667_AT	502	27	13528	2.99425	1	0.913252	99.5428			1303
GOTERM_BP_FAT	GO:0009896~positive regulation of catabolic process	4	0.60423	0.272221	227545_AT, 243636_S_AT, 201667_AT, 213805_AT	502	49	13528	2.19985	1	0.918543	99.6233			1304
GOTERM_BP_FAT	GO:0042176~regulation of protein catabolic process	4	0.60423	0.30277	227944_AT, 227545_AT, 243636_S_AT, 201667_AT	502	52	13528	2.07294	1	0.933642	99.8226			1305
															1306
Annotation Cluster 112	Enrichment Score: 0.621232996950996														1307
Category	Term	Count	%	PValue	Genes	List Total	Pop Hits	Pop Total	Fold Enrichment	Bonferroni	Benjamini	FDR			1308
UP_SEQ_FEATURE	domain:PDZ 4	3	0.453172	0.0886515	204201_S_AT, 229689_S_AT, 233025_AT, 201681_S_AT	643	15	19113	5.94495	1	0.885105	79.5114			1309
UP_SEQ_FEATURE	domain:PDZ 3	3	0.453172	0.24193	204201_S_AT, 229689_S_AT, 233025_AT, 201681_S_AT	643	28	19113	3.18479	1	0.989818	99.1175			1310
UP_SEQ_FEATURE	domain:PDZ 2	3	0.453172	0.390703	204201_S_AT, 229689_S_AT, 233025_AT, 201681_S_AT	643	40	19113	2.22935	1	0.998746	99.9788			1311
UP_SEQ_FEATURE	domain:PDZ 1	3	0.453172	0.390703	204201_S_AT, 229689_S_AT, 233025_AT, 201681_S_AT	643	40	19113	2.22935	1	0.998746	99.9788			1312
															1313
Annotation Cluster 113	Enrichment Score: 0.6172022727727882														1314
Category	Term	Count	%	PValue	Genes	List Total	Pop Hits	Pop Total	Fold Enrichment	Bonferroni	Benjamini	FDR			1315
GOTERM_BP_FAT	GO:0006366~transcription from RNA polymerase II promoter	13	1.96375	0.159973	228487_S_AT, 204420_AT, 226982_AT, 202504_AT, 204039_AT, 202431_S_AT, 204760_S_AT, 229223_AT, 218486_AT, 212501_AT, 209211_AT, 202611_S_AT, 209602_S_AT	502	234	13528	1.49712	1	0.841232	95.3203			1316
GOTERM_BP_FAT	GO:0006351~transcription, DNA-dependent	14	2.1148	0.28814	205767_AT, 228487_S_AT, 204420_AT, 226982_AT, 202504_AT, 204039_AT, 202431_S_AT, 204760_S_AT, 229223_AT, 218486_AT, 212501_AT, 209211_AT, 202611_S_AT, 209602_S_AT	502	292	13528	1.29204	1	0.926734	99.7445			1317
GOTERM_BP_FAT	GO:0032774~RNA biosynthetic process	14	2.1148	0.305312	205767_AT, 228487_S_AT, 204420_AT, 226982_AT, 202504_AT, 204039_AT, 202431_S_AT, 204760_S_AT, 229223_AT, 218486_AT, 212501_AT, 209211_AT, 202611_S_AT, 209602_S_AT	502	296	13528	1.27458	1	0.933776	99.8336			1318
															1319
Annotation Cluster 114	Enrichment Score: 0.6043940039958072														1320
Category	Term	Count	%	PValue	Genes	List Total	Pop Hits	Pop Total	Fold Enrichment	Bonferroni	Benjamini	FDR			1321
GOTERM_BP_FAT	GO:0045665~negative regulation of neuron differentiation	5	0.755287	0.0325338	203238_S_AT, 224215_S_AT, 209291_AT, 203394_S_AT, 229638_AT	502	33	13528	4.08306	1	0.531491	44.0638			1322
GOTERM_BP_FAT	GO:0060284~regulation of cell development	13	1.96375	0.0792492	224215_S_AT, 225990_AT, 203394_S_AT, 229638_AT, 206125_S_AT, 202023_AT, 205051_S_AT, 212143_S_AT, 203238_S_AT, 209291_AT, 226625_AT, 200636_S_AT, 35666_AT	502	205	13528	1.70891	1	0.702341	76.5493			1323
GOTERM_BP_FAT	GO:0045664~regulation of neuron differentiation	9	1.35952	0.12067	203238_S_AT, 224215_S_AT, 209291_AT, 200636_S_AT, 203394_S_AT, 229638_AT, 35666_AT, 206125_S_AT, 202023_AT	502	133	13528	1.82356	1	0.792207	89.5521			1324
GOTERM_BP_FAT	GO:0050767~regulation of neurogenesis	10	1.51057	0.163296	203238_S_AT, 224215_S_AT, 209291_AT, 200636_S_AT, 203394_S_AT, 229638_AT, 35666_AT, 206125_S_AT, 202023_AT, 205051_S_AT	502	166	13528	1.62339	1	0.842716	95.635			1325
GOTERM_BP_FAT	GO:0010721~negative regulation of cell development	4	0.60423	0.262108	209291_AT, 226625_AT, 35666_AT, 206125_S_AT	502	48	13528	2.24568	1	0.912731	99.5199			1326
GOTERM_BP_FAT	GO:0031345~negative regulation of cell projection organization	3	0.453172	0.278052	200636_S_AT, 35666_AT, 206125_S_AT	502	28	13528	2.88731	1	0.920966	99.6729			1327
GOTERM_BP_FAT	GO:0051960~regulation of nervous system development	10	1.51057	0.282284	203238_S_AT, 224215_S_AT, 209291_AT, 200636_S_AT, 203394_S_AT, 229638_AT, 35666_AT, 206125_S_AT, 202023_AT, 205051_S_AT	502	192	13528	1.40355	1	0.923873	99.705			1328
GOTERM_BP_FAT	GO:0010769~regulation of cell morphogenesis involved in differentiation	5	0.755287	0.318791	226625_AT, 200636_S_AT, 35666_AT, 206125_S_AT, 202023_AT	502	77	13528	1.74988	1	0.940222	99.8821			1329
GOTERM_BP_FAT	GO:0031344~regulation of cell projection organization	5	0.755287	0.420204	200636_S_AT, 35666_AT, 206125_S_AT, 202023_AT, 205051_S_AT	502	89	13528	1.51394	1	0.96805	99.9931			1330
GOTERM_BP_FAT	GO:0010975~regulation of neuron projection development	4	0.60423	0.48284	200636_S_AT, 35666_AT, 206125_S_AT, 202023_AT	502	70	13528	1.5399	1	0.979166	99.9991			1331
GOTERM_BP_FAT	GO:0022604~regulation of cell morphogenesis	6	0.906344	0.536706	226625_AT, 200636_S_AT, 35666_AT, 206125_S_AT, 202023_AT, 218736_S_AT	502	131	13528	1.23427	1	0.986925	99.9999			1332
GOTERM_BP_FAT	GO:0051129~negative regulation of cellular component organization	6	0.906344	0.608732	207175_AT, 226625_AT, 200636_S_AT, 231311_AT, 35666_AT, 206125_S_AT	502	142	13528	1.13866	1	0.993242	100			1333
GOTERM_BP_FAT	GO:0050770~regulation of axonogenesis	3	0.453172	0.629142	35666_AT, 206125_S_AT, 202023_AT	502	57	13528	1.41833	1	0.994367	100			1334
															1335
Annotation Cluster 115	Enrichment Score: 0.5757953489776404														1336
Category	Term	Count	%	PValue	Genes	List Total	Pop Hits	Pop Total	Fold Enrichment	Bonferroni	Benjamini	FDR			1337
GOTERM_BP_FAT	GO:0002009~morphogenesis of an epithelium	7	1.0574	0.171537	209863_S_AT, 217523_AT, 208606_S_AT, 216268_S_AT, 204653_AT, 213943_AT, 203987_AT	502	101	13528	1.8677	1	0.849714	96.3316			1338
GOTERM_BP_FAT	GO:0035239~tube morphogenesis	8	1.20846	0.191608	209863_S_AT, 209687_AT, 218326_S_AT, 217523_AT, 208606_S_AT, 204653_AT, 213943_AT, 203987_AT	502	127	13528	1.69752	1	0.869945	97.6156			1339
GOTERM_BP_FAT	GO:0001838~embryonic epithelial tube formation	4	0.60423	0.212473	208606_S_AT, 204653_AT, 213943_AT, 203987_AT	502	43	13528	2.50681	1	0.882963	98.4937			1340
GOTERM_BP_FAT	GO:0035148~tube lumen formation	4	0.60423	0.222245	208606_S_AT, 204653_AT, 213943_AT, 203987_AT	502	44	13528	2.44984	1	0.890077	98.7904			1341
GOTERM_BP_FAT	GO:0060562~epithelial tube morphogenesis	5	0.755287	0.236001	217523_AT, 208606_S_AT, 204653_AT, 213943_AT, 203987_AT	502	67	13528	2.01106	1	0.899506	99.1159			1342
GOTERM_BP_FAT	GO:0021915~neural tube development	5	0.755287	0.244067	220559_AT, 203394_S_AT, 204653_AT, 213943_AT, 203987_AT	502	68	13528	1.98149	1	0.904309	99.2662			1343
GOTERM_BP_FAT	GO:0001843~neural tube closure	3	0.453172	0.305772	204653_AT, 213943_AT, 203987_AT	502	30	13528	2.69482	1	0.933546	99.8356			1344
GOTERM_BP_FAT	GO:0060606~tube closure	3	0.453172	0.305772	204653_AT, 213943_AT, 203987_AT	502	30	13528	2.69482	1	0.933546	99.8356			1345
GOTERM_BP_FAT	GO:0014020~primary neural tube formation	3	0.453172	0.346927	204653_AT, 213943_AT, 203987_AT	502	33	13528	2.44984	1	0.949269	99.9438			1346
GOTERM_BP_FAT	GO:0016331~morphogenesis of embryonic epithelium	4	0.60423	0.364104	208606_S_AT, 204653_AT, 213943_AT, 203987_AT	502	58	13528	1.8585	1	0.954758	99.9648			1347
GOTERM_BP_FAT	GO:0001841~neural tube formation	3	0.453172	0.4392	204653_AT, 213943_AT, 203987_AT	502	40	13528	2.02112	1	0.971836	99.9961			1348
															1349
Annotation Cluster 116	Enrichment Score: 0.5731902427295732														1350
Category	Term	Count	%	PValue	Genes	List Total	Pop Hits	Pop Total	Fold Enrichment	Bonferroni	Benjamini	FDR			1351
UP_SEQ_FEATURE	nucleotide phosphate-binding region:GTP	15	2.26586	0.123535	212242_AT, 212698_S_AT, 218186_AT, 241990_AT, 226617_AT, 228708_AT, 209191_AT, 230266_AT, 219412_AT, 205349_AT, 235848_X_AT, 200864_S_AT, 212724_AT, 201180_S_AT, 209576_AT	643	295	19113	1.51143	1	0.933194	89.4792			1352
GOTERM_BP_FAT	GO:0007264~small GTPase mediated signal transduction	16	2.41692	0.162162	218186_AT, 241990_AT, 228487_S_AT, 218806_S_AT, 232530_AT, 226617_AT, 228708_AT, 218657_AT, 209154_AT, 230266_AT, 202404_S_AT, 219412_AT, 210059_S_AT, 200864_S_AT, 212724_AT, 226452_AT	502	305	13528	1.41368	1	0.841754	95.53			1353
INTERPRO	IPR003579:Ras small GTPase, Rab type	5	0.755287	0.170335	218186_AT, 200864_S_AT, 228708_AT, 230266_AT, 219412_AT	592	61	16659	2.30657	1	0.880281	94.5516			1354
SMART	SM00175:RAB	5	0.755287	0.191407	218186_AT, 200864_S_AT, 228708_AT, 230266_AT, 219412_AT	339	61	9079	2.19522	1	0.834913	92.9484			1355
SP_PIR_KEYWORDS	gtp-binding	15	2.26586	0.213078	212242_AT, 212698_S_AT, 218186_AT, 241990_AT, 226617_AT, 228708_AT, 209191_AT, 230266_AT, 219412_AT, 205349_AT, 235848_X_AT, 200864_S_AT, 212724_AT, 201180_S_AT, 209576_AT	644	329	19235	1.36176	1	0.678601	96.6612			1356
UP_SEQ_FEATURE	short sequence motif:Effector region	6	0.906344	0.214917	218186_AT, 200864_S_AT, 228708_AT, 212724_AT, 230266_AT, 219412_AT	643	95	19113	1.87735	1	0.984283	98.3952			1357
GOTERM_MF_FAT	GO:0003924~GTPase activity	11	1.66163	0.254675	212242_AT, 206004_AT, 235848_X_AT, 200864_S_AT, 228708_AT, 212724_AT, 209191_AT, 201180_S_AT, 209576_AT, 219412_AT, 205349_AT	480	211	12983	1.41008	1	0.959396	98.7629			1358
UP_SEQ_FEATURE	lipid moiety-binding region:S-geranylgeranyl cysteine	6	0.906344	0.258514	218186_AT, 200864_S_AT, 212294_AT, 228708_AT, 230266_AT, 219412_AT	643	102	19113	1.74851	1	0.990958	99.3951			1359
SP_PIR_KEYWORDS	prenylation	8	1.20846	0.267288	218186_AT, 200864_S_AT, 212294_AT, 228708_AT, 212724_AT, 203411_S_AT, 230266_AT, 219412_AT	644	156	19235	1.53169	1	0.732943	98.7871			1360
INTERPRO	IPR013753:Ras	7	1.0574	0.283772	241990_AT, 218186_AT, 200864_S_AT, 228708_AT, 212724_AT, 230266_AT, 219412_AT	592	125	16659	1.57585	1	0.965527	99.4489			1361
GOTERM_MF_FAT	GO:0005525~GTP binding	17	2.56798	0.298584	212242_AT, 212698_S_AT, 218186_AT, 241990_AT, 226617_AT, 228708_AT, 209191_AT, 230266_AT, 219412_AT, 205349_AT, 206004_AT, 235848_X_AT, 200864_S_AT, 212724_AT, 201180_S_AT, 205220_AT, 209576_AT	480	372	12983	1.23606	1	0.968628	99.5007			1362
GOTERM_MF_FAT	GO:0032561~guanyl ribonucleotide binding	17	2.56798	0.338634	212242_AT, 212698_S_AT, 218186_AT, 241990_AT, 226617_AT, 228708_AT, 209191_AT, 230266_AT, 219412_AT, 205349_AT, 206004_AT, 235848_X_AT, 200864_S_AT, 212724_AT, 201180_S_AT, 205220_AT, 209576_AT	480	382	12983	1.2037	1	0.976611	99.7926			1363
GOTERM_MF_FAT	GO:0019001~guanyl nucleotide binding	17	2.56798	0.338634	212242_AT, 212698_S_AT, 218186_AT, 241990_AT, 226617_AT, 228708_AT, 209191_AT, 230266_AT, 219412_AT, 205349_AT, 206004_AT, 235848_X_AT, 200864_S_AT, 212724_AT, 201180_S_AT, 205220_AT, 209576_AT	480	382	12983	1.2037	1	0.976611	99.7926			1364
INTERPRO	IPR001806:Ras GTPase	7	1.0574	0.346255	241990_AT, 218186_AT, 200864_S_AT, 228708_AT, 212724_AT, 230266_AT, 219412_AT	592	135	16659	1.45912	1	0.980452	99.8671			1365
INTERPRO	IPR005225:Small GTP-binding protein	8	1.20846	0.381248	241990_AT, 218186_AT, 200864_S_AT, 226617_AT, 228708_AT, 212724_AT, 230266_AT, 219412_AT	592	167	16659	1.34803	1	0.982869	99.9436			1366
SP_PIR_KEYWORDS	protein transport	7	1.0574	0.999068	207254_AT, 218186_AT, 200864_S_AT, 226803_AT, 230266_AT, 1554648_A_AT, 219412_AT	644	485	19235	0.431085	1	1	100			1367
															1368
Annotation Cluster 117	Enrichment Score: 0.571483687908286														1369
Category	Term	Count	%	PValue	Genes	List Total	Pop Hits	Pop Total	Fold Enrichment	Bonferroni	Benjamini	FDR			1370
GOTERM_BP_FAT	GO:0001894~tissue homeostasis	5	0.755287	0.20445	202450_S_AT, 203989_X_AT, 227545_AT, 206170_AT, 228575_AT	502	63	13528	2.13875	1	0.877699	98.2002			1371
GOTERM_BP_FAT	GO:0048871~multicellular organismal homeostasis	6	0.906344	0.206801	202450_S_AT, 203989_X_AT, 227545_AT, 221295_AT, 206170_AT, 228575_AT	502	85	13528	1.90223	1	0.878077	98.2914			1372
GOTERM_BP_FAT	GO:0048771~tissue remodeling	4	0.60423	0.343693	202450_S_AT, 203989_X_AT, 205198_S_AT, 206170_AT	502	56	13528	1.92487	1	0.949275	99.9387			1373
GOTERM_BP_FAT	GO:0060249~anatomical structure homeostasis	6	0.906344	0.35625	224792_AT, 202450_S_AT, 203989_X_AT, 227545_AT, 206170_AT, 228575_AT	502	106	13528	1.52537	1	0.9533	99.9563			1374
															1375
Annotation Cluster 118	Enrichment Score: 0.5501957746944782														1376
Category	Term	Count	%	PValue	Genes	List Total	Pop Hits	Pop Total	Fold Enrichment	Bonferroni	Benjamini	FDR			1377
GOTERM_CC_FAT	GO:0031094~platelet dense tubular network	3	0.453172	0.00796395	201189_S_AT, 203989_X_AT, 202660_AT	479	4	12782	20.0136	0.931341	0.0854168	10.2951			1378
GOTERM_BP_FAT	GO:0015674~di-, tri-valent inorganic cation transport	5	0.755287	0.895395	201189_S_AT, 220187_AT, 203989_X_AT, 204255_S_AT, 202660_AT	502	176	13528	0.765574	1	0.999935	100			1379
GOTERM_BP_FAT	GO:0006816~calcium ion transport	4	0.60423	0.901102	201189_S_AT, 203989_X_AT, 204255_S_AT, 202660_AT	502	142	13528	0.759104	1	0.999947	100			1380
GOTERM_BP_FAT	GO:0030001~metal ion transport	11	1.66163	0.980166	205464_AT, 201189_S_AT, 220187_AT, 203989_X_AT, 205198_S_AT, 225835_AT, 204255_S_AT, 222668_AT, 224008_S_AT, 218041_X_AT, 202660_AT	502	465	13528	0.637484	1	1	100			1381
															1382
Annotation Cluster 119	Enrichment Score: 0.5254090899104336														1383
Category	Term	Count	%	PValue	Genes	List Total	Pop Hits	Pop Total	Fold Enrichment	Bonferroni	Benjamini	FDR			1384
GOTERM_BP_FAT	GO:0060193~positive regulation of lipase activity	6	0.906344	0.144703	203989_X_AT, 205357_S_AT, 232541_AT, 236172_AT, 213805_AT, 205349_AT	502	75	13528	2.15586	1	0.819159	93.5785			1385
GOTERM_BP_FAT	GO:0010863~positive regulation of phospholipase C activity	5	0.755287	0.220074	203989_X_AT, 205357_S_AT, 232541_AT, 236172_AT, 205349_AT	502	65	13528	2.07294	1	0.890042	98.7296			1386
GOTERM_BP_FAT	GO:0007202~activation of phospholipase C activity	5	0.755287	0.220074	203989_X_AT, 205357_S_AT, 232541_AT, 236172_AT, 205349_AT	502	65	13528	2.07294	1	0.890042	98.7296			1387
GOTERM_BP_FAT	GO:0060191~regulation of lipase activity	6	0.906344	0.220159	203989_X_AT, 205357_S_AT, 232541_AT, 236172_AT, 213805_AT, 205349_AT	502	87	13528	1.8585	1	0.889253	98.7321			1388
GOTERM_BP_FAT	GO:0007204~elevation of cytosolic calcium ion concentration	7	1.0574	0.223043	201189_S_AT, 203989_X_AT, 205357_S_AT, 202912_AT, 201925_S_AT, 205349_AT, 213506_AT	502	110	13528	1.71489	1	0.8893	98.812			1389
GOTERM_BP_FAT	GO:0010518~positive regulation of phospholipase activity	5	0.755287	0.252192	203989_X_AT, 205357_S_AT, 232541_AT, 236172_AT, 205349_AT	502	69	13528	1.95277	1	0.908128	99.3931			1390
GOTERM_BP_FAT	GO:0010517~regulation of phospholipase activity	5	0.755287	0.268606	203989_X_AT, 205357_S_AT, 232541_AT, 236172_AT, 205349_AT	502	71	13528	1.89776	1	0.91598	99.589			1391
GOTERM_BP_FAT	GO:0051480~cytosolic calcium ion homeostasis	7	1.0574	0.272507	201189_S_AT, 203989_X_AT, 205357_S_AT, 202912_AT, 201925_S_AT, 205349_AT, 213506_AT	502	118	13528	1.59862	1	0.918126	99.6259			1392
GOTERM_BP_FAT	GO:0007200~activation of phospholipase C activity by G-protein coupled receptor protein signaling pathway coupled to IP3 second messenger	4	0.60423	0.30277	203989_X_AT, 205357_S_AT, 236172_AT, 205349_AT	502	52	13528	2.07294	1	0.933642	99.8226			1393
GOTERM_BP_FAT	GO:0051336~regulation of hydrolase activity	14	2.1148	0.481646	203140_AT, 201131_S_AT, 218806_S_AT, 205357_S_AT, 232541_AT, 202431_S_AT, 205349_AT, 209260_AT, 203989_X_AT, 236172_AT, 204971_AT, 213805_AT, 1553764_A_AT, 221666_S_AT	502	337	13528	1.11951	1	0.979081	99.999			1394
GOTERM_BP_FAT	GO:0051345~positive regulation of hydrolase activity	8	1.20846	0.496179	203989_X_AT, 205357_S_AT, 232541_AT, 236172_AT, 213805_AT, 202431_S_AT, 221666_S_AT, 205349_AT	502	179	13528	1.20439	1	0.981599	99.9994			1395
GOTERM_BP_FAT	GO:0019932~second-messenger-mediated signaling	10	1.51057	0.504019	205891_AT, 203989_X_AT, 205357_S_AT, 228766_AT, 232541_AT, 236172_AT, 202912_AT, 209576_AT, 206170_AT, 205349_AT	502	235	13528	1.14673	1	0.982704	99.9996			1396
GOTERM_BP_FAT	GO:0048015~phosphoinositide-mediated signaling	4	0.60423	0.637955	203989_X_AT, 205357_S_AT, 236172_AT, 205349_AT	502	88	13528	1.22492	1	0.994859	100			1397
															1398
Annotation Cluster 120	Enrichment Score: 0.5183253338826673														1399
Category	Term	Count	%	PValue	Genes	List Total	Pop Hits	Pop Total	Fold Enrichment	Bonferroni	Benjamini	FDR			1400
SP_PIR_KEYWORDS	ADP-ribosylation	4	0.60423	0.0969304	224792_AT, 201180_S_AT, 209576_AT, 205349_AT	644	33	19235	3.62037	1	0.453207	76.4594			1401
INTERPRO	IPR001019:Guanine nucleotide binding protein (G-protein), alpha subunit	3	0.453172	0.108691	201180_S_AT, 209576_AT, 205349_AT	592	16	16659	5.27629	1	0.806043	83.3546			1402
PIR_SUPERFAMILY	PIRSF002400:GTP-binding regulatory protein Gs alpha chain	3	0.453172	0.140763	201180_S_AT, 209576_AT, 205349_AT	308	16	7396	4.50244	1	0.95866	86.4413			1403
SP_PIR_KEYWORDS	GTP binding	3	0.453172	0.660539	201180_S_AT, 209576_AT, 205349_AT	644	67	19235	1.33737	1	0.964206	100			1404
SP_PIR_KEYWORDS	nucleotide binding	3	0.453172	0.877061	201180_S_AT, 209576_AT, 205349_AT	644	107	19235	0.837421	1	0.996232	100			1405
SP_PIR_KEYWORDS	P-loop	3	0.453172	0.903604	201180_S_AT, 209576_AT, 205349_AT	644	116	19235	0.772449	1	0.997723	100			1406
															1407
Annotation Cluster 121	Enrichment Score: 0.516003824841699														1408
Category	Term	Count	%	PValue	Genes	List Total	Pop Hits	Pop Total	Fold Enrichment	Bonferroni	Benjamini	FDR			1409
GOTERM_BP_FAT	GO:0019229~regulation of vasoconstriction	4	0.60423	0.130158	203989_X_AT, 205357_S_AT, 202912_AT, 238669_AT	502	34	13528	3.17038	1	0.802389	91.3649			1410
GOTERM_BP_FAT	GO:0030005~cellular di-, tri-valent inorganic cation homeostasis	12	1.81269	0.221497	209687_AT, 201189_S_AT, 203989_X_AT, 212185_X_AT, 205198_S_AT, 205357_S_AT, 202912_AT, 204255_S_AT, 202431_S_AT, 201925_S_AT, 205349_AT, 213506_AT	502	227	13528	1.42457	1	0.890034	98.7698			1411
GOTERM_BP_FAT	GO:0007204~elevation of cytosolic calcium ion concentration	7	1.0574	0.223043	201189_S_AT, 203989_X_AT, 205357_S_AT, 202912_AT, 201925_S_AT, 205349_AT, 213506_AT	502	110	13528	1.71489	1	0.8893	98.812			1412
GOTERM_BP_FAT	GO:0006873~cellular ion homeostasis	18	2.71903	0.226273	209687_AT, 201189_S_AT, 207175_AT, 205357_S_AT, 206465_AT, 202912_AT, 204255_S_AT, 219554_AT, 202431_S_AT, 213506_AT, 205349_AT, 212185_X_AT, 203989_X_AT, 208345_S_AT, 222549_AT, 205198_S_AT, 1554593_S_AT, 201925_S_AT	502	374	13528	1.29697	1	0.891517	98.8958			1413
GOTERM_BP_FAT	GO:0055082~cellular chemical homeostasis	18	2.71903	0.245072	209687_AT, 201189_S_AT, 207175_AT, 205357_S_AT, 206465_AT, 202912_AT, 204255_S_AT, 219554_AT, 202431_S_AT, 213506_AT, 205349_AT, 212185_X_AT, 203989_X_AT, 208345_S_AT, 222549_AT, 205198_S_AT, 1554593_S_AT, 201925_S_AT	502	380	13528	1.27649	1	0.904593	99.2832			1414
GOTERM_BP_FAT	GO:0051480~cytosolic calcium ion homeostasis	7	1.0574	0.272507	201189_S_AT, 203989_X_AT, 205357_S_AT, 202912_AT, 201925_S_AT, 205349_AT, 213506_AT	502	118	13528	1.59862	1	0.918126	99.6259			1415
GOTERM_BP_FAT	GO:0055066~di-, tri-valent inorganic cation homeostasis	12	1.81269	0.27262	209687_AT, 201189_S_AT, 203989_X_AT, 212185_X_AT, 205198_S_AT, 205357_S_AT, 202912_AT, 204255_S_AT, 202431_S_AT, 201925_S_AT, 205349_AT, 213506_AT	502	239	13528	1.35305	1	0.917557	99.6269			1416
GOTERM_BP_FAT	GO:0042592~homeostatic process	32	4.83384	0.291466	209687_AT, 207175_AT, 215465_AT, 209373_AT, 206465_AT, 202912_AT, 219554_AT, 228575_AT, 205349_AT, 213506_AT, 222549_AT, 1554593_S_AT, 221295_AT, 225835_AT, 201925_S_AT, 203140_AT, 201189_S_AT, 227545_AT, 203980_AT, 205357_S_AT, 204255_S_AT, 202068_S_AT, 202431_S_AT, 206170_AT, 224792_AT, 202450_S_AT, 212185_X_AT, 203989_X_AT, 208345_S_AT, 205198_S_AT, 226625_AT, 205220_AT	502	751	13528	1.14826	1	0.928127	99.7647			1417
GOTERM_BP_FAT	GO:0030003~cellular cation homeostasis	12	1.81269	0.340907	209687_AT, 201189_S_AT, 203989_X_AT, 212185_X_AT, 205198_S_AT, 205357_S_AT, 202912_AT, 204255_S_AT, 202431_S_AT, 201925_S_AT, 205349_AT, 213506_AT	502	254	13528	1.27314	1	0.948635	99.934			1418
GOTERM_BP_FAT	GO:0050801~ion homeostasis	18	2.71903	0.346432	209687_AT, 201189_S_AT, 207175_AT, 205357_S_AT, 206465_AT, 202912_AT, 204255_S_AT, 219554_AT, 202431_S_AT, 213506_AT, 205349_AT, 212185_X_AT, 203989_X_AT, 208345_S_AT, 222549_AT, 205198_S_AT, 1554593_S_AT, 201925_S_AT	502	409	13528	1.18598	1	0.94944	99.943			1419
GOTERM_BP_FAT	GO:0019725~cellular homeostasis	20	3.02115	0.363467	209687_AT, 201189_S_AT, 215465_AT, 207175_AT, 205357_S_AT, 206465_AT, 202912_AT, 204255_S_AT, 219554_AT, 202431_S_AT, 213506_AT, 205349_AT, 212185_X_AT, 203989_X_AT, 208345_S_AT, 1554593_S_AT, 222549_AT, 205198_S_AT, 225835_AT, 201925_S_AT	502	466	13528	1.15658	1	0.955244	99.9642			1420
GOTERM_BP_FAT	GO:0006874~cellular calcium ion homeostasis	9	1.35952	0.367221	209687_AT, 201189_S_AT, 203989_X_AT, 205357_S_AT, 202912_AT, 204255_S_AT, 201925_S_AT, 205349_AT, 213506_AT	502	183	13528	1.32532	1	0.955473	99.9677			1421
GOTERM_BP_FAT	GO:0055080~cation homeostasis	13	1.96375	0.37141	209687_AT, 201189_S_AT, 205357_S_AT, 202912_AT, 204255_S_AT, 219554_AT, 202431_S_AT, 205349_AT, 213506_AT, 203989_X_AT, 212185_X_AT, 205198_S_AT, 201925_S_AT	502	286	13528	1.22492	1	0.956295	99.9713			1422
GOTERM_BP_FAT	GO:0055074~calcium ion homeostasis	9	1.35952	0.395485	209687_AT, 201189_S_AT, 203989_X_AT, 205357_S_AT, 202912_AT, 204255_S_AT, 201925_S_AT, 205349_AT, 213506_AT	502	188	13528	1.29007	1	0.961823	99.9855			1423
GOTERM_BP_FAT	GO:0048878~chemical homeostasis	21	3.17221	0.436841	209687_AT, 201189_S_AT, 203980_AT, 207175_AT, 205357_S_AT, 209373_AT, 206465_AT, 202912_AT, 202068_S_AT, 204255_S_AT, 219554_AT, 202431_S_AT, 213506_AT, 205349_AT, 212185_X_AT, 203989_X_AT, 208345_S_AT, 222549_AT, 205198_S_AT, 1554593_S_AT, 201925_S_AT	502	512	13528	1.1053	1	0.971359	99.9958			1424
GOTERM_BP_FAT	GO:0006875~cellular metal ion homeostasis	9	1.35952	0.440733	209687_AT, 201189_S_AT, 203989_X_AT, 205357_S_AT, 202912_AT, 204255_S_AT, 201925_S_AT, 205349_AT, 213506_AT	502	196	13528	1.23742	1	0.972053	99.9963			1425
GOTERM_BP_FAT	GO:0055065~metal ion homeostasis	9	1.35952	0.491051	209687_AT, 201189_S_AT, 203989_X_AT, 205357_S_AT, 202912_AT, 204255_S_AT, 201925_S_AT, 205349_AT, 213506_AT	502	205	13528	1.18309	1	0.980666	99.9993			1426
															1427
Annotation Cluster 122	Enrichment Score: 0.5044549645304849														1428
Category	Term	Count	%	PValue	Genes	List Total	Pop Hits	Pop Total	Fold Enrichment	Bonferroni	Benjamini	FDR			1429
GOTERM_MF_FAT	GO:0030247~polysaccharide binding	9	1.35952	0.209184	203083_AT, 217523_AT, 210809_S_AT, 226625_AT, 201141_AT, 206605_AT, 220037_S_AT, 206157_AT, 205014_AT	480	154	12983	1.58072	1	0.929089	97.0015			1430
GOTERM_MF_FAT	GO:0001871~pattern binding	9	1.35952	0.209184	203083_AT, 217523_AT, 210809_S_AT, 226625_AT, 201141_AT, 206605_AT, 220037_S_AT, 206157_AT, 205014_AT	480	154	12983	1.58072	1	0.929089	97.0015			1431
GOTERM_MF_FAT	GO:0005539~glycosaminoglycan binding	7	1.0574	0.413655	203083_AT, 217523_AT, 210809_S_AT, 226625_AT, 201141_AT, 220037_S_AT, 205014_AT	480	140	12983	1.3524	1	0.982746	99.9657			1432
GOTERM_MF_FAT	GO:0008201~heparin binding	5	0.755287	0.530255	203083_AT, 210809_S_AT, 226625_AT, 201141_AT, 205014_AT	480	103	12983	1.31301	1	0.992855	99.9988			1433
															1434
Annotation Cluster 123	Enrichment Score: 0.49697220489037347														1435
Category	Term	Count	%	PValue	Genes	List Total	Pop Hits	Pop Total	Fold Enrichment	Bonferroni	Benjamini	FDR			1436
SP_PIR_KEYWORDS	fatty acid metabolism	5	0.755287	0.152925	218434_S_AT, 203913_S_AT, 206465_AT, 201963_AT, 213805_AT	644	62	19235	2.40871	1	0.580389	90.5064			1437
GOTERM_MF_FAT	GO:0016877~ligase activity, forming carbon-sulfur bonds	3	0.453172	0.262738	218434_S_AT, 206465_AT, 201963_AT	480	27	12983	3.00532	1	0.961917	98.9485			1438
INTERPRO	IPR000873:AMP-dependent synthetase and ligase	3	0.453172	0.288278	218434_S_AT, 206465_AT, 201963_AT	592	30	16659	2.81402	1	0.966397	99.5005			1439
SP_PIR_KEYWORDS	ligase	8	1.20846	0.887765	228440_AT, 218434_S_AT, 227545_AT, 206465_AT, 201963_AT, 228153_AT, 211950_AT, 243582_AT	644	305	19235	0.783423	1	0.996728	100			1440
															1441
Annotation Cluster 124	Enrichment Score: 0.48424063508345266														1442
Category	Term	Count	%	PValue	Genes	List Total	Pop Hits	Pop Total	Fold Enrichment	Bonferroni	Benjamini	FDR			1443
GOTERM_BP_FAT	GO:0001818~negative regulation of cytokine production	5	0.755287	0.0508701	203140_AT, 207175_AT, 204787_AT, 221295_AT, 228575_AT	502	38	13528	3.54582	1	0.608522	60.0308			1444
GOTERM_BP_FAT	GO:0050777~negative regulation of immune response	4	0.60423	0.0635224	203140_AT, 205185_AT, 211161_S_AT, 228575_AT	502	25	13528	4.31171	1	0.648717	68.4244			1445
GOTERM_BP_FAT	GO:0002694~regulation of leukocyte activation	10	1.51057	0.163296	205891_AT, 203140_AT, 206295_AT, 205185_AT, 226682_AT, 214240_AT, 204787_AT, 202284_S_AT, 211734_S_AT, 228575_AT	502	166	13528	1.62339	1	0.842716	95.635			1446
GOTERM_BP_FAT	GO:0002684~positive regulation of immune system process	13	1.96375	0.173455	209687_AT, 203140_AT, 206295_AT, 205891_AT, 205767_AT, 204787_AT, 205900_AT, 211734_S_AT, 213506_AT, 205382_S_AT, 39248_AT, 202284_S_AT, 201925_S_AT	502	238	13528	1.47196	1	0.852003	96.478			1447
GOTERM_BP_FAT	GO:0002683~negative regulation of immune system process	6	0.906344	0.193723	203140_AT, 205185_AT, 211161_S_AT, 214240_AT, 204787_AT, 228575_AT	502	83	13528	1.94806	1	0.872128	97.7228			1448
GOTERM_BP_FAT	GO:0050670~regulation of lymphocyte proliferation	6	0.906344	0.193723	203140_AT, 206295_AT, 214240_AT, 204787_AT, 202284_S_AT, 228575_AT	502	83	13528	1.94806	1	0.872128	97.7228			1449
GOTERM_BP_FAT	GO:0070663~regulation of leukocyte proliferation	6	0.906344	0.200226	203140_AT, 206295_AT, 214240_AT, 204787_AT, 202284_S_AT, 228575_AT	502	84	13528	1.92487	1	0.875623	98.0247			1450
GOTERM_BP_FAT	GO:0032944~regulation of mononuclear cell proliferation	6	0.906344	0.200226	203140_AT, 206295_AT, 214240_AT, 204787_AT, 202284_S_AT, 228575_AT	502	84	13528	1.92487	1	0.875623	98.0247			1451
GOTERM_BP_FAT	GO:0050865~regulation of cell activation	10	1.51057	0.201532	205891_AT, 203140_AT, 206295_AT, 205185_AT, 226682_AT, 214240_AT, 204787_AT, 202284_S_AT, 211734_S_AT, 228575_AT	502	175	13528	1.5399	1	0.876509	98.0806			1452
GOTERM_BP_FAT	GO:0051250~negative regulation of lymphocyte activation	4	0.60423	0.32323	203140_AT, 214240_AT, 204787_AT, 228575_AT	502	54	13528	1.99616	1	0.942024	99.8949			1453
GOTERM_BP_FAT	GO:0070664~negative regulation of leukocyte proliferation	3	0.453172	0.333285	214240_AT, 204787_AT, 228575_AT	502	32	13528	2.52639	1	0.946617	99.9192			1454
GOTERM_BP_FAT	GO:0050672~negative regulation of lymphocyte proliferation	3	0.453172	0.333285	214240_AT, 204787_AT, 228575_AT	502	32	13528	2.52639	1	0.946617	99.9192			1455
GOTERM_BP_FAT	GO:0032945~negative regulation of mononuclear cell proliferation	3	0.453172	0.333285	214240_AT, 204787_AT, 228575_AT	502	32	13528	2.52639	1	0.946617	99.9192			1456
GOTERM_BP_FAT	GO:0002695~negative regulation of leukocyte activation	4	0.60423	0.353908	203140_AT, 214240_AT, 204787_AT, 228575_AT	502	57	13528	1.8911	1	0.952526	99.9535			1457
GOTERM_BP_FAT	GO:0002703~regulation of leukocyte mediated immunity	4	0.60423	0.394508	205891_AT, 203140_AT, 211734_S_AT, 228575_AT	502	61	13528	1.7671	1	0.962096	99.9851			1458
GOTERM_BP_FAT	GO:0050866~negative regulation of cell activation	4	0.60423	0.394508	203140_AT, 214240_AT, 204787_AT, 228575_AT	502	61	13528	1.7671	1	0.962096	99.9851			1459
GOTERM_BP_FAT	GO:0050868~negative regulation of T cell activation	3	0.453172	0.464265	203140_AT, 204787_AT, 228575_AT	502	42	13528	1.92487	1	0.976394	99.9983			1460
GOTERM_BP_FAT	GO:0051249~regulation of lymphocyte activation	7	1.0574	0.469816	203140_AT, 206295_AT, 205185_AT, 214240_AT, 204787_AT, 202284_S_AT, 228575_AT	502	148	13528	1.27458	1	0.977401	99.9986			1461
GOTERM_BP_FAT	GO:0002696~positive regulation of leukocyte activation	5	0.755287	0.556057	205891_AT, 203140_AT, 206295_AT, 202284_S_AT, 211734_S_AT	502	106	13528	1.27114	1	0.989387	99.9999			1462
GOTERM_BP_FAT	GO:0050867~positive regulation of cell activation	5	0.755287	0.592713	205891_AT, 203140_AT, 206295_AT, 202284_S_AT, 211734_S_AT	502	111	13528	1.21388	1	0.992238	100			1463
GOTERM_BP_FAT	GO:0050671~positive regulation of lymphocyte proliferation	3	0.453172	0.609635	203140_AT, 206295_AT, 202284_S_AT	502	55	13528	1.4699	1	0.993175	100			1464
GOTERM_BP_FAT	GO:0070665~positive regulation of leukocyte proliferation	3	0.453172	0.619484	203140_AT, 206295_AT, 202284_S_AT	502	56	13528	1.44365	1	0.993698	100			1465
GOTERM_BP_FAT	GO:0032946~positive regulation of mononuclear cell proliferation	3	0.453172	0.619484	203140_AT, 206295_AT, 202284_S_AT	502	56	13528	1.44365	1	0.993698	100			1466
GOTERM_BP_FAT	GO:0050863~regulation of T cell activation	5	0.755287	0.634254	203140_AT, 206295_AT, 205185_AT, 204787_AT, 228575_AT	502	117	13528	1.15163	1	0.994701	100			1467
GOTERM_BP_FAT	GO:0042129~regulation of T cell proliferation	3	0.453172	0.674574	206295_AT, 204787_AT, 228575_AT	502	62	13528	1.30395	1	0.996657	100			1468
GOTERM_BP_FAT	GO:0002697~regulation of immune effector process	4	0.60423	0.72787	205891_AT, 203140_AT, 211734_S_AT, 228575_AT	502	101	13528	1.06726	1	0.998238	100			1469
GOTERM_BP_FAT	GO:0051251~positive regulation of lymphocyte activation	3	0.453172	0.879243	203140_AT, 206295_AT, 202284_S_AT	502	97	13528	0.83345	1	0.999896	100			1470
															1471
Annotation Cluster 125	Enrichment Score: 0.482926184704352														1472
Category	Term	Count	%	PValue	Genes	List Total	Pop Hits	Pop Total	Fold Enrichment	Bonferroni	Benjamini	FDR			1473
GOTERM_BP_FAT	GO:0032963~collagen metabolic process	3	0.453172	0.278052	202311_S_AT, 201069_AT, 211161_S_AT	502	28	13528	2.88731	1	0.920966	99.6729			1474
GOTERM_BP_FAT	GO:0044259~multicellular organismal macromolecule metabolic process	3	0.453172	0.319562	202311_S_AT, 201069_AT, 211161_S_AT	502	31	13528	2.60789	1	0.940205	99.8844			1475
GOTERM_BP_FAT	GO:0044236~multicellular organismal metabolic process	3	0.453172	0.400443	202311_S_AT, 201069_AT, 211161_S_AT	502	37	13528	2.18499	1	0.963485	99.9875			1476
															1477
Annotation Cluster 126	Enrichment Score: 0.4755179845983152														1478
Category	Term	Count	%	PValue	Genes	List Total	Pop Hits	Pop Total	Fold Enrichment	Bonferroni	Benjamini	FDR			1479
GOTERM_MF_FAT	GO:0001608~nucleotide receptor activity, G-protein coupled	3	0.453172	0.29041	205891_AT, 219936_S_AT, 205220_AT	480	29	12983	2.79806	1	0.96661	99.4063			1480
GOTERM_MF_FAT	GO:0045028~purinergic nucleotide receptor activity, G-protein coupled	3	0.453172	0.29041	205891_AT, 219936_S_AT, 205220_AT	480	29	12983	2.79806	1	0.96661	99.4063			1481
GOTERM_MF_FAT	GO:0001614~purinergic nucleotide receptor activity	3	0.453172	0.385437	205891_AT, 219936_S_AT, 205220_AT	480	36	12983	2.25399	1	0.979408	99.9307			1482
GOTERM_MF_FAT	GO:0016502~nucleotide receptor activity	3	0.453172	0.385437	205891_AT, 219936_S_AT, 205220_AT	480	36	12983	2.25399	1	0.979408	99.9307			1483
															1484
Annotation Cluster 127	Enrichment Score: 0.4602339801774496														1485
Category	Term	Count	%	PValue	Genes	List Total	Pop Hits	Pop Total	Fold Enrichment	Bonferroni	Benjamini	FDR			1486
GOTERM_BP_FAT	GO:0009612~response to mechanical stimulus	6	0.906344	0.0556613	202311_S_AT, 204420_AT, 225835_AT, 209189_AT, 201473_AT, 202431_S_AT	502	56	13528	2.88731	1	0.626427	63.4304			1487
GOTERM_BP_FAT	GO:0007605~sensory perception of sound	5	0.755287	0.485962	202311_S_AT, 225835_AT, 231771_AT, 205490_X_AT, 202431_S_AT	502	97	13528	1.38908	1	0.979702	99.9992			1488
GOTERM_BP_FAT	GO:0050954~sensory perception of mechanical stimulus	5	0.755287	0.53324	202311_S_AT, 225835_AT, 231771_AT, 205490_X_AT, 202431_S_AT	502	103	13528	1.30817	1	0.986637	99.9998			1489
GOTERM_BP_FAT	GO:0007600~sensory perception	13	1.96375	0.999966	206023_AT, 202311_S_AT, 201189_S_AT, 205464_AT, 205490_X_AT, 202431_S_AT, 213369_AT, 202286_S_AT, 201506_AT, 225835_AT, 231771_AT, 219532_AT, 242998_AT	502	810	13528	0.432502	1	1	100			1490
															1491
Annotation Cluster 128	Enrichment Score: 0.45864549992365883														1492
Category	Term	Count	%	PValue	Genes	List Total	Pop Hits	Pop Total	Fold Enrichment	Bonferroni	Benjamini	FDR			1493
GOTERM_MF_FAT	GO:0019956~chemokine binding	4	0.60423	0.0758889	201136_AT, 205357_S_AT, 208335_S_AT, 220351_AT	480	27	12983	4.0071	1	0.821027	69.2529			1494
GOTERM_MF_FAT	GO:0004950~chemokine receptor activity	3	0.453172	0.23508	205357_S_AT, 208335_S_AT, 220351_AT	480	25	12983	3.24575	1	0.948724	98.1768			1495
GOTERM_MF_FAT	GO:0008528~peptide receptor activity, G-protein coupled	5	0.755287	0.610866	203989_X_AT, 205357_S_AT, 208335_S_AT, 220351_AT, 213506_AT	480	114	12983	1.18631	1	0.996344	99.9999			1496
GOTERM_MF_FAT	GO:0001653~peptide receptor activity	5	0.755287	0.610866	203989_X_AT, 205357_S_AT, 208335_S_AT, 220351_AT, 213506_AT	480	114	12983	1.18631	1	0.996344	99.9999			1497
GOTERM_MF_FAT	GO:0042277~peptide binding	7	1.0574	0.76469	203989_X_AT, 206284_X_AT, 205357_S_AT, 217496_S_AT, 208335_S_AT, 220351_AT, 213506_AT	480	203	12983	0.932687	1	0.999384	100			1498
															1499
Annotation Cluster 129	Enrichment Score: 0.44757880534797295														1500
Category	Term	Count	%	PValue	Genes	List Total	Pop Hits	Pop Total	Fold Enrichment	Bonferroni	Benjamini	FDR			1501
GOTERM_BP_FAT	GO:0042311~vasodilation	3	0.453172	0.250261	205891_AT, 203323_AT, 206170_AT	502	26	13528	3.10941	1	0.90843	99.365			1502
GOTERM_BP_FAT	GO:0003013~circulatory system process	10	1.51057	0.252711	205891_AT, 201798_S_AT, 209687_AT, 207175_AT, 205357_S_AT, 202912_AT, 202404_S_AT, 203323_AT, 206170_AT, 238669_AT	502	186	13528	1.44883	1	0.907903	99.4004			1503
GOTERM_BP_FAT	GO:0008015~blood circulation	10	1.51057	0.252711	205891_AT, 201798_S_AT, 209687_AT, 207175_AT, 205357_S_AT, 202912_AT, 202404_S_AT, 203323_AT, 206170_AT, 238669_AT	502	186	13528	1.44883	1	0.907903	99.4004			1504
GOTERM_BP_FAT	GO:0050880~regulation of blood vessel size	4	0.60423	0.312996	205891_AT, 205357_S_AT, 203323_AT, 206170_AT	502	53	13528	2.03383	1	0.936921	99.8632			1505
GOTERM_BP_FAT	GO:0035150~regulation of tube size	4	0.60423	0.312996	205891_AT, 205357_S_AT, 203323_AT, 206170_AT	502	53	13528	2.03383	1	0.936921	99.8632			1506
GOTERM_BP_FAT	GO:0003018~vascular process in circulatory system	4	0.60423	0.364104	205891_AT, 205357_S_AT, 203323_AT, 206170_AT	502	58	13528	1.8585	1	0.954758	99.9648			1507
GOTERM_BP_FAT	GO:0008217~regulation of blood pressure	5	0.755287	0.509858	207175_AT, 205357_S_AT, 202404_S_AT, 206170_AT, 238669_AT	502	100	13528	1.34741	1	0.983528	99.9996			1508
SP_PIR_KEYWORDS	G protein-coupled receptor	3	0.453172	0.903604	205891_AT, 205357_S_AT, 206170_AT	644	116	19235	0.772449	1	0.997723	100			1509
															1510
Annotation Cluster 130	Enrichment Score: 0.42976706412293736														1511
Category	Term	Count	%	PValue	Genes	List Total	Pop Hits	Pop Total	Fold Enrichment	Bonferroni	Benjamini	FDR			1512
GOTERM_BP_FAT	GO:0006821~chloride transport	7	1.0574	0.0249166	218804_AT, 225835_AT, 219529_AT, 202489_S_AT, 203323_AT, 204537_S_AT, 217528_AT	502	61	13528	3.09242	1	0.483228	35.8024			1513
SP_PIR_KEYWORDS	chloride	6	0.906344	0.105948	218804_AT, 219529_AT, 202489_S_AT, 204537_S_AT, 205044_AT, 217528_AT	644	75	19235	2.38944	1	0.475916	79.5833			1514
SP_PIR_KEYWORDS	chloride channel	5	0.755287	0.117002	218804_AT, 219529_AT, 202489_S_AT, 204537_S_AT, 205044_AT	644	56	19235	2.66679	1	0.503379	82.8866			1515
GOTERM_MF_FAT	GO:0043168~anion binding	7	1.0574	0.124164	218804_AT, 200636_S_AT, 219529_AT, 202489_S_AT, 204537_S_AT, 205044_AT, 217528_AT	480	92	12983	2.05799	1	0.866865	86.2087			1516
GOTERM_MF_FAT	GO:0005254~chloride channel activity	6	0.906344	0.126394	218804_AT, 219529_AT, 202489_S_AT, 204537_S_AT, 205044_AT, 217528_AT	480	72	12983	2.25399	1	0.865804	86.7242			1517
GOTERM_BP_FAT	GO:0015698~inorganic anion transport	7	1.0574	0.130568	218804_AT, 225835_AT, 219529_AT, 202489_S_AT, 203323_AT, 204537_S_AT, 217528_AT	502	93	13528	2.02836	1	0.800386	91.4361			1518
GOTERM_CC_FAT	GO:0034707~chloride channel complex	5	0.755287	0.149487	218804_AT, 219529_AT, 202489_S_AT, 204537_S_AT, 205044_AT	479	55	12782	2.42589	1	0.595064	88.9203			1519
GOTERM_MF_FAT	GO:0031404~chloride ion binding	6	0.906344	0.154679	218804_AT, 219529_AT, 202489_S_AT, 204537_S_AT, 205044_AT, 217528_AT	480	77	12983	2.10763	1	0.888969	91.8818			1520
GOTERM_MF_FAT	GO:0005253~anion channel activity	6	0.906344	0.160629	218804_AT, 219529_AT, 202489_S_AT, 204537_S_AT, 205044_AT, 217528_AT	480	78	12983	2.08061	1	0.889445	92.695			1521
GOTERM_BP_FAT	GO:0006820~anion transport	9	1.35952	0.161194	218804_AT, 1554593_S_AT, 225835_AT, 219529_AT, 202489_S_AT, 203323_AT, 204537_S_AT, 202096_S_AT, 217528_AT	502	143	13528	1.69604	1	0.842379	95.4384			1522
GOTERM_MF_FAT	GO:0008509~anion transmembrane transporter activity	8	1.20846	0.299703	218804_AT, 1554593_S_AT, 225835_AT, 219529_AT, 202489_S_AT, 204537_S_AT, 205044_AT, 217528_AT	480	147	12983	1.472	1	0.967493	99.5125			1523
GOTERM_MF_FAT	GO:0022834~ligand-gated channel activity	6	0.906344	0.505715	205464_AT, 201189_S_AT, 202660_AT, 204537_S_AT, 205044_AT, 217528_AT	480	127	12983	1.27785	1	0.992179	99.9973			1524
GOTERM_MF_FAT	GO:0015276~ligand-gated ion channel activity	6	0.906344	0.505715	205464_AT, 201189_S_AT, 202660_AT, 204537_S_AT, 205044_AT, 217528_AT	480	127	12983	1.27785	1	0.992179	99.9973			1525
SP_PIR_KEYWORDS	ionic channel	10	1.51057	0.740043	218804_AT, 205464_AT, 201189_S_AT, 219529_AT, 202489_S_AT, 237070_AT, 224008_S_AT, 202660_AT, 204537_S_AT, 205044_AT	644	318	19235	0.939246	1	0.978964	100			1526
GOTERM_MF_FAT	GO:0015267~channel activity	14	2.1148	0.757554	218804_AT, 201189_S_AT, 205464_AT, 205490_X_AT, 202489_S_AT, 222668_AT, 237070_AT, 224008_S_AT, 204537_S_AT, 202660_AT, 217528_AT, 205044_AT, 39248_AT, 219529_AT	480	412	12983	0.919104	1	0.99936	100			1527
GOTERM_MF_FAT	GO:0022803~passive transmembrane transporter activity	14	2.1148	0.760518	218804_AT, 201189_S_AT, 205464_AT, 205490_X_AT, 202489_S_AT, 222668_AT, 237070_AT, 224008_S_AT, 204537_S_AT, 202660_AT, 217528_AT, 205044_AT, 39248_AT, 219529_AT	480	413	12983	0.916879	1	0.999364	100			1528
GOTERM_CC_FAT	GO:0034702~ion channel complex	7	1.0574	0.783698	218804_AT, 205464_AT, 219529_AT, 202489_S_AT, 222668_AT, 204537_S_AT, 205044_AT	479	205	12782	0.911187	1	0.990155	100			1529
GOTERM_MF_FAT	GO:0005262~calcium channel activity	3	0.453172	0.794304	201189_S_AT, 237070_AT, 202660_AT	480	79	12983	1.02714	1	0.999604	100			1530
GOTERM_MF_FAT	GO:0022838~substrate specific channel activity	13	1.96375	0.802487	218804_AT, 201189_S_AT, 205464_AT, 202489_S_AT, 222668_AT, 224008_S_AT, 237070_AT, 204537_S_AT, 202660_AT, 217528_AT, 205044_AT, 39248_AT, 219529_AT	480	398	12983	0.883475	1	0.999656	100			1531
GOTERM_MF_FAT	GO:0022836~gated channel activity	10	1.51057	0.812818	218804_AT, 205464_AT, 201189_S_AT, 219529_AT, 222668_AT, 224008_S_AT, 202660_AT, 204537_S_AT, 205044_AT, 217528_AT	480	310	12983	0.872513	1	0.999719	100			1532
SP_PIR_KEYWORDS	ion transport	17	2.56798	0.813856	218804_AT, 205464_AT, 201189_S_AT, 202489_S_AT, 237070_AT, 218041_X_AT, 224008_S_AT, 202660_AT, 204537_S_AT, 205044_AT, 217528_AT, 1552532_A_AT, 220187_AT, 205198_S_AT, 225835_AT, 232158_X_AT, 219529_AT	644	578	19235	0.878471	1	0.990356	100			1533
GOTERM_BP_FAT	GO:0006811~ion transport	25	3.77644	0.834434	218804_AT, 219554_AT, 224008_S_AT, 203323_AT, 204537_S_AT, 217528_AT, 220187_AT, 201136_AT, 1554593_S_AT, 225835_AT, 219529_AT, 202096_S_AT, 205464_AT, 201189_S_AT, 204255_S_AT, 202489_S_AT, 222668_AT, 237070_AT, 218041_X_AT, 202660_AT, 205044_AT, 1552532_A_AT, 213238_AT, 203989_X_AT, 205198_S_AT	502	768	13528	0.87722	1	0.999689	100			1534
GOTERM_MF_FAT	GO:0005216~ion channel activity	12	1.81269	0.848571	218804_AT, 205464_AT, 201189_S_AT, 219529_AT, 202489_S_AT, 222668_AT, 237070_AT, 224008_S_AT, 202660_AT, 204537_S_AT, 205044_AT, 217528_AT	480	386	12983	0.840868	1	0.99987	100			1535
INTERPRO	IPR005821:Ion transport	3	0.453172	0.90582	201189_S_AT, 237070_AT, 202660_AT	592	110	16659	0.76746	1	0.999999	100			1536
GOTERM_MF_FAT	GO:0005261~cation channel activity	6	0.906344	0.976407	205464_AT, 201189_S_AT, 222668_AT, 237070_AT, 224008_S_AT, 202660_AT	480	275	12983	0.590136	1	1	100			1537
GOTERM_MF_FAT	GO:0046873~metal ion transmembrane transporter activity	7	1.0574	0.983475	205464_AT, 201189_S_AT, 205198_S_AT, 222668_AT, 237070_AT, 224008_S_AT, 202660_AT	480	328	12983	0.577242	1	1	100			1538
SP_PIR_KEYWORDS	transport	42	6.34441	0.98819	218186_AT, 218804_AT, 215465_AT, 220736_AT, 226177_AT, 226803_AT, 219554_AT, 224008_S_AT, 220037_S_AT, 202345_S_AT, 219412_AT, 204537_S_AT, 217528_AT, 205029_S_AT, 220187_AT, 1557411_S_AT, 1554593_S_AT, 225835_AT, 219529_AT, 223816_AT, 232158_X_AT, 202575_AT, 201189_S_AT, 205464_AT, 203980_AT, 202068_S_AT, 230266_AT, 202489_S_AT, 1554648_A_AT, 218041_X_AT, 237070_AT, 202660_AT, 205044_AT, 207254_…	644	1670	19235	0.751172	1	0.999964	100			1539
															1540
Annotation Cluster 131	Enrichment Score: 0.42839368229487956														1541
Category	Term	Count	%	PValue	Genes	List Total	Pop Hits	Pop Total	Fold Enrichment	Bonferroni	Benjamini	FDR			1542
GOTERM_BP_FAT	GO:0007498~mesoderm development	6	0.906344	0.138993	209863_S_AT, 229103_AT, 217519_AT, 221841_S_AT, 229396_AT, 213139_AT	502	74	13528	2.18499	1	0.81277	92.7824			1543
GOTERM_BP_FAT	GO:0001707~mesoderm formation	3	0.453172	0.387243	229103_AT, 217519_AT, 221841_S_AT	502	36	13528	2.24568	1	0.961137	99.9816			1544
GOTERM_BP_FAT	GO:0048332~mesoderm morphogenesis	3	0.453172	0.413508	229103_AT, 217519_AT, 221841_S_AT	502	38	13528	2.12749	1	0.966553	99.9915			1545
GOTERM_BP_FAT	GO:0001704~formation of primary germ layer	3	0.453172	0.4392	229103_AT, 217519_AT, 221841_S_AT	502	40	13528	2.02112	1	0.971836	99.9961			1546
GOTERM_BP_FAT	GO:0007369~gastrulation	3	0.453172	0.737746	229103_AT, 217519_AT, 221841_S_AT	502	70	13528	1.15492	1	0.998449	100			1547
															1548
Annotation Cluster 132	Enrichment Score: 0.42631560385032996														1549
Category	Term	Count	%	PValue	Genes	List Total	Pop Hits	Pop Total	Fold Enrichment	Bonferroni	Benjamini	FDR			1550
KEGG_PATHWAY	hsa04660:T cell receptor signaling pathway	8	1.20846	0.11038	210059_S_AT, 1555310_A_AT, 206149_AT, 218806_S_AT, 229223_AT, 209189_AT, 226452_AT, 220638_S_AT	192	108	5085	1.96181	1	0.578618	74.5284			1551
KEGG_PATHWAY	hsa04662:B cell receptor signaling pathway	4	0.60423	0.53973	206149_AT, 218806_S_AT, 229223_AT, 209189_AT	192	75	5085	1.4125	1	0.841637	99.9885			1552
KEGG_PATHWAY	hsa04650:Natural killer cell mediated cytotoxicity	4	0.60423	0.883047	217257_AT, 206149_AT, 218806_S_AT, 229223_AT	192	133	5085	0.796523	1	0.983048	100			1553
															1554
Annotation Cluster 133	Enrichment Score: 0.4176236413292982														1555
Category	Term	Count	%	PValue	Genes	List Total	Pop Hits	Pop Total	Fold Enrichment	Bonferroni	Benjamini	FDR			1556
GOTERM_BP_FAT	GO:0015909~long-chain fatty acid transport	3	0.453172	0.181581	228766_AT, 201012_AT, 209122_AT	502	21	13528	3.84974	1	0.85811	97.0391			1557
GOTERM_BP_FAT	GO:0010876~lipid localization	9	1.35952	0.226904	213238_AT, 221031_S_AT, 215465_AT, 221295_AT, 228766_AT, 226177_AT, 202068_S_AT, 201012_AT, 209122_AT	502	157	13528	1.5448	1	0.891416	98.9115			1558
GOTERM_BP_FAT	GO:0015908~fatty acid transport	3	0.453172	0.278052	228766_AT, 201012_AT, 209122_AT	502	28	13528	2.88731	1	0.920966	99.6729			1559
GOTERM_BP_FAT	GO:0006869~lipid transport	8	1.20846	0.291218	213238_AT, 221031_S_AT, 215465_AT, 228766_AT, 226177_AT, 202068_S_AT, 201012_AT, 209122_AT	502	145	13528	1.4868	1	0.928535	99.7633			1560
GOTERM_BP_FAT	GO:0015718~monocarboxylic acid transport	3	0.453172	0.557493	228766_AT, 201012_AT, 209122_AT	502	50	13528	1.61689	1	0.989466	99.9999			1561
GOTERM_BP_FAT	GO:0046942~carboxylic acid transport	5	0.755287	0.798754	1554593_S_AT, 228766_AT, 218041_X_AT, 201012_AT, 209122_AT	502	147	13528	0.916606	1	0.999418	100			1562
GOTERM_BP_FAT	GO:0015849~organic acid transport	5	0.755287	0.80302	1554593_S_AT, 228766_AT, 218041_X_AT, 201012_AT, 209122_AT	502	148	13528	0.910412	1	0.999458	100			1563
															1564
Annotation Cluster 134	Enrichment Score: 0.41377802050455603														1565
Category	Term	Count	%	PValue	Genes	List Total	Pop Hits	Pop Total	Fold Enrichment	Bonferroni	Benjamini	FDR			1566
GOTERM_MF_FAT	GO:0004714~transmembrane receptor protein tyrosine kinase activity	6	0.906344	0.100771	204718_AT, 232541_AT, 204379_S_AT, 205051_S_AT, 205107_S_AT, 203499_AT	480	67	12983	2.4222	1	0.847022	79.5511			1567
GOTERM_MF_FAT	GO:0004713~protein tyrosine kinase activity	10	1.51057	0.160727	204718_AT, 204712_AT, 232541_AT, 206482_AT, 204379_S_AT, 205051_S_AT, 203323_AT, 205107_S_AT, 203499_AT, 212533_AT	480	166	12983	1.62939	1	0.884921	92.7077			1568
SP_PIR_KEYWORDS	tyrosine-specific protein kinase	4	0.60423	0.215899	232541_AT, 206482_AT, 204379_S_AT, 212533_AT	644	48	19235	2.489	1	0.676427	96.8271			1569
SP_PIR_KEYWORDS	tyrosine-protein kinase	6	0.906344	0.313661	232541_AT, 206482_AT, 204379_S_AT, 205051_S_AT, 203499_AT, 212533_AT	644	111	19235	1.61449	1	0.776618	99.5203			1570
INTERPRO	IPR001245:Tyrosine protein kinase	6	0.906344	0.408236	204718_AT, 232541_AT, 206482_AT, 204379_S_AT, 205051_S_AT, 203499_AT	592	118	16659	1.43086	1	0.987251	99.9719			1571
SMART	SM00219:TyrKc	6	0.906344	0.449349	204718_AT, 232541_AT, 206482_AT, 204379_S_AT, 205051_S_AT, 203499_AT	339	118	9079	1.36178	1	0.963999	99.9417			1572
GOTERM_BP_FAT	GO:0007169~transmembrane receptor protein tyrosine kinase signaling pathway	10	1.51057	0.450911	205239_AT, 209502_S_AT, 205767_AT, 204718_AT, 232541_AT, 204379_S_AT, 202023_AT, 205051_S_AT, 206170_AT, 203499_AT	502	224	13528	1.20304	1	0.97385	99.9973			1573
INTERPRO	IPR008266:Tyrosine protein kinase, active site	5	0.755287	0.452618	232541_AT, 206482_AT, 204379_S_AT, 205051_S_AT, 203499_AT	592	97	16659	1.45053	1	0.992026	99.9916			1574
SP_PIR_KEYWORDS	autophosphorylation	3	0.453172	0.49096	209193_AT, 232541_AT, 204379_S_AT	644	49	19235	1.82865	1	0.903415	99.9931			1575
UP_SEQ_FEATURE	domain:Protein kinase	17	2.56798	0.519703	206875_S_AT, 207474_AT, 1555310_A_AT, 232541_AT, 221215_S_AT, 208866_AT, 205051_S_AT, 203499_AT, 209193_AT, 210059_S_AT, 204718_AT, 226858_AT, 206482_AT, 204379_S_AT, 219278_AT, 208078_S_AT, 212533_AT	643	469	19113	1.07744	1	0.999875	99.9996			1576
INTERPRO	IPR000719:Protein kinase, core	17	2.56798	0.623867	206875_S_AT, 207474_AT, 1555310_A_AT, 232541_AT, 221215_S_AT, 208866_AT, 205051_S_AT, 203499_AT, 209193_AT, 210059_S_AT, 204718_AT, 226858_AT, 206482_AT, 204379_S_AT, 219278_AT, 208078_S_AT, 212533_AT	592	476	16659	1.00501	1	0.999006	100			1577
SP_PIR_KEYWORDS	phosphotransferase	7	1.0574	0.667269	209193_AT, 210059_S_AT, 232541_AT, 206482_AT, 204379_S_AT, 226452_AT, 212533_AT	644	201	19235	1.04018	1	0.965563	100			1578
SP_PIR_KEYWORDS	ATP	5	0.755287	0.957725	209193_AT, 232541_AT, 206482_AT, 204379_S_AT, 212533_AT	644	236	19235	0.632797	1	0.999616	100			1579
															1580
Annotation Cluster 135	Enrichment Score: 0.4057550981931088														1581
Category	Term	Count	%	PValue	Genes	List Total	Pop Hits	Pop Total	Fold Enrichment	Bonferroni	Benjamini	FDR			1582
GOTERM_MF_FAT	GO:0031406~carboxylic acid binding	8	1.20846	0.282173	209309_AT, 203980_AT, 220736_AT, 219232_S_AT, 1556602_AT, 202575_AT, 202345_S_AT, 219825_AT	480	144	12983	1.50266	1	0.966217	99.2946			1583
GOTERM_BP_FAT	GO:0006766~vitamin metabolic process	5	0.755287	0.301944	220736_AT, 1556602_AT, 242998_AT, 202575_AT, 219825_AT	502	75	13528	1.79655	1	0.933613	99.8189			1584
GOTERM_MF_FAT	GO:0019842~vitamin binding	5	0.755287	0.711694	220736_AT, 227752_AT, 219232_S_AT, 1556602_AT, 202575_AT	480	130	12983	1.0403	1	0.998862	100			1585
															1586
Annotation Cluster 136	Enrichment Score: 0.3965312105273106														1587
Category	Term	Count	%	PValue	Genes	List Total	Pop Hits	Pop Total	Fold Enrichment	Bonferroni	Benjamini	FDR			1588
GOTERM_BP_FAT	GO:0008629~induction of apoptosis by intracellular signals	5	0.755287	0.139017	209260_AT, 209863_S_AT, 221295_AT, 202284_S_AT, 202431_S_AT	502	54	13528	2.4952	1	0.811369	92.7859			1589
GOTERM_BP_FAT	GO:0008630~DNA damage response, signal transduction resulting in induction of apoptosis	3	0.453172	0.346927	209260_AT, 209863_S_AT, 221295_AT	502	33	13528	2.44984	1	0.949269	99.9438			1590
GOTERM_BP_FAT	GO:0042770~DNA damage response, signal transduction	4	0.60423	0.573171	209260_AT, 208712_AT, 209863_S_AT, 221295_AT	502	80	13528	1.34741	1	0.991004	100			1591
GOTERM_BP_FAT	GO:0006974~response to DNA damage stimulus	10	1.51057	0.93818	203140_AT, 209260_AT, 208712_AT, 209863_S_AT, 206875_S_AT, 223598_AT, 227545_AT, 221295_AT, 226858_AT, 202284_S_AT	502	373	13528	0.722472	1	0.99999	100			1592
															1593
Annotation Cluster 137	Enrichment Score: 0.39102936729507143														1594
Category	Term	Count	%	PValue	Genes	List Total	Pop Hits	Pop Total	Fold Enrichment	Bonferroni	Benjamini	FDR			1595
GOTERM_CC_FAT	GO:0044438~microbody part	4	0.60423	0.21654	1565162_S_AT, 201963_AT, 217496_S_AT, 239108_AT	479	43	12782	2.4823	1	0.699478	96.3698			1596
GOTERM_CC_FAT	GO:0044439~peroxisomal part	4	0.60423	0.21654	1565162_S_AT, 201963_AT, 217496_S_AT, 239108_AT	479	43	12782	2.4823	1	0.699478	96.3698			1597
GOTERM_CC_FAT	GO:0005777~peroxisome	5	0.755287	0.541027	1565162_S_AT, 201963_AT, 217496_S_AT, 202539_S_AT, 239108_AT	479	103	12782	1.29538	1	0.94842	99.9975			1598
GOTERM_CC_FAT	GO:0042579~microbody	5	0.755287	0.541027	1565162_S_AT, 201963_AT, 217496_S_AT, 202539_S_AT, 239108_AT	479	103	12782	1.29538	1	0.94842	99.9975			1599
SP_PIR_KEYWORDS	peroxisome	3	0.453172	0.807862	201963_AT, 202539_S_AT, 239108_AT	644	90	19235	0.9956	1	0.989766	100			1600
															1601
Annotation Cluster 138	Enrichment Score: 0.3841522021191934														1602
Category	Term	Count	%	PValue	Genes	List Total	Pop Hits	Pop Total	Fold Enrichment	Bonferroni	Benjamini	FDR			1603
GOTERM_BP_FAT	GO:0043488~regulation of mRNA stability	3	0.453172	0.195129	201368_AT, 201531_AT, 217833_AT	502	22	13528	3.67476	1	0.871136	97.7916			1604
GOTERM_BP_FAT	GO:0043487~regulation of RNA stability	3	0.453172	0.222559	201368_AT, 201531_AT, 217833_AT	502	24	13528	3.36853	1	0.889581	98.7989			1605
GOTERM_BP_FAT	GO:0010608~posttranscriptional regulation of gene expression	8	1.20846	0.66961	212225_AT, 226939_AT, 201368_AT, 201531_AT, 208319_S_AT, 201841_S_AT, 217833_AT, 207912_S_AT	502	211	13528	1.02173	1	0.996474	100			1606
GOTERM_BP_FAT	GO:0016071~mRNA metabolic process	5	0.755287	0.999548	201368_AT, 201531_AT, 225846_AT, 217833_AT, 242146_AT	502	370	13528	0.364165	1	1	100			1607
															1608
Annotation Cluster 139	Enrichment Score: 0.3828260031507041														1609
Category	Term	Count	%	PValue	Genes	List Total	Pop Hits	Pop Total	Fold Enrichment	Bonferroni	Benjamini	FDR			1610
GOTERM_BP_FAT	GO:0030182~neuron differentiation	23	3.47432	0.0912312	201131_S_AT, 209687_AT, 226682_AT, 204455_AT, 217523_AT, 232541_AT, 202912_AT, 203394_S_AT, 219528_S_AT, 206125_S_AT, 202023_AT, 203499_AT, 220559_AT, 209502_S_AT, 203238_S_AT, 209291_AT, 205198_S_AT, 217519_AT, 201667_AT, 212501_AT, 227955_S_AT, 229720_AT, 216268_S_AT	502	438	13528	1.41509	1	0.729727	81.3691			1611
GOTERM_BP_FAT	GO:0031175~neuron projection development	13	1.96375	0.241223	209687_AT, 201131_S_AT, 204455_AT, 217523_AT, 202912_AT, 232541_AT, 219528_S_AT, 206125_S_AT, 209502_S_AT, 205198_S_AT, 217519_AT, 201667_AT, 227955_S_AT	502	256	13528	1.36846	1	0.902839	99.2162			1612
GOTERM_BP_FAT	GO:0048812~neuron projection morphogenesis	11	1.66163	0.265771	209502_S_AT, 209687_AT, 204455_AT, 205198_S_AT, 217519_AT, 232541_AT, 201667_AT, 202912_AT, 219528_S_AT, 227955_S_AT, 206125_S_AT	502	213	13528	1.39169	1	0.914063	99.5601			1613
GOTERM_BP_FAT	GO:0048666~neuron development	15	2.26586	0.376224	201131_S_AT, 209687_AT, 204455_AT, 217523_AT, 232541_AT, 202912_AT, 203394_S_AT, 219528_S_AT, 206125_S_AT, 220559_AT, 209502_S_AT, 205198_S_AT, 217519_AT, 201667_AT, 227955_S_AT	502	339	13528	1.1924	1	0.957387	99.9749			1614
GOTERM_BP_FAT	GO:0030030~cell projection organization	16	2.41692	0.388094	201131_S_AT, 209687_AT, 204455_AT, 218806_S_AT, 217523_AT, 232541_AT, 202912_AT, 219528_S_AT, 206125_S_AT, 209502_S_AT, 205198_S_AT, 217519_AT, 201667_AT, 209211_AT, 227955_S_AT, 1553764_A_AT	502	368	13528	1.17166	1	0.961147	99.9821			1615
GOTERM_BP_FAT	GO:0048858~cell projection morphogenesis	11	1.66163	0.422442	209502_S_AT, 209687_AT, 204455_AT, 205198_S_AT, 217519_AT, 232541_AT, 201667_AT, 202912_AT, 219528_S_AT, 227955_S_AT, 206125_S_AT	502	245	13528	1.20992	1	0.968537	99.9935			1616
GOTERM_BP_FAT	GO:0000902~cell morphogenesis	15	2.26586	0.447501	209687_AT, 203140_AT, 204455_AT, 232541_AT, 202912_AT, 203394_S_AT, 219528_S_AT, 206125_S_AT, 227642_AT, 209502_S_AT, 205198_S_AT, 217519_AT, 226625_AT, 201667_AT, 227955_S_AT	502	356	13528	1.13546	1	0.973094	99.997			1617
GOTERM_BP_FAT	GO:0032990~cell part morphogenesis	11	1.66163	0.477307	209502_S_AT, 209687_AT, 204455_AT, 205198_S_AT, 217519_AT, 232541_AT, 201667_AT, 202912_AT, 219528_S_AT, 227955_S_AT, 206125_S_AT	502	256	13528	1.15793	1	0.978437	99.9989			1618
GOTERM_BP_FAT	GO:0032989~cellular component morphogenesis	15	2.26586	0.613517	209687_AT, 203140_AT, 204455_AT, 232541_AT, 202912_AT, 203394_S_AT, 219528_S_AT, 206125_S_AT, 227642_AT, 209502_S_AT, 205198_S_AT, 217519_AT, 226625_AT, 201667_AT, 227955_S_AT	502	397	13528	1.01819	1	0.993455	100			1619
GOTERM_BP_FAT	GO:0048667~cell morphogenesis involved in neuron differentiation	7	1.0574	0.791114	209502_S_AT, 209687_AT, 204455_AT, 217519_AT, 203394_S_AT, 219528_S_AT, 227955_S_AT	502	209	13528	0.902572	1	0.999347	100			1620
GOTERM_BP_FAT	GO:0000904~cell morphogenesis involved in differentiation	8	1.20846	0.804121	209502_S_AT, 209687_AT, 204455_AT, 226625_AT, 217519_AT, 203394_S_AT, 219528_S_AT, 227955_S_AT	502	244	13528	0.883548	1	0.999456	100			1621
GOTERM_BP_FAT	GO:0007409~axonogenesis	6	0.906344	0.847013	209502_S_AT, 209687_AT, 204455_AT, 217519_AT, 219528_S_AT, 227955_S_AT	502	193	13528	0.837768	1	0.999761	100			1622
															1623
Annotation Cluster 140	Enrichment Score: 0.3770544504443478														1624
Category	Term	Count	%	PValue	Genes	List Total	Pop Hits	Pop Total	Fold Enrichment	Bonferroni	Benjamini	FDR			1625
PIR_SUPERFAMILY	PIRSF001630:serpin	3	0.453172	0.400671	206421_S_AT, 204855_AT, 1552544_AT	308	33	7396	2.183	1	0.999839	99.8821			1626
INTERPRO	IPR000215:Protease inhibitor I4, serpin	3	0.453172	0.417479	206421_S_AT, 204855_AT, 1552544_AT	592	40	16659	2.11052	1	0.988345	99.978			1627
SMART	SM00093:SERPIN	3	0.453172	0.441991	206421_S_AT, 204855_AT, 1552544_AT	339	40	9079	2.00863	1	0.96477	99.9312			1628
															1629
Annotation Cluster 141	Enrichment Score: 0.37592389854913														1630
Category	Term	Count	%	PValue	Genes	List Total	Pop Hits	Pop Total	Fold Enrichment	Bonferroni	Benjamini	FDR			1631
GOTERM_BP_FAT	GO:0010647~positive regulation of cell communication	16	2.41692	0.238374	209863_S_AT, 206023_AT, 205767_AT, 207175_AT, 232541_AT, 224802_AT, 205051_S_AT, 206170_AT, 203323_AT, 211734_S_AT, 209365_S_AT, 203989_X_AT, 222242_S_AT, 201667_AT, 236313_AT, 216268_S_AT	502	329	13528	1.31055	1	0.900524	99.1629			1632
GOTERM_BP_FAT	GO:0009967~positive regulation of signal transduction	14	2.1148	0.305989	209863_S_AT, 205767_AT, 207175_AT, 224802_AT, 205051_S_AT, 206170_AT, 203323_AT, 211734_S_AT, 209365_S_AT, 203989_X_AT, 222242_S_AT, 201667_AT, 236313_AT, 216268_S_AT	502	295	13528	1.2789	1	0.932588	99.8365			1633
GOTERM_BP_FAT	GO:0043122~regulation of I-kappaB kinase/NF-kappaB cascade	6	0.906344	0.363648	209365_S_AT, 203989_X_AT, 207175_AT, 201667_AT, 207526_S_AT, 224802_AT	502	107	13528	1.51111	1	0.954935	99.9644			1634
GOTERM_BP_FAT	GO:0043123~positive regulation of I-kappaB kinase/NF-kappaB cascade	5	0.755287	0.485962	209365_S_AT, 203989_X_AT, 207175_AT, 201667_AT, 224802_AT	502	97	13528	1.38908	1	0.979702	99.9992			1635
GOTERM_BP_FAT	GO:0010627~regulation of protein kinase cascade	10	1.51057	0.577562	209365_S_AT, 203989_X_AT, 212593_S_AT, 207175_AT, 201667_AT, 207526_S_AT, 224802_AT, 206170_AT, 211734_S_AT, 219278_AT	502	249	13528	1.08226	1	0.991222	100			1636
GOTERM_BP_FAT	GO:0010740~positive regulation of protein kinase cascade	6	0.906344	0.745777	209365_S_AT, 203989_X_AT, 207175_AT, 201667_AT, 224802_AT, 206170_AT	502	167	13528	0.968199	1	0.998612	100			1637
															1638
Annotation Cluster 142	Enrichment Score: 0.3724900458631543														1639
Category	Term	Count	%	PValue	Genes	List Total	Pop Hits	Pop Total	Fold Enrichment	Bonferroni	Benjamini	FDR			1640
GOTERM_BP_FAT	GO:0007389~pattern specification process	13	1.96375	0.286751	209687_AT, 209863_S_AT, 232116_AT, 224215_S_AT, 229103_AT, 203081_AT, 203394_S_AT, 214651_S_AT, 213456_AT, 218559_S_AT, 220559_AT, 226847_AT, 219825_AT	502	267	13528	1.31208	1	0.926861	99.7356			1641
GOTERM_BP_FAT	GO:0003002~regionalization	9	1.35952	0.446367	220559_AT, 209863_S_AT, 224215_S_AT, 229103_AT, 203081_AT, 203394_S_AT, 214651_S_AT, 219825_AT, 218559_S_AT	502	197	13528	1.23114	1	0.973004	99.9969			1642
GOTERM_BP_FAT	GO:0009952~anterior/posterior pattern formation	6	0.906344	0.596117	220559_AT, 224215_S_AT, 229103_AT, 203081_AT, 203394_S_AT, 214651_S_AT	502	140	13528	1.15492	1	0.992418	100			1643
															1644
Annotation Cluster 143	Enrichment Score: 0.37145989849130995														1645
Category	Term	Count	%	PValue	Genes	List Total	Pop Hits	Pop Total	Fold Enrichment	Bonferroni	Benjamini	FDR			1646
UP_SEQ_FEATURE	region of interest:Ligand-binding	3	0.453172	0.267076	226682_AT, 204760_S_AT, 204255_S_AT	643	30	19113	2.97247	1	0.992157	99.5039			1647
GOTERM_MF_FAT	GO:0003707~steroid hormone receptor activity	4	0.60423	0.270345	226682_AT, 204760_S_AT, 204255_S_AT, 201701_S_AT	480	49	12983	2.20799	1	0.964016	99.0994			1648
INTERPRO	IPR013088:Zinc finger, NHR/GATA-type	4	0.60423	0.27081	226682_AT, 204760_S_AT, 204255_S_AT, 209602_S_AT	592	51	16659	2.20707	1	0.963034	99.2711			1649
GOTERM_MF_FAT	GO:0004879~ligand-dependent nuclear receptor activity	4	0.60423	0.361872	226682_AT, 204760_S_AT, 204255_S_AT, 201701_S_AT	480	58	12983	1.86537	1	0.976867	99.8785			1650
UP_SEQ_FEATURE	zinc finger region:NR C4-type	3	0.453172	0.44913	226682_AT, 204760_S_AT, 204255_S_AT	643	45	19113	1.98165	1	0.999619	99.9962			1651
UP_SEQ_FEATURE	DNA-binding region:Nuclear receptor	3	0.453172	0.44913	226682_AT, 204760_S_AT, 204255_S_AT	643	45	19113	1.98165	1	0.999619	99.9962			1652
INTERPRO	IPR001628:Zinc finger, nuclear hormone receptor-type	3	0.453172	0.489225	226682_AT, 204760_S_AT, 204255_S_AT	592	46	16659	1.83523	1	0.994488	99.9972			1653
INTERPRO	IPR001723:Steroid hormone receptor	3	0.453172	0.500639	226682_AT, 204760_S_AT, 204255_S_AT	592	47	16659	1.79618	1	0.995155	99.998			1654
INTERPRO	IPR008946:Nuclear hormone receptor, ligand-binding	3	0.453172	0.511886	226682_AT, 204760_S_AT, 204255_S_AT	592	48	16659	1.75876	1	0.995738	99.9986			1655
INTERPRO	IPR000536:Nuclear hormone receptor, ligand-binding, core	3	0.453172	0.511886	226682_AT, 204760_S_AT, 204255_S_AT	592	48	16659	1.75876	1	0.995738	99.9986			1656
SMART	SM00399:ZnF_C4	3	0.453172	0.515352	226682_AT, 204760_S_AT, 204255_S_AT	339	46	9079	1.74663	1	0.973262	99.9882			1657
SMART	SM00430:HOLI	3	0.453172	0.538354	226682_AT, 204760_S_AT, 204255_S_AT	339	48	9079	1.67386	1	0.974683	99.9935			1658
SP_PIR_KEYWORDS	zinc finger	6	0.906344	0.583381	226682_AT, 205081_AT, 204760_S_AT, 204255_S_AT, 215239_X_AT, 206115_AT	644	153	19235	1.17129	1	0.943641	99.9996			1659
															1660
Annotation Cluster 144	Enrichment Score: 0.36436952884511314														1661
Category	Term	Count	%	PValue	Genes	List Total	Pop Hits	Pop Total	Fold Enrichment	Bonferroni	Benjamini	FDR			1662
GOTERM_BP_FAT	GO:0052547~regulation of peptidase activity	6	0.906344	0.213446	201131_S_AT, 209260_AT, 203989_X_AT, 204971_AT, 202431_S_AT, 221666_S_AT	502	86	13528	1.88011	1	0.882392	98.5261			1663
GOTERM_BP_FAT	GO:0043281~regulation of caspase activity	5	0.755287	0.33571	201131_S_AT, 209260_AT, 203989_X_AT, 202431_S_AT, 221666_S_AT	502	79	13528	1.70558	1	0.946148	99.9242			1664
GOTERM_BP_FAT	GO:0052548~regulation of endopeptidase activity	5	0.755287	0.361145	201131_S_AT, 209260_AT, 203989_X_AT, 202431_S_AT, 221666_S_AT	502	82	13528	1.64318	1	0.954513	99.9618			1665
GOTERM_BP_FAT	GO:0006919~activation of caspase activity	3	0.453172	0.599592	203989_X_AT, 202431_S_AT, 221666_S_AT	502	54	13528	1.49712	1	0.992602	100			1666
GOTERM_BP_FAT	GO:0043280~positive regulation of caspase activity	3	0.453172	0.647882	203989_X_AT, 202431_S_AT, 221666_S_AT	502	59	13528	1.37025	1	0.995338	100			1667
GOTERM_BP_FAT	GO:0010952~positive regulation of peptidase activity	3	0.453172	0.647882	203989_X_AT, 202431_S_AT, 221666_S_AT	502	59	13528	1.37025	1	0.995338	100			1668
															1669
Annotation Cluster 145	Enrichment Score: 0.35753827396689664														1670
Category	Term	Count	%	PValue	Genes	List Total	Pop Hits	Pop Total	Fold Enrichment	Bonferroni	Benjamini	FDR			1671
GOTERM_BP_FAT	GO:0042692~muscle cell differentiation	7	1.0574	0.291712	203989_X_AT, 208606_S_AT, 226374_AT, 212586_AT, 216268_S_AT, 201286_AT, 203323_AT	502	121	13528	1.55899	1	0.927717	99.7661			1672
GOTERM_BP_FAT	GO:0055002~striated muscle cell development	4	0.60423	0.30277	203989_X_AT, 226374_AT, 201286_AT, 203323_AT	502	52	13528	2.07294	1	0.933642	99.8226			1673
GOTERM_BP_FAT	GO:0055001~muscle cell development	4	0.60423	0.343693	203989_X_AT, 226374_AT, 201286_AT, 203323_AT	502	56	13528	1.92487	1	0.949275	99.9387			1674
GOTERM_BP_FAT	GO:0048747~muscle fiber development	3	0.453172	0.373917	203989_X_AT, 226374_AT, 203323_AT	502	35	13528	2.30985	1	0.95708	99.9732			1675
GOTERM_BP_FAT	GO:0051146~striated muscle cell differentiation	5	0.755287	0.411825	203989_X_AT, 226374_AT, 212586_AT, 201286_AT, 203323_AT	502	88	13528	1.53115	1	0.966241	99.9911			1676
GOTERM_BP_FAT	GO:0007517~muscle organ development	9	1.35952	0.52374	205940_AT, 209863_S_AT, 203989_X_AT, 226625_AT, 226374_AT, 203411_S_AT, 201438_AT, 203323_AT, 206115_AT	502	211	13528	1.14945	1	0.985463	99.9998			1677
GOTERM_BP_FAT	GO:0060537~muscle tissue development	5	0.755287	0.68522	209863_S_AT, 203989_X_AT, 226625_AT, 226374_AT, 203323_AT	502	125	13528	1.07793	1	0.996887	100			1678
GOTERM_BP_FAT	GO:0014706~striated muscle tissue development	4	0.60423	0.822286	203989_X_AT, 226625_AT, 226374_AT, 203323_AT	502	119	13528	0.905822	1	0.999614	100			1679
															1680
Annotation Cluster 146	Enrichment Score: 0.3483104081029696														1681
Category	Term	Count	%	PValue	Genes	List Total	Pop Hits	Pop Total	Fold Enrichment	Bonferroni	Benjamini	FDR			1682
SP_PIR_KEYWORDS	cytokine	9	1.35952	0.260085	207955_AT, 205239_AT, 206295_AT, 209687_AT, 214536_AT, 221470_S_AT, 218002_S_AT, 202917_S_AT, 220322_AT	644	181	19235	1.48515	1	0.731797	98.6066			1683
GOTERM_MF_FAT	GO:0008009~chemokine activity	3	0.453172	0.510314	207955_AT, 209687_AT, 218002_S_AT	480	46	12983	1.76399	1	0.991884	99.9977			1684
GOTERM_MF_FAT	GO:0042379~chemokine receptor binding	3	0.453172	0.544432	207955_AT, 209687_AT, 218002_S_AT	480	49	12983	1.65599	1	0.993848	99.9992			1685
KEGG_PATHWAY	hsa04062:Chemokine signaling pathway	8	1.20846	0.559579	207955_AT, 225710_AT, 209687_AT, 218806_S_AT, 212294_AT, 201180_S_AT, 209576_AT, 218002_S_AT	192	187	5085	1.13302	1	0.847471	99.9931			1686
															1687
Annotation Cluster 147	Enrichment Score: 0.3475951522125237														1688
Category	Term	Count	%	PValue	Genes	List Total	Pop Hits	Pop Total	Fold Enrichment	Bonferroni	Benjamini	FDR			1689
UP_SEQ_FEATURE	repeat:ANK 10	3	0.453172	0.216898	221215_S_AT, 225308_S_AT, 225731_AT	643	26	19113	3.42978	1	0.98437	98.463			1690
UP_SEQ_FEATURE	repeat:ANK 9	3	0.453172	0.354336	221215_S_AT, 225308_S_AT, 225731_AT	643	37	19113	2.41011	1	0.997592	99.9431			1691
UP_SEQ_FEATURE	repeat:ANK 2	10	1.51057	0.377998	203238_S_AT, 218849_S_AT, 227545_AT, 238439_AT, 221215_S_AT, 231118_AT, 225308_S_AT, 236313_AT, 225731_AT, 227034_AT	643	232	19113	1.28124	1	0.998491	99.9699			1692
UP_SEQ_FEATURE	repeat:ANK 8	3	0.453172	0.414432	221215_S_AT, 225308_S_AT, 225731_AT	643	42	19113	2.12319	1	0.999228	99.9893			1693
SP_PIR_KEYWORDS	ank repeat	10	1.51057	0.414656	203238_S_AT, 218849_S_AT, 227545_AT, 238439_AT, 221215_S_AT, 231118_AT, 225308_S_AT, 236313_AT, 225731_AT, 227034_AT	644	240	19235	1.2445	1	0.861296	99.9499			1694
UP_SEQ_FEATURE	repeat:ANK 4	7	1.0574	0.438879	203238_S_AT, 238439_AT, 221215_S_AT, 231118_AT, 225308_S_AT, 236313_AT, 225731_AT	643	158	19113	1.31692	1	0.999539	99.9948			1695
INTERPRO	IPR002110:Ankyrin	10	1.51057	0.470905	203238_S_AT, 218849_S_AT, 227545_AT, 238439_AT, 221215_S_AT, 231118_AT, 225308_S_AT, 236313_AT, 225731_AT, 227034_AT	592	238	16659	1.18236	1	0.993359	99.9951			1696
UP_SEQ_FEATURE	repeat:ANK 3	8	1.20846	0.477836	203238_S_AT, 227545_AT, 238439_AT, 221215_S_AT, 231118_AT, 225308_S_AT, 236313_AT, 225731_AT	643	194	19113	1.22576	1	0.999763	99.9985			1697
UP_SEQ_FEATURE	repeat:ANK 1	9	1.35952	0.516573	203238_S_AT, 218849_S_AT, 227545_AT, 238439_AT, 221215_S_AT, 231118_AT, 225308_S_AT, 225731_AT, 227034_AT	643	231	19113	1.15811	1	0.999873	99.9996			1698
SMART	SM00248:ANK	10	1.51057	0.523926	203238_S_AT, 218849_S_AT, 227545_AT, 238439_AT, 221215_S_AT, 231118_AT, 225308_S_AT, 236313_AT, 225731_AT, 227034_AT	339	238	9079	1.12528	1	0.973167	99.9905			1699
UP_SEQ_FEATURE	repeat:ANK 7	3	0.453172	0.584684	221215_S_AT, 225308_S_AT, 225731_AT	643	58	19113	1.53749	1	0.999969	100			1700
UP_SEQ_FEATURE	repeat:ANK 6	4	0.60423	0.601335	221215_S_AT, 231118_AT, 225308_S_AT, 225731_AT	643	92	19113	1.29238	1	0.999978	100			1701
UP_SEQ_FEATURE	repeat:ANK 5	5	0.755287	0.645601	203238_S_AT, 221215_S_AT, 231118_AT, 225308_S_AT, 225731_AT	643	131	19113	1.13453	1	0.999993	100			1702
															1703
Annotation Cluster 148	Enrichment Score: 0.34619744435664135														1704
Category	Term	Count	%	PValue	Genes	List Total	Pop Hits	Pop Total	Fold Enrichment	Bonferroni	Benjamini	FDR			1705
GOTERM_BP_FAT	GO:0006956~complement activation	4	0.60423	0.202799	205382_S_AT, 204787_AT, 205900_AT, 201925_S_AT	502	42	13528	2.5665	1	0.876337	98.1334			1706
GOTERM_BP_FAT	GO:0002541~activation of plasma proteins involved in acute inflammatory response	4	0.60423	0.212473	205382_S_AT, 204787_AT, 205900_AT, 201925_S_AT	502	43	13528	2.50681	1	0.882963	98.4937			1707
GOTERM_BP_FAT	GO:0045087~innate immune response	8	1.20846	0.250913	205382_S_AT, 210397_AT, 234700_S_AT, 204787_AT, 205900_AT, 207526_S_AT, 201925_S_AT, 205916_AT	502	138	13528	1.56221	1	0.908336	99.3746			1708
GOTERM_BP_FAT	GO:0002526~acute inflammatory response	6	0.906344	0.297515	205382_S_AT, 204787_AT, 205900_AT, 212501_AT, 203645_S_AT, 201925_S_AT	502	98	13528	1.64989	1	0.93095	99.7976			1709
GOTERM_BP_FAT	GO:0051605~protein maturation by peptide bond cleavage	5	0.755287	0.394995	235514_AT, 205382_S_AT, 204787_AT, 205900_AT, 201925_S_AT	502	86	13528	1.56676	1	0.961959	99.9853			1710
GOTERM_BP_FAT	GO:0016485~protein processing	6	0.906344	0.400638	235514_AT, 205382_S_AT, 204787_AT, 205900_AT, 202431_S_AT, 201925_S_AT	502	112	13528	1.44365	1	0.963237	99.9876			1711
GOTERM_BP_FAT	GO:0051604~protein maturation	6	0.906344	0.473613	235514_AT, 205382_S_AT, 204787_AT, 205900_AT, 202431_S_AT, 201925_S_AT	502	122	13528	1.32532	1	0.978145	99.9987			1712
GOTERM_BP_FAT	GO:0006959~humoral immune response	4	0.60423	0.564584	205382_S_AT, 204787_AT, 205900_AT, 201925_S_AT	502	79	13528	1.36447	1	0.990166	100			1713
GOTERM_BP_FAT	GO:0050778~positive regulation of immune response	6	0.906344	0.627221	205382_S_AT, 205767_AT, 204787_AT, 205900_AT, 201925_S_AT, 211734_S_AT	502	145	13528	1.1151	1	0.994278	100			1714
GOTERM_BP_FAT	GO:0002253~activation of immune response	4	0.60423	0.681828	205382_S_AT, 204787_AT, 205900_AT, 201925_S_AT	502	94	13528	1.14673	1	0.996869	100			1715
GOTERM_BP_FAT	GO:0002252~immune effector process	5	0.755287	0.736336	205382_S_AT, 204787_AT, 205900_AT, 201925_S_AT, 206157_AT	502	134	13528	1.00553	1	0.998429	100			1716
SP_PIR_KEYWORDS	innate immunity	3	0.453172	0.739905	205382_S_AT, 204787_AT, 201925_S_AT	644	78	19235	1.14877	1	0.979447	100			1717
SP_PIR_KEYWORDS	immune response	3	0.453172	0.995839	205382_S_AT, 204787_AT, 201925_S_AT	644	224	19235	0.400018	1	0.999996	100			1718
															1719
Annotation Cluster 149	Enrichment Score: 0.33748331474939075														1720
Category	Term	Count	%	PValue	Genes	List Total	Pop Hits	Pop Total	Fold Enrichment	Bonferroni	Benjamini	FDR			1721
GOTERM_BP_FAT	GO:0042632~cholesterol homeostasis	3	0.453172	0.413508	203980_AT, 209373_AT, 202068_S_AT	502	38	13528	2.12749	1	0.966553	99.9915			1722
GOTERM_BP_FAT	GO:0055092~sterol homeostasis	3	0.453172	0.413508	203980_AT, 209373_AT, 202068_S_AT	502	38	13528	2.12749	1	0.966553	99.9915			1723
GOTERM_BP_FAT	GO:0055088~lipid homeostasis	3	0.453172	0.568306	203980_AT, 209373_AT, 202068_S_AT	502	51	13528	1.58519	1	0.990523	100			1724
															1725
Annotation Cluster 150	Enrichment Score: 0.329400611762926														1726
Category	Term	Count	%	PValue	Genes	List Total	Pop Hits	Pop Total	Fold Enrichment	Bonferroni	Benjamini	FDR			1727
GOTERM_MF_FAT	GO:0004197~cysteine-type endopeptidase activity	5	0.755287	0.274624	202450_S_AT, 231733_AT, 202179_AT, 210074_AT, 221666_S_AT	480	72	12983	1.87833	1	0.964313	99.1752			1728
INTERPRO	IPR000169:Peptidase, cysteine peptidase active site	3	0.453172	0.366921	202450_S_AT, 202179_AT, 210074_AT	592	36	16659	2.34502	1	0.982831	99.9194			1729
GOTERM_MF_FAT	GO:0008234~cysteine-type peptidase activity	6	0.906344	0.599119	202450_S_AT, 227309_AT, 231733_AT, 202179_AT, 210074_AT, 221666_S_AT	480	141	12983	1.15098	1	0.99585	99.9999			1730
SP_PIR_KEYWORDS	thiol protease	4	0.60423	0.797213	202450_S_AT, 227309_AT, 202179_AT, 210074_AT	644	126	19235	0.948191	1	0.988753	100			1731
															1732
Annotation Cluster 151	Enrichment Score: 0.3260577161661373														1733
Category	Term	Count	%	PValue	Genes	List Total	Pop Hits	Pop Total	Fold Enrichment	Bonferroni	Benjamini	FDR			1734
GOTERM_BP_FAT	GO:0051223~regulation of protein transport	6	0.906344	0.415384	201131_S_AT, 200864_S_AT, 227545_AT, 221295_AT, 224802_AT, 221666_S_AT	502	114	13528	1.41833	1	0.966633	99.992			1735
GOTERM_BP_FAT	GO:0051224~negative regulation of protein transport	3	0.453172	0.4392	227545_AT, 221295_AT, 224802_AT	502	40	13528	2.02112	1	0.971836	99.9961			1736
GOTERM_BP_FAT	GO:0070201~regulation of establishment of protein localization	6	0.906344	0.466423	201131_S_AT, 200864_S_AT, 227545_AT, 221295_AT, 224802_AT, 221666_S_AT	502	121	13528	1.33627	1	0.976742	99.9984			1737
GOTERM_BP_FAT	GO:0032880~regulation of protein localization	6	0.906344	0.58328	201131_S_AT, 200864_S_AT, 227545_AT, 221295_AT, 224802_AT, 221666_S_AT	502	138	13528	1.17166	1	0.991493	100			1738
															1739
Annotation Cluster 152	Enrichment Score: 0.31142497412994974														1740
Category	Term	Count	%	PValue	Genes	List Total	Pop Hits	Pop Total	Fold Enrichment	Bonferroni	Benjamini	FDR			1741
GOTERM_MF_FAT	GO:0008083~growth factor activity	8	1.20846	0.383757	205239_AT, 209687_AT, 204602_AT, 205767_AT, 241412_AT, 205258_AT, 206605_AT, 216268_S_AT	480	161	12983	1.344	1	0.979935	99.9279			1742
UP_SEQ_FEATURE	domain:EGF-like	4	0.60423	0.472323	205239_AT, 205767_AT, 241412_AT, 238669_AT	643	76	19113	1.56446	1	0.999743	99.9982			1743
SP_PIR_KEYWORDS	growth factor	5	0.755287	0.641844	205239_AT, 209687_AT, 205767_AT, 241412_AT, 205258_AT	644	131	19235	1.14	1	0.959591	100			1744
															1745
Annotation Cluster 153	Enrichment Score: 0.3091103857805235														1746
Category	Term	Count	%	PValue	Genes	List Total	Pop Hits	Pop Total	Fold Enrichment	Bonferroni	Benjamini	FDR			1747
GOTERM_BP_FAT	GO:0040008~regulation of growth	17	2.56798	0.198228	209863_S_AT, 203140_AT, 217523_AT, 205357_S_AT, 226374_AT, 236534_AT, 227642_AT, 206170_AT, 212143_S_AT, 205792_AT, 209260_AT, 227697_AT, 211597_S_AT, 202284_S_AT, 35666_AT, 201160_S_AT, 206714_AT	502	341	13528	1.34346	1	0.873711	97.9362			1748
GOTERM_BP_FAT	GO:0045926~negative regulation of growth	6	0.906344	0.385853	203140_AT, 209863_S_AT, 202284_S_AT, 35666_AT, 206170_AT, 206714_AT	502	110	13528	1.4699	1	0.960899	99.9809			1749
GOTERM_BP_FAT	GO:0001558~regulation of cell growth	9	1.35952	0.429443	205792_AT, 203140_AT, 209260_AT, 209863_S_AT, 217523_AT, 205357_S_AT, 202284_S_AT, 35666_AT, 212143_S_AT	502	194	13528	1.25017	1	0.969502	99.9948			1750
GOTERM_BP_FAT	GO:0008361~regulation of cell size	8	1.20846	0.645016	203140_AT, 209260_AT, 209863_S_AT, 226625_AT, 204379_S_AT, 202284_S_AT, 35666_AT, 201324_AT	502	206	13528	1.04653	1	0.995195	100			1751
GOTERM_BP_FAT	GO:0030308~negative regulation of cell growth	4	0.60423	0.667658	203140_AT, 209863_S_AT, 202284_S_AT, 35666_AT	502	92	13528	1.17166	1	0.99641	100			1752
GOTERM_BP_FAT	GO:0032535~regulation of cellular component size	10	1.51057	0.677855	203140_AT, 209260_AT, 209863_S_AT, 209687_AT, 226625_AT, 231311_AT, 204379_S_AT, 202284_S_AT, 35666_AT, 201324_AT	502	271	13528	0.994399	1	0.996707	100			1753
GOTERM_BP_FAT	GO:0045792~negative regulation of cell size	4	0.60423	0.715274	203140_AT, 209863_S_AT, 202284_S_AT, 35666_AT	502	99	13528	1.08882	1	0.997911	100			1754
															1755
Annotation Cluster 154	Enrichment Score: 0.3080451947877593														1756
Category	Term	Count	%	PValue	Genes	List Total	Pop Hits	Pop Total	Fold Enrichment	Bonferroni	Benjamini	FDR			1757
UP_SEQ_FEATURE	domain:Ig-like C2-type 3	8	1.20846	0.116881	205403_AT, 209596_AT, 225990_AT, 200636_S_AT, 207526_S_AT, 204379_S_AT, 226908_AT, 205051_S_AT	643	122	19113	1.94916	1	0.928405	88.0286			1758
INTERPRO	IPR003598:Immunoglobulin subtype 2	10	1.51057	0.304633	209596_AT, 225990_AT, 204787_AT, 226374_AT, 200636_S_AT, 207526_S_AT, 204379_S_AT, 226908_AT, 205051_S_AT, 211734_S_AT	592	205	16659	1.37269	1	0.970048	99.6523			1759
UP_SEQ_FEATURE	domain:Ig-like C2-type 1	9	1.35952	0.308041	205403_AT, 209596_AT, 225990_AT, 226374_AT, 200636_S_AT, 207526_S_AT, 204379_S_AT, 226908_AT, 205051_S_AT	643	190	19113	1.40801	1	0.995241	99.8142			1760
UP_SEQ_FEATURE	domain:Ig-like C2-type 2	9	1.35952	0.313011	205403_AT, 209596_AT, 225990_AT, 226374_AT, 200636_S_AT, 207526_S_AT, 204379_S_AT, 226908_AT, 205051_S_AT	643	191	19113	1.40064	1	0.995532	99.8357			1761
SMART	SM00408:IGc2	10	1.51057	0.355432	209596_AT, 225990_AT, 204787_AT, 226374_AT, 200636_S_AT, 207526_S_AT, 204379_S_AT, 226908_AT, 205051_S_AT, 211734_S_AT	339	205	9079	1.30642	1	0.942423	99.5838			1762
INTERPRO	IPR013098:Immunoglobulin I-set	7	1.0574	0.365293	209596_AT, 225990_AT, 226374_AT, 200636_S_AT, 207526_S_AT, 204379_S_AT, 226908_AT	592	138	16659	1.4274	1	0.98313	99.9162			1763
INTERPRO	IPR013151:Immunoglobulin	8	1.20846	0.578838	205403_AT, 209596_AT, 225990_AT, 204787_AT, 204379_S_AT, 35666_AT, 205051_S_AT, 211734_S_AT	592	202	16659	1.11446	1	0.998188	99.9999			1764
INTERPRO	IPR013783:Immunoglobulin-like fold	19	2.87009	0.680535	205403_AT, 209309_AT, 204787_AT, 203305_AT, 225990_AT, 226374_AT, 207526_S_AT, 205051_S_AT, 211734_S_AT, 206004_AT, 206008_AT, 209596_AT, 229223_AT, 200636_S_AT, 204379_S_AT, 226908_AT, 35666_AT, 203780_AT, 227747_AT	592	553	16659	0.966842	1	0.999599	100			1765
UP_SEQ_FEATURE	domain:Ig-like C2-type 4	3	0.453172	0.729237	209596_AT, 225990_AT, 205051_S_AT	643	76	19113	1.17334	1	0.999999	100			1766
INTERPRO	IPR003599:Immunoglobulin subtype	11	1.66163	0.738213	205403_AT, 209596_AT, 225990_AT, 204787_AT, 226374_AT, 207526_S_AT, 204379_S_AT, 226908_AT, 35666_AT, 205051_S_AT, 211734_S_AT	592	330	16659	0.938007	1	0.999874	100			1767
SMART	SM00409:IG	11	1.66163	0.791621	205403_AT, 209596_AT, 225990_AT, 204787_AT, 226374_AT, 207526_S_AT, 204379_S_AT, 226908_AT, 35666_AT, 205051_S_AT, 211734_S_AT	339	330	9079	0.892724	1	0.998507	100			1768
INTERPRO	IPR007110:Immunoglobulin-like	15	2.26586	0.85406	205403_AT, 209309_AT, 204787_AT, 225990_AT, 226374_AT, 207526_S_AT, 205051_S_AT, 211734_S_AT, 209596_AT, 200636_S_AT, 204379_S_AT, 226908_AT, 35666_AT, 203780_AT, 227747_AT	592	501	16659	0.842521	1	0.999994	100			1769
SP_PIR_KEYWORDS	Immunoglobulin domain	13	1.96375	0.865473	205403_AT, 204787_AT, 225990_AT, 226374_AT, 207526_S_AT, 205051_S_AT, 211734_S_AT, 200636_S_AT, 204379_S_AT, 35666_AT, 226908_AT, 203780_AT, 227747_AT	644	470	19235	0.826137	1	0.995652	100			1770
INTERPRO	IPR013106:Immunoglobulin V-set	7	1.0574	0.880164	225990_AT, 204787_AT, 226374_AT, 207526_S_AT, 203780_AT, 227747_AT, 211734_S_AT	592	249	16659	0.79109	1	0.999998	100			1771
															1772
Annotation Cluster 155	Enrichment Score: 0.305897249553518														1773
Category	Term	Count	%	PValue	Genes	List Total	Pop Hits	Pop Total	Fold Enrichment	Bonferroni	Benjamini	FDR			1774
SP_PIR_KEYWORDS	glucose metabolism	3	0.453172	0.0778715	225367_AT, 205960_AT, 226452_AT	644	14	19235	6.40029	1	0.415207	68.341			1775
GOTERM_BP_FAT	GO:0006006~glucose metabolic process	6	0.906344	0.673871	225367_AT, 207175_AT, 205960_AT, 226452_AT, 202431_S_AT, 1552544_AT	502	153	13528	1.05679	1	0.99666	100			1776
SP_PIR_KEYWORDS	carbohydrate metabolism	3	0.453172	0.726763	225367_AT, 205960_AT, 226452_AT	644	76	19235	1.179	1	0.977983	100			1777
GOTERM_BP_FAT	GO:0019318~hexose metabolic process	6	0.906344	0.843841	225367_AT, 207175_AT, 205960_AT, 226452_AT, 202431_S_AT, 1552544_AT	502	192	13528	0.842131	1	0.999746	100			1778
GOTERM_BP_FAT	GO:0005996~monosaccharide metabolic process	6	0.906344	0.918132	225367_AT, 207175_AT, 205960_AT, 226452_AT, 202431_S_AT, 1552544_AT	502	222	13528	0.72833	1	0.999973	100			1779
															1780
Annotation Cluster 156	Enrichment Score: 0.3007475574320816														1781
Category	Term	Count	%	PValue	Genes	List Total	Pop Hits	Pop Total	Fold Enrichment	Bonferroni	Benjamini	FDR			1782
GOTERM_CC_FAT	GO:0030659~cytoplasmic vesicle membrane	8	1.20846	0.264254	206284_X_AT, 205694_AT, 228766_AT, 232541_AT, 201667_AT, 228708_AT, 202068_S_AT, 203323_AT	479	139	12782	1.53581	1	0.746067	98.4542			1783
GOTERM_CC_FAT	GO:0012506~vesicle membrane	8	1.20846	0.335696	206284_X_AT, 205694_AT, 228766_AT, 232541_AT, 201667_AT, 228708_AT, 202068_S_AT, 203323_AT	479	151	12782	1.41376	1	0.815777	99.6142			1784
GOTERM_CC_FAT	GO:0005905~coated pit	3	0.453172	0.493866	206284_X_AT, 232541_AT, 202068_S_AT	479	44	12782	1.81942	1	0.931694	99.9904			1785
GOTERM_CC_FAT	GO:0030136~clathrin-coated vesicle	6	0.906344	0.552283	206284_X_AT, 205198_S_AT, 209373_AT, 232541_AT, 202068_S_AT, 227134_AT	479	132	12782	1.21294	1	0.949771	99.9982			1786
GOTERM_CC_FAT	GO:0030665~clathrin coated vesicle membrane	3	0.453172	0.594759	206284_X_AT, 232541_AT, 202068_S_AT	479	53	12782	1.51046	1	0.96001	99.9995			1787
GOTERM_CC_FAT	GO:0030135~coated vesicle	6	0.906344	0.714356	206284_X_AT, 205198_S_AT, 209373_AT, 232541_AT, 202068_S_AT, 227134_AT	479	159	12782	1.00697	1	0.980937	100			1788
GOTERM_CC_FAT	GO:0030662~coated vesicle membrane	3	0.453172	0.763436	206284_X_AT, 232541_AT, 202068_S_AT	479	73	12782	1.09663	1	0.988569	100			1789
															1790
Annotation Cluster 157	Enrichment Score: 0.28753679363682233														1791
Category	Term	Count	%	PValue	Genes	List Total	Pop Hits	Pop Total	Fold Enrichment	Bonferroni	Benjamini	FDR			1792
GOTERM_CC_FAT	GO:0042175~nuclear envelope-endoplasmic reticulum network	14	2.1148	0.268162	201189_S_AT, 244407_AT, 1554648_A_AT, 202660_AT, 1553929_AT, 205185_AT, 201136_AT, 205765_AT, 227752_AT, 206427_S_AT, 209848_S_AT, 202539_S_AT, 219825_AT, 204515_AT	479	284	12782	1.31545	1	0.747445	98.5621			1793
GOTERM_CC_FAT	GO:0005789~endoplasmic reticulum membrane	13	1.96375	0.307495	244407_AT, 1554648_A_AT, 202660_AT, 1553929_AT, 205185_AT, 201136_AT, 205765_AT, 227752_AT, 206427_S_AT, 209848_S_AT, 219825_AT, 202539_S_AT, 204515_AT	479	269	12782	1.2896	1	0.789471	99.3212			1794
GOTERM_CC_FAT	GO:0044432~endoplasmic reticulum part	13	1.96375	0.651068	244407_AT, 1554648_A_AT, 202660_AT, 1553929_AT, 205185_AT, 201136_AT, 205765_AT, 227752_AT, 206427_S_AT, 209848_S_AT, 219825_AT, 202539_S_AT, 204515_AT	479	347	12782	0.999717	1	0.970611	99.9999			1795
GOTERM_CC_FAT	GO:0012505~endomembrane system	28	4.22961	0.696581	206284_X_AT, 209373_AT, 232541_AT, 228708_AT, 244407_AT, 203323_AT, 1553929_AT, 201798_S_AT, 205185_AT, 201136_AT, 205694_AT, 227752_AT, 206427_S_AT, 210367_S_AT, 209848_S_AT, 219825_AT, 224650_AT, 201189_S_AT, 202068_S_AT, 1554648_A_AT, 202660_AT, 238669_AT, 228766_AT, 205765_AT, 201667_AT, 203411_S_AT, 202539_S_AT, 204515_AT	479	782	12782	0.955465	1	0.977743	100			1796
GOTERM_CC_FAT	GO:0031090~organelle membrane	31	4.68278	0.976077	206284_X_AT, 209373_AT, 232541_AT, 201963_AT, 228708_AT, 244407_AT, 203323_AT, 1553929_AT, 205185_AT, 201136_AT, 1557411_S_AT, 205694_AT, 205960_AT, 227752_AT, 206427_S_AT, 209848_S_AT, 219825_AT, 202096_S_AT, 201189_S_AT, 218218_AT, 202068_S_AT, 1554648_A_AT, 202660_AT, 202054_S_AT, 1565162_S_AT, 228766_AT, 205765_AT, 201667_AT, 203411_S_AT, 202539_S_AT, 204515_AT	479	1096	12782	0.75477	1	0.999934	100			1797
															1798
Annotation Cluster 158	Enrichment Score: 0.2811114349761822														1799
Category	Term	Count	%	PValue	Genes	List Total	Pop Hits	Pop Total	Fold Enrichment	Bonferroni	Benjamini	FDR			1800
GOTERM_BP_FAT	GO:0042326~negative regulation of phosphorylation	3	0.453172	0.50059	202284_S_AT, 236313_AT, 212143_S_AT	502	45	13528	1.79655	1	0.982174	99.9995			1801
GOTERM_BP_FAT	GO:0045936~negative regulation of phosphate metabolic process	3	0.453172	0.535293	202284_S_AT, 236313_AT, 212143_S_AT	502	48	13528	1.68426	1	0.986833	99.9999			1802
GOTERM_BP_FAT	GO:0010563~negative regulation of phosphorus metabolic process	3	0.453172	0.535293	202284_S_AT, 236313_AT, 212143_S_AT	502	48	13528	1.68426	1	0.986833	99.9999			1803
															1804
Annotation Cluster 159	Enrichment Score: 0.2736313496561178														1805
Category	Term	Count	%	PValue	Genes	List Total	Pop Hits	Pop Total	Fold Enrichment	Bonferroni	Benjamini	FDR			1806
GOTERM_MF_FAT	GO:0017137~Rab GTPase binding	4	0.60423	0.0972874	213503_X_AT, 213929_AT, 208816_X_AT, 227134_AT	480	30	12983	3.60639	1	0.84423	78.3349			1807
GOTERM_MF_FAT	GO:0017016~Ras GTPase binding	5	0.755287	0.434023	226666_AT, 213503_X_AT, 213929_AT, 208816_X_AT, 227134_AT	480	91	12983	1.48615	1	0.985451	99.9798			1808
GOTERM_MF_FAT	GO:0031267~small GTPase binding	5	0.755287	0.514737	226666_AT, 213503_X_AT, 213929_AT, 208816_X_AT, 227134_AT	480	101	12983	1.33901	1	0.991976	99.998			1809
GOTERM_MF_FAT	GO:0051020~GTPase binding	5	0.755287	0.575276	226666_AT, 213503_X_AT, 213929_AT, 208816_X_AT, 227134_AT	480	109	12983	1.24073	1	0.994667	99.9997			1810
GOTERM_MF_FAT	GO:0005083~small GTPase regulator activity	6	0.906344	0.975807	213503_X_AT, 213929_AT, 218806_S_AT, 208816_X_AT, 227134_AT, 224657_AT, 235419_AT	480	274	12983	0.59229	1	1	100			1811
GOTERM_MF_FAT	GO:0030695~GTPase regulator activity	7	1.0574	0.997661	213503_X_AT, 213929_AT, 218806_S_AT, 208816_X_AT, 218657_AT, 227134_AT, 224657_AT, 235419_AT	480	404	12983	0.468652	1	1	100			1812
GOTERM_MF_FAT	GO:0060589~nucleoside-triphosphatase regulator activity	7	1.0574	0.998167	213503_X_AT, 213929_AT, 218806_S_AT, 208816_X_AT, 218657_AT, 227134_AT, 224657_AT, 235419_AT	480	413	12983	0.458439	1	1	100			1813
															1814
Annotation Cluster 160	Enrichment Score: 0.264200752150156														1815
Category	Term	Count	%	PValue	Genes	List Total	Pop Hits	Pop Total	Fold Enrichment	Bonferroni	Benjamini	FDR			1816
GOTERM_BP_FAT	GO:0030097~hemopoiesis	12	1.81269	0.2594	203140_AT, 207474_AT, 224215_S_AT, 205198_S_AT, 226625_AT, 224606_AT, 219528_S_AT, 214651_S_AT, 204039_AT, 205051_S_AT, 216268_S_AT, 222891_S_AT	502	236	13528	1.37025	1	0.911569	99.488			1817
GOTERM_BP_FAT	GO:0002521~leukocyte differentiation	7	1.0574	0.357321	203140_AT, 205198_S_AT, 224606_AT, 219528_S_AT, 204039_AT, 205051_S_AT, 222891_S_AT	502	131	13528	1.43998	1	0.953427	99.9576			1818
GOTERM_BP_FAT	GO:0048534~hemopoietic or lymphoid organ development	12	1.81269	0.364421	203140_AT, 207474_AT, 224215_S_AT, 205198_S_AT, 226625_AT, 224606_AT, 219528_S_AT, 214651_S_AT, 204039_AT, 205051_S_AT, 216268_S_AT, 222891_S_AT	502	260	13528	1.24376	1	0.954514	99.9651			1819
GOTERM_BP_FAT	GO:0002520~immune system development	12	1.81269	0.445063	203140_AT, 207474_AT, 224215_S_AT, 205198_S_AT, 226625_AT, 224606_AT, 219528_S_AT, 214651_S_AT, 204039_AT, 205051_S_AT, 216268_S_AT, 222891_S_AT	502	276	13528	1.17166	1	0.972862	99.9968			1820
GOTERM_BP_FAT	GO:0030099~myeloid cell differentiation	5	0.755287	0.453405	203140_AT, 207474_AT, 226625_AT, 204039_AT, 205051_S_AT	502	93	13528	1.44883	1	0.973851	99.9975			1821
GOTERM_BP_FAT	GO:0001775~cell activation	12	1.81269	0.497482	203140_AT, 209687_AT, 211161_S_AT, 214536_AT, 203989_X_AT, 221031_S_AT, 205198_S_AT, 232541_AT, 224606_AT, 219528_S_AT, 207908_AT, 222891_S_AT	502	287	13528	1.12675	1	0.981698	99.9994			1822
GOTERM_BP_FAT	GO:0030098~lymphocyte differentiation	5	0.755287	0.53324	203140_AT, 205198_S_AT, 224606_AT, 219528_S_AT, 222891_S_AT	502	103	13528	1.30817	1	0.986637	99.9998			1823
GOTERM_BP_FAT	GO:0030183~B cell differentiation	3	0.453172	0.535293	203140_AT, 224606_AT, 222891_S_AT	502	48	13528	1.68426	1	0.986833	99.9999			1824
GOTERM_BP_FAT	GO:0030217~T cell differentiation	3	0.453172	0.6996	205198_S_AT, 219528_S_AT, 222891_S_AT	502	65	13528	1.24376	1	0.997379	100			1825
GOTERM_BP_FAT	GO:0042113~B cell activation	3	0.453172	0.777996	203140_AT, 224606_AT, 222891_S_AT	502	76	13528	1.06375	1	0.999223	100			1826
GOTERM_BP_FAT	GO:0042110~T cell activation	4	0.60423	0.850654	209687_AT, 205198_S_AT, 219528_S_AT, 222891_S_AT	502	126	13528	0.855499	1	0.999778	100			1827
GOTERM_BP_FAT	GO:0046649~lymphocyte activation	6	0.906344	0.864943	203140_AT, 209687_AT, 205198_S_AT, 224606_AT, 219528_S_AT, 222891_S_AT	502	199	13528	0.812509	1	0.999846	100			1828
GOTERM_BP_FAT	GO:0045321~leukocyte activation	6	0.906344	0.948399	203140_AT, 209687_AT, 205198_S_AT, 224606_AT, 219528_S_AT, 222891_S_AT	502	242	13528	0.668137	1	0.999995	100			1829
															1830
Annotation Cluster 161	Enrichment Score: 0.25268877134802853														1831
Category	Term	Count	%	PValue	Genes	List Total	Pop Hits	Pop Total	Fold Enrichment	Bonferroni	Benjamini	FDR			1832
GOTERM_BP_FAT	GO:0051259~protein oligomerization	10	1.51057	0.197108	201131_S_AT, 209863_S_AT, 206004_AT, 235848_X_AT, 201189_S_AT, 207175_AT, 201015_S_AT, 201667_AT, 217496_S_AT, 203323_AT	502	174	13528	1.54875	1	0.873074	97.885			1833
GOTERM_BP_FAT	GO:0051260~protein homooligomerization	6	0.906344	0.275892	201131_S_AT, 209863_S_AT, 235848_X_AT, 201189_S_AT, 207175_AT, 217496_S_AT	502	95	13528	1.70199	1	0.919763	99.6553			1834
GOTERM_BP_FAT	GO:0070271~protein complex biogenesis	17	2.56798	0.774931	212242_AT, 201131_S_AT, 209863_S_AT, 201189_S_AT, 207175_AT, 209191_AT, 1569484_S_AT, 202431_S_AT, 206170_AT, 203323_AT, 220664_AT, 206004_AT, 235848_X_AT, 201015_S_AT, 217496_S_AT, 201667_AT, 202611_S_AT, 236119_S_AT	502	505	13528	0.907167	1	0.999182	100			1835
GOTERM_BP_FAT	GO:0006461~protein complex assembly	17	2.56798	0.774931	212242_AT, 201131_S_AT, 209863_S_AT, 201189_S_AT, 207175_AT, 209191_AT, 1569484_S_AT, 202431_S_AT, 206170_AT, 203323_AT, 220664_AT, 206004_AT, 235848_X_AT, 201015_S_AT, 217496_S_AT, 201667_AT, 202611_S_AT, 236119_S_AT	502	505	13528	0.907167	1	0.999182	100			1836
GOTERM_BP_FAT	GO:0065003~macromolecular complex assembly	18	2.71903	0.962505	212242_AT, 201131_S_AT, 209863_S_AT, 201189_S_AT, 211998_AT, 207175_AT, 209191_AT, 1569484_S_AT, 202431_S_AT, 206170_AT, 203323_AT, 220664_AT, 206004_AT, 235848_X_AT, 201015_S_AT, 217496_S_AT, 201667_AT, 202611_S_AT, 236119_S_AT	502	665	13528	0.729425	1	0.999998	100			1837
GOTERM_BP_FAT	GO:0043933~macromolecular complex subunit organization	19	2.87009	0.969381	212242_AT, 201131_S_AT, 209863_S_AT, 201189_S_AT, 211998_AT, 207175_AT, 205357_S_AT, 209191_AT, 1569484_S_AT, 202431_S_AT, 206170_AT, 203323_AT, 220664_AT, 206004_AT, 235848_X_AT, 201015_S_AT, 217496_S_AT, 201667_AT, 202611_S_AT, 236119_S_AT	502	710	13528	0.721149	1	0.999999	100			1838
															1839
Annotation Cluster 162	Enrichment Score: 0.24817958719549185														1840
Category	Term	Count	%	PValue	Genes	List Total	Pop Hits	Pop Total	Fold Enrichment	Bonferroni	Benjamini	FDR			1841
INTERPRO	IPR016186:C-type lectin-like	5	0.755287	0.4368	217523_AT, 203887_S_AT, 220428_AT, 205200_AT, 220037_S_AT	592	95	16659	1.48106	1	0.990785	99.987			1842
UP_SEQ_FEATURE	domain:C-type lectin	4	0.60423	0.49803	209732_AT, 203887_S_AT, 220428_AT, 205200_AT	643	79	19113	1.50505	1	0.999839	99.9992			1843
INTERPRO	IPR001304:C-type lectin	4	0.60423	0.560428	209732_AT, 203887_S_AT, 220428_AT, 205200_AT	592	82	16659	1.37269	1	0.997757	99.9997			1844
SMART	SM00034:CLECT	4	0.60423	0.593958	209732_AT, 203887_S_AT, 220428_AT, 205200_AT	339	82	9079	1.30642	1	0.984772	99.9987			1845
INTERPRO	IPR018378:C-type lectin, conserved site	3	0.453172	0.793028	209732_AT, 220428_AT, 205200_AT	592	82	16659	1.02952	1	0.999967	100			1846
															1847
Annotation Cluster 163	Enrichment Score: 0.2457618079970512														1848
Category	Term	Count	%	PValue	Genes	List Total	Pop Hits	Pop Total	Fold Enrichment	Bonferroni	Benjamini	FDR			1849
GOTERM_BP_FAT	GO:0030522~intracellular receptor-mediated signaling pathway	4	0.60423	0.529209	204255_S_AT, 202611_S_AT, 212689_S_AT, 219825_AT	502	75	13528	1.43724	1	0.986111	99.9998			1850
GOTERM_MF_FAT	GO:0035257~nuclear hormone receptor binding	4	0.60423	0.544532	202289_S_AT, 204255_S_AT, 202611_S_AT, 212689_S_AT	480	77	12983	1.40509	1	0.993542	99.9992			1851
GOTERM_MF_FAT	GO:0051427~hormone receptor binding	4	0.60423	0.635424	202289_S_AT, 204255_S_AT, 202611_S_AT, 212689_S_AT	480	88	12983	1.22945	1	0.997381	100			1852
															1853
Annotation Cluster 164	Enrichment Score: 0.23738693292190438														1854
Category	Term	Count	%	PValue	Genes	List Total	Pop Hits	Pop Total	Fold Enrichment	Bonferroni	Benjamini	FDR			1855
GOTERM_BP_FAT	GO:0002703~regulation of leukocyte mediated immunity	4	0.60423	0.394508	205891_AT, 203140_AT, 211734_S_AT, 228575_AT	502	61	13528	1.7671	1	0.962096	99.9851			1856
GOTERM_BP_FAT	GO:0002706~regulation of lymphocyte mediated immunity	3	0.453172	0.599592	203140_AT, 211734_S_AT, 228575_AT	502	54	13528	1.49712	1	0.992602	100			1857
GOTERM_BP_FAT	GO:0002822~regulation of adaptive immune response based on somatic recombination of immune receptors built from immunoglobulin superfamily domains	3	0.453172	0.609635	203140_AT, 211734_S_AT, 228575_AT	502	55	13528	1.4699	1	0.993175	100			1858
GOTERM_BP_FAT	GO:0002819~regulation of adaptive immune response	3	0.453172	0.619484	203140_AT, 211734_S_AT, 228575_AT	502	56	13528	1.44365	1	0.993698	100			1859
GOTERM_BP_FAT	GO:0002697~regulation of immune effector process	4	0.60423	0.72787	205891_AT, 203140_AT, 211734_S_AT, 228575_AT	502	101	13528	1.06726	1	0.998238	100			1860
															1861
Annotation Cluster 165	Enrichment Score: 0.23253461043885382														1862
Category	Term	Count	%	PValue	Genes	List Total	Pop Hits	Pop Total	Fold Enrichment	Bonferroni	Benjamini	FDR			1863
GOTERM_MF_FAT	GO:0008092~cytoskeletal protein binding	21	3.17221	0.400291	227944_AT, 213503_X_AT, 204455_AT, 208816_X_AT, 239853_AT, 232541_AT, 231311_AT, 219554_AT, 201286_AT, 206509_AT, 219756_S_AT, 224792_AT, 226666_AT, 205940_AT, 209502_S_AT, 202506_AT, 230398_AT, 217519_AT, 201015_S_AT, 220161_S_AT, 202071_AT	480	504	12983	1.127	1	0.981331	99.952			1864
SP_PIR_KEYWORDS	actin-binding	9	1.35952	0.586254	205940_AT, 226666_AT, 204455_AT, 202506_AT, 230398_AT, 217519_AT, 231311_AT, 206509_AT, 219756_S_AT	644	247	19235	1.08831	1	0.943737	99.9996			1865
GOTERM_MF_FAT	GO:0003779~actin binding	10	1.51057	0.854939	205940_AT, 226666_AT, 204455_AT, 202506_AT, 230398_AT, 217519_AT, 232541_AT, 231311_AT, 206509_AT, 219756_S_AT	480	326	12983	0.829691	1	0.999886	100			1866
															1867
Annotation Cluster 166	Enrichment Score: 0.22551960810983424														1868
Category	Term	Count	%	PValue	Genes	List Total	Pop Hits	Pop Total	Fold Enrichment	Bonferroni	Benjamini	FDR			1869
GOTERM_MF_FAT	GO:0010843~promoter binding	4	0.60423	0.35171	204760_S_AT, 209189_AT, 204255_S_AT, 204039_AT	480	57	12983	1.8981	1	0.974808	99.8461			1870
GOTERM_BP_FAT	GO:0010551~regulation of specific transcription from RNA polymerase II promoter	4	0.60423	0.681828	204760_S_AT, 203394_S_AT, 204255_S_AT, 204039_AT	502	94	13528	1.14673	1	0.996869	100			1871
GOTERM_BP_FAT	GO:0032583~regulation of gene-specific transcription	4	0.60423	0.878175	204760_S_AT, 203394_S_AT, 204255_S_AT, 204039_AT	502	134	13528	0.804424	1	0.999893	100			1872
															1873
Annotation Cluster 167	Enrichment Score: 0.22229886151564035														1874
Category	Term	Count	%	PValue	Genes	List Total	Pop Hits	Pop Total	Fold Enrichment	Bonferroni	Benjamini	FDR			1875
GOTERM_BP_FAT	GO:0042552~myelination	3	0.453172	0.413508	208345_S_AT, 222549_AT, 206465_AT	502	38	13528	2.12749	1	0.966553	99.9915			1876
GOTERM_BP_FAT	GO:0008366~axon ensheathment	3	0.453172	0.464265	208345_S_AT, 222549_AT, 206465_AT	502	42	13528	1.92487	1	0.976394	99.9983			1877
GOTERM_BP_FAT	GO:0007272~ensheathment of neurons	3	0.453172	0.464265	208345_S_AT, 222549_AT, 206465_AT	502	42	13528	1.92487	1	0.976394	99.9983			1878
GOTERM_BP_FAT	GO:0019228~regulation of action potential in neuron	3	0.453172	0.599592	208345_S_AT, 222549_AT, 206465_AT	502	54	13528	1.49712	1	0.992602	100			1879
GOTERM_BP_FAT	GO:0001508~regulation of action potential	3	0.453172	0.723009	208345_S_AT, 222549_AT, 206465_AT	502	68	13528	1.18889	1	0.998104	100			1880
GOTERM_BP_FAT	GO:0042391~regulation of membrane potential	5	0.755287	0.736336	208345_S_AT, 1554593_S_AT, 222549_AT, 207175_AT, 206465_AT	502	134	13528	1.00553	1	0.998429	100			1881
GOTERM_BP_FAT	GO:0019226~transmission of nerve impulse	8	1.20846	0.976825	208345_S_AT, 1554593_S_AT, 222549_AT, 206465_AT, 200636_S_AT, 206125_S_AT, 203323_AT, 206115_AT	502	350	13528	0.615959	1	1	100			1882
															1883
Annotation Cluster 168	Enrichment Score: 0.22067012108723258														1884
Category	Term	Count	%	PValue	Genes	List Total	Pop Hits	Pop Total	Fold Enrichment	Bonferroni	Benjamini	FDR			1885
GOTERM_BP_FAT	GO:0007346~regulation of mitotic cell cycle	9	1.35952	0.20237	203140_AT, 208712_AT, 205767_AT, 241412_AT, 232541_AT, 236313_AT, 202431_S_AT, 203323_AT, 208078_S_AT	502	152	13528	1.59562	1	0.876716	98.1157			1886
GOTERM_BP_FAT	GO:0051783~regulation of nuclear division	3	0.453172	0.619484	205767_AT, 241412_AT, 203323_AT	502	56	13528	1.44365	1	0.993698	100			1887
GOTERM_BP_FAT	GO:0007088~regulation of mitosis	3	0.453172	0.619484	205767_AT, 241412_AT, 203323_AT	502	56	13528	1.44365	1	0.993698	100			1888
GOTERM_BP_FAT	GO:0033043~regulation of organelle organization	8	1.20846	0.697699	209687_AT, 204455_AT, 205767_AT, 241412_AT, 217519_AT, 231311_AT, 202431_S_AT, 203323_AT	502	217	13528	0.993482	1	0.997328	100			1889
GOTERM_BP_FAT	GO:0010564~regulation of cell cycle process	4	0.60423	0.799315	203140_AT, 205767_AT, 241412_AT, 203323_AT	502	114	13528	0.945551	1	0.999418	100			1890
GOTERM_BP_FAT	GO:0051130~positive regulation of cellular component organization	6	0.906344	0.80528	205767_AT, 241412_AT, 200636_S_AT, 205051_S_AT, 203323_AT, 206157_AT	502	181	13528	0.893311	1	0.999463	100			1891
GOTERM_BP_FAT	GO:0010638~positive regulation of organelle organization	3	0.453172	0.818031	205767_AT, 241412_AT, 203323_AT	502	83	13528	0.974032	1	0.999577	100			1892
															1893
Annotation Cluster 169	Enrichment Score: 0.20860414600241986														1894
Category	Term	Count	%	PValue	Genes	List Total	Pop Hits	Pop Total	Fold Enrichment	Bonferroni	Benjamini	FDR			1895
GOTERM_BP_FAT	GO:0043506~regulation of JUN kinase activity	3	0.453172	0.400443	212593_S_AT, 211734_S_AT, 219278_AT	502	37	13528	2.18499	1	0.963485	99.9875			1896
GOTERM_BP_FAT	GO:0001932~regulation of protein amino acid phosphorylation	8	1.20846	0.460365	208712_AT, 227697_AT, 212593_S_AT, 207175_AT, 232541_AT, 211734_S_AT, 219278_AT, 212143_S_AT	502	173	13528	1.24616	1	0.975571	99.998			1897
GOTERM_BP_FAT	GO:0043408~regulation of MAPKKK cascade	5	0.755287	0.578264	203989_X_AT, 212593_S_AT, 206170_AT, 211734_S_AT, 219278_AT	502	109	13528	1.23616	1	0.991207	100			1898
GOTERM_BP_FAT	GO:0046328~regulation of JNK cascade	3	0.453172	0.6996	212593_S_AT, 211734_S_AT, 219278_AT	502	65	13528	1.24376	1	0.997379	100			1899
GOTERM_BP_FAT	GO:0070302~regulation of stress-activated protein kinase signaling pathway	3	0.453172	0.730463	212593_S_AT, 211734_S_AT, 219278_AT	502	69	13528	1.17166	1	0.998297	100			1900
GOTERM_BP_FAT	GO:0080135~regulation of cellular response to stress	4	0.60423	0.740025	212593_S_AT, 206125_S_AT, 211734_S_AT, 219278_AT	502	103	13528	1.04653	1	0.998494	100			1901
GOTERM_BP_FAT	GO:0031399~regulation of protein modification process	9	1.35952	0.85962	208712_AT, 227697_AT, 212593_S_AT, 207175_AT, 232541_AT, 224802_AT, 211734_S_AT, 219278_AT, 212143_S_AT	502	295	13528	0.822149	1	0.999823	100			1902
															1903
Annotation Cluster 170	Enrichment Score: 0.19702822072031934														1904
Category	Term	Count	%	PValue	Genes	List Total	Pop Hits	Pop Total	Fold Enrichment	Bonferroni	Benjamini	FDR			1905
INTERPRO	IPR013761:Sterile alpha motif-type	5	0.755287	0.291636	209863_S_AT, 225645_AT, 204718_AT, 242784_AT, 203499_AT	592	77	16659	1.82729	1	0.96671	99.536			1906
UP_SEQ_FEATURE	domain:SAM	3	0.453172	0.760975	209863_S_AT, 204718_AT, 203499_AT	643	81	19113	1.10092	1	1	100			1907
INTERPRO	IPR001660:Sterile alpha motif SAM	3	0.453172	0.847103	209863_S_AT, 204718_AT, 203499_AT	592	93	16659	0.907748	1	0.999993	100			1908
SMART	SM00454:SAM	3	0.453172	0.866441	209863_S_AT, 204718_AT, 203499_AT	339	93	9079	0.863926	1	0.999668	100			1909
															1910
Annotation Cluster 171	Enrichment Score: 0.1928595896863472														1911
Category	Term	Count	%	PValue	Genes	List Total	Pop Hits	Pop Total	Fold Enrichment	Bonferroni	Benjamini	FDR			1912
UP_SEQ_FEATURE	lipid moiety-binding region:S-palmitoyl cysteine	10	1.51057	0.156612	205891_AT, 241990_AT, 232530_AT, 205357_S_AT, 228766_AT, 226374_AT, 201180_S_AT, 209576_AT, 206170_AT, 219412_AT	643	181	19113	1.64225	1	0.961159	94.5458			1913
SP_PIR_KEYWORDS	palmitate	10	1.51057	0.283302	205891_AT, 241990_AT, 232530_AT, 205357_S_AT, 228766_AT, 226374_AT, 201180_S_AT, 209576_AT, 206170_AT, 219412_AT	644	213	19235	1.40225	1	0.740865	99.1135			1914
GOTERM_BP_FAT	GO:0019933~cAMP-mediated signaling	4	0.60423	0.688743	205891_AT, 202912_AT, 209576_AT, 206170_AT	502	95	13528	1.13466	1	0.997022	100			1915
GOTERM_BP_FAT	GO:0045761~regulation of adenylate cyclase activity	4	0.60423	0.695545	205891_AT, 201180_S_AT, 209576_AT, 206170_AT	502	96	13528	1.12284	1	0.997266	100			1916
GOTERM_BP_FAT	GO:0019935~cyclic-nucleotide-mediated signaling	5	0.755287	0.714432	205891_AT, 228766_AT, 202912_AT, 209576_AT, 206170_AT	502	130	13528	1.03647	1	0.997907	100			1917
GOTERM_BP_FAT	GO:0031279~regulation of cyclase activity	4	0.60423	0.715274	205891_AT, 201180_S_AT, 209576_AT, 206170_AT	502	99	13528	1.08882	1	0.997911	100			1918
GOTERM_BP_FAT	GO:0051339~regulation of lyase activity	4	0.60423	0.72787	205891_AT, 201180_S_AT, 209576_AT, 206170_AT	502	101	13528	1.06726	1	0.998238	100			1919
GOTERM_BP_FAT	GO:0030817~regulation of cAMP biosynthetic process	4	0.60423	0.72787	205891_AT, 201180_S_AT, 209576_AT, 206170_AT	502	101	13528	1.06726	1	0.998238	100			1920
GOTERM_BP_FAT	GO:0030814~regulation of cAMP metabolic process	4	0.60423	0.740025	205891_AT, 201180_S_AT, 209576_AT, 206170_AT	502	103	13528	1.04653	1	0.998494	100			1921
GOTERM_BP_FAT	GO:0030802~regulation of cyclic nucleotide biosynthetic process	4	0.60423	0.779195	205891_AT, 201180_S_AT, 209576_AT, 206170_AT	502	110	13528	0.979935	1	0.999231	100			1922
GOTERM_BP_FAT	GO:0030808~regulation of nucleotide biosynthetic process	4	0.60423	0.779195	205891_AT, 201180_S_AT, 209576_AT, 206170_AT	502	110	13528	0.979935	1	0.999231	100			1923
GOTERM_BP_FAT	GO:0030799~regulation of cyclic nucleotide metabolic process	4	0.60423	0.794434	205891_AT, 201180_S_AT, 209576_AT, 206170_AT	502	113	13528	0.953919	1	0.999367	100			1924
GOTERM_BP_FAT	GO:0006140~regulation of nucleotide metabolic process	4	0.60423	0.808786	205891_AT, 201180_S_AT, 209576_AT, 206170_AT	502	116	13528	0.929249	1	0.999499	100			1925
GOTERM_BP_FAT	GO:0007188~G-protein signaling, coupled to cAMP nucleotide second messenger	3	0.453172	0.828221	205891_AT, 209576_AT, 206170_AT	502	85	13528	0.951113	1	0.999649	100			1926
GOTERM_BP_FAT	GO:0007187~G-protein signaling, coupled to cyclic nucleotide second messenger	3	0.453172	0.930106	205891_AT, 209576_AT, 206170_AT	502	115	13528	0.702997	1	0.999985	100			1927
															1928
Annotation Cluster 172	Enrichment Score: 0.19038658684940438														1929
Category	Term	Count	%	PValue	Genes	List Total	Pop Hits	Pop Total	Fold Enrichment	Bonferroni	Benjamini	FDR			1930
GOTERM_BP_FAT	GO:0006446~regulation of translational initiation	3	0.453172	0.451814	212225_AT, 201841_S_AT, 207912_S_AT	502	41	13528	1.97182	1	0.973871	99.9974			1931
GOTERM_BP_FAT	GO:0010608~posttranscriptional regulation of gene expression	8	1.20846	0.66961	212225_AT, 226939_AT, 201368_AT, 201531_AT, 208319_S_AT, 201841_S_AT, 217833_AT, 207912_S_AT	502	211	13528	1.02173	1	0.996474	100			1932
GOTERM_BP_FAT	GO:0006417~regulation of translation	4	0.60423	0.887276	212225_AT, 226939_AT, 201841_S_AT, 207912_S_AT	502	137	13528	0.786809	1	0.999919	100			1933
															1934
Annotation Cluster 173	Enrichment Score: 0.18918046155580207														1935
Category	Term	Count	%	PValue	Genes	List Total	Pop Hits	Pop Total	Fold Enrichment	Bonferroni	Benjamini	FDR			1936
SP_PIR_KEYWORDS	Homeobox	9	1.35952	0.562994	220559_AT, 207109_AT, 1554252_A_AT, 208345_S_AT, 228462_AT, 211597_S_AT, 229638_AT, 214651_S_AT, 231778_AT	644	242	19235	1.11079	1	0.937959	99.9992			1937
INTERPRO	IPR017970:Homeobox, conserved site	9	1.35952	0.582894	220559_AT, 207109_AT, 1554252_A_AT, 208345_S_AT, 228462_AT, 211597_S_AT, 229638_AT, 214651_S_AT, 231778_AT	592	232	16659	1.09165	1	0.998222	99.9999			1938
INTERPRO	IPR001356:Homeobox	9	1.35952	0.597475	220559_AT, 207109_AT, 1554252_A_AT, 208345_S_AT, 228462_AT, 211597_S_AT, 229638_AT, 214651_S_AT, 231778_AT	592	235	16659	1.07771	1	0.998475	99.9999			1939
SMART	SM00389:HOX	9	1.35952	0.6528	220559_AT, 207109_AT, 1554252_A_AT, 208345_S_AT, 228462_AT, 211597_S_AT, 229638_AT, 214651_S_AT, 231778_AT	339	235	9079	1.02568	1	0.990797	99.9998			1940
INTERPRO	IPR012287:Homeodomain-related	8	1.20846	0.744414	220559_AT, 207109_AT, 208345_S_AT, 228462_AT, 211597_S_AT, 229638_AT, 214651_S_AT, 231778_AT	592	238	16659	0.945889	1	0.999885	100			1941
UP_SEQ_FEATURE	DNA-binding region:Homeobox	6	0.906344	0.76897	220559_AT, 207109_AT, 1554252_A_AT, 208345_S_AT, 214651_S_AT, 231778_AT	643	190	19113	0.938676	1	1	100			1942
															1943
Annotation Cluster 174	Enrichment Score: 0.18843239809938758														1944
Category	Term	Count	%	PValue	Genes	List Total	Pop Hits	Pop Total	Fold Enrichment	Bonferroni	Benjamini	FDR			1945
GOTERM_CC_FAT	GO:0030016~myofibril	5	0.755287	0.600513	205940_AT, 201069_AT, 201841_S_AT, 201015_S_AT, 202071_AT	479	111	12782	1.20202	1	0.960665	99.9996			1946
GOTERM_CC_FAT	GO:0044449~contractile fiber part	5	0.755287	0.614641	205940_AT, 201069_AT, 201841_S_AT, 201015_S_AT, 202071_AT	479	113	12782	1.18074	1	0.964121	99.9998			1947
GOTERM_CC_FAT	GO:0043292~contractile fiber	5	0.755287	0.667966	205940_AT, 201069_AT, 201841_S_AT, 201015_S_AT, 202071_AT	479	121	12782	1.10268	1	0.972287	100			1948
GOTERM_CC_FAT	GO:0030017~sarcomere	4	0.60423	0.715109	205940_AT, 201069_AT, 201841_S_AT, 201015_S_AT	479	98	12782	1.08917	1	0.980381	100			1949
															1950
Annotation Cluster 175	Enrichment Score: 0.18669616702057962														1951
Category	Term	Count	%	PValue	Genes	List Total	Pop Hits	Pop Total	Fold Enrichment	Bonferroni	Benjamini	FDR			1952
GOTERM_MF_FAT	GO:0003714~transcription corepressor activity	7	1.0574	0.446598	218849_S_AT, 209291_AT, 201473_AT, 202704_AT, 222891_S_AT, 201160_S_AT, 227642_AT	480	145	12983	1.30576	1	0.987065	99.9855			1953
GOTERM_MF_FAT	GO:0008134~transcription factor binding	18	2.71903	0.711217	218849_S_AT, 202768_AT, 212913_AT, 204255_S_AT, 204039_AT, 201473_AT, 202704_AT, 204653_AT, 224894_AT, 227642_AT, 218559_S_AT, 209193_AT, 214451_AT, 209291_AT, 202611_S_AT, 222891_S_AT, 201160_S_AT, 209602_S_AT	480	513	12983	0.94905	1	0.998915	100			1954
GOTERM_MF_FAT	GO:0003712~transcription cofactor activity	11	1.66163	0.866946	218849_S_AT, 209291_AT, 214451_AT, 201473_AT, 202611_S_AT, 202704_AT, 224894_AT, 204653_AT, 222891_S_AT, 201160_S_AT, 227642_AT	480	363	12983	0.819634	1	0.999914	100			1955
															1956
Annotation Cluster 176	Enrichment Score: 0.18311893503644477														1957
Category	Term	Count	%	PValue	Genes	List Total	Pop Hits	Pop Total	Fold Enrichment	Bonferroni	Benjamini	FDR			1958
GOTERM_MF_FAT	GO:0003727~single-stranded RNA binding	4	0.60423	0.0758889	226939_AT, 201531_AT, 204760_S_AT, 217833_AT	480	27	12983	4.0071	1	0.821027	69.2529			1959
UP_SEQ_FEATURE	domain:RRM 3	3	0.453172	0.504262	225846_AT, 217833_AT, 207912_S_AT	643	50	19113	1.78348	1	0.999854	99.9994			1960
UP_SEQ_FEATURE	domain:RRM 1	4	0.60423	0.664133	226939_AT, 225846_AT, 217833_AT, 207912_S_AT	643	101	19113	1.17722	1	0.999996	100			1961
UP_SEQ_FEATURE	domain:RRM 2	4	0.60423	0.664133	226939_AT, 225846_AT, 217833_AT, 207912_S_AT	643	101	19113	1.17722	1	0.999996	100			1962
GOTERM_BP_FAT	GO:0010608~posttranscriptional regulation of gene expression	8	1.20846	0.66961	212225_AT, 226939_AT, 201368_AT, 201531_AT, 208319_S_AT, 201841_S_AT, 217833_AT, 207912_S_AT	502	211	13528	1.02173	1	0.996474	100			1963
INTERPRO	IPR000504:RNA recognition motif, RNP-1	5	0.755287	0.944494	226939_AT, 208319_S_AT, 225846_AT, 217833_AT, 207912_S_AT	592	211	16659	0.666829	1	1	100			1964
INTERPRO	IPR012677:Nucleotide-binding, alpha-beta plait	5	0.755287	0.947114	226939_AT, 208319_S_AT, 225846_AT, 217833_AT, 207912_S_AT	592	213	16659	0.660568	1	1	100			1965
SMART	SM00360:RRM	5	0.755287	0.957811	226939_AT, 208319_S_AT, 225846_AT, 217833_AT, 207912_S_AT	339	211	9079	0.634638	1	0.999989	100			1966
SP_PIR_KEYWORDS	rna-binding	8	1.20846	0.999228	226939_AT, 201368_AT, 208319_S_AT, 212593_S_AT, 225846_AT, 217833_AT, 207912_S_AT, 242146_AT	644	540	19235	0.442489	1	1	100			1967
GOTERM_MF_FAT	GO:0003723~RNA binding	11	1.66163	0.999954	226939_AT, 201368_AT, 201531_AT, 208319_S_AT, 204760_S_AT, 212593_S_AT, 227545_AT, 225846_AT, 217833_AT, 207912_S_AT, 242146_AT	480	718	12983	0.414383	1	1	100			1968
GOTERM_BP_FAT	GO:0006396~RNA processing	5	0.755287	0.999999	201531_AT, 208319_S_AT, 225846_AT, 217833_AT, 242146_AT	502	547	13528	0.246327	1	1	100			1969
															1970
Annotation Cluster 177	Enrichment Score: 0.1821438252160176														1971
Category	Term	Count	%	PValue	Genes	List Total	Pop Hits	Pop Total	Fold Enrichment	Bonferroni	Benjamini	FDR			1972
GOTERM_MF_FAT	GO:0015293~symporter activity	6	0.906344	0.573424	207254_AT, 1554593_S_AT, 225835_AT, 223816_AT, 232277_AT, 218041_X_AT	480	137	12983	1.18458	1	0.994786	99.9997			1973
GOTERM_MF_FAT	GO:0015294~solute:cation symporter activity	4	0.60423	0.686299	207254_AT, 1554593_S_AT, 225835_AT, 232277_AT	480	95	12983	1.13886	1	0.998707	100			1974
SP_PIR_KEYWORDS	Symport	4	0.60423	0.72207	207254_AT, 1554593_S_AT, 225835_AT, 218041_X_AT	644	111	19235	1.07632	1	0.977418	100			1975
															1976
Annotation Cluster 178	Enrichment Score: 0.18112735712292566														1977
Category	Term	Count	%	PValue	Genes	List Total	Pop Hits	Pop Total	Fold Enrichment	Bonferroni	Benjamini	FDR			1978
GOTERM_BP_FAT	GO:0030336~negative regulation of cell migration	3	0.453172	0.629142	226625_AT, 206714_AT, 212143_S_AT	502	57	13528	1.41833	1	0.994367	100			1979
GOTERM_BP_FAT	GO:0040013~negative regulation of locomotion	3	0.453172	0.665864	226625_AT, 206714_AT, 212143_S_AT	502	61	13528	1.32532	1	0.996353	100			1980
GOTERM_BP_FAT	GO:0051271~negative regulation of cell motion	3	0.453172	0.683099	226625_AT, 206714_AT, 212143_S_AT	502	63	13528	1.28325	1	0.996857	100			1981
															1982
Annotation Cluster 179	Enrichment Score: 0.17544385085077183														1983
Category	Term	Count	%	PValue	Genes	List Total	Pop Hits	Pop Total	Fold Enrichment	Bonferroni	Benjamini	FDR			1984
GOTERM_BP_FAT	GO:0001932~regulation of protein amino acid phosphorylation	8	1.20846	0.460365	208712_AT, 227697_AT, 212593_S_AT, 207175_AT, 232541_AT, 211734_S_AT, 219278_AT, 212143_S_AT	502	173	13528	1.24616	1	0.975571	99.998			1985
GOTERM_BP_FAT	GO:0042327~positive regulation of phosphorylation	5	0.755287	0.485962	208712_AT, 205767_AT, 207175_AT, 232541_AT, 211734_S_AT	502	97	13528	1.38908	1	0.979702	99.9992			1986
GOTERM_BP_FAT	GO:0045937~positive regulation of phosphate metabolic process	5	0.755287	0.509858	208712_AT, 205767_AT, 207175_AT, 232541_AT, 211734_S_AT	502	100	13528	1.34741	1	0.983528	99.9996			1987
GOTERM_BP_FAT	GO:0010562~positive regulation of phosphorus metabolic process	5	0.755287	0.509858	208712_AT, 205767_AT, 207175_AT, 232541_AT, 211734_S_AT	502	100	13528	1.34741	1	0.983528	99.9996			1988
GOTERM_BP_FAT	GO:0051247~positive regulation of protein metabolic process	9	1.35952	0.682569	208712_AT, 227545_AT, 207175_AT, 205357_S_AT, 243636_S_AT, 201667_AT, 207912_S_AT, 224802_AT, 211734_S_AT	502	243	13528	0.998082	1	0.996868	100			1989
GOTERM_BP_FAT	GO:0050730~regulation of peptidyl-tyrosine phosphorylation	3	0.453172	0.723009	207175_AT, 232541_AT, 211734_S_AT	502	68	13528	1.18889	1	0.998104	100			1990
GOTERM_BP_FAT	GO:0001934~positive regulation of protein amino acid phosphorylation	3	0.453172	0.847073	208712_AT, 207175_AT, 211734_S_AT	502	89	13528	0.908367	1	0.999757	100			1991
GOTERM_BP_FAT	GO:0031399~regulation of protein modification process	9	1.35952	0.85962	208712_AT, 227697_AT, 212593_S_AT, 207175_AT, 232541_AT, 224802_AT, 211734_S_AT, 219278_AT, 212143_S_AT	502	295	13528	0.822149	1	0.999823	100			1992
GOTERM_BP_FAT	GO:0032270~positive regulation of cellular protein metabolic process	7	1.0574	0.86691	208712_AT, 207175_AT, 205357_S_AT, 243636_S_AT, 207912_S_AT, 224802_AT, 211734_S_AT	502	233	13528	0.809603	1	0.999853	100			1993
GOTERM_BP_FAT	GO:0031401~positive regulation of protein modification process	4	0.60423	0.971552	208712_AT, 207175_AT, 224802_AT, 211734_S_AT	502	187	13528	0.576432	1	0.999999	100			1994
															1995
Annotation Cluster 180	Enrichment Score: 0.16292888291783658														1996
Category	Term	Count	%	PValue	Genes	List Total	Pop Hits	Pop Total	Fold Enrichment	Bonferroni	Benjamini	FDR			1997
UP_SEQ_FEATURE	repeat:TPR 3	6	0.906344	0.495825	242477_AT, 239853_AT, 226038_AT, 225308_S_AT, 226600_AT, 224840_AT	643	138	19113	1.29238	1	0.999839	99.9992			1998
UP_SEQ_FEATURE	repeat:TPR 2	6	0.906344	0.575952	242477_AT, 239853_AT, 226038_AT, 225308_S_AT, 226600_AT, 224840_AT	643	151	19113	1.18112	1	0.999962	100			1999
[truncated: 379 more rows]
