# Supplementary material for: Systematic Identification and Characterization of Novel Human Skin-Associated Genes Encoding Membrane and Secreted Proteins
Source: PLoS One. 2013 Jun 20;8(6):e63949. doi: 10.1371/journal.pone.0063949 (PMC3688712; doi:10.1371/journal.pone.0063949)
Supplement: Table S4 — List of genes located on human chromosome 1q21, the epidermal differentiation complex (EDC) genes with subsets of EDC genes represented a) on the Affymetrix U133 plus 2.0 array and b) in the list of 678 SAGs. (XLSX) [file pone.0063949.s009.xlsx]

## Sheet: Sheet1
Full list (51)	U133 plus 2 probe set?	In SAG list?	Probe Set ID	Gene Symbol	Gene Title (31)	Probe sets (38)		S100 genes (15)	LCE genes (17)	SPRR genes (10)	Other (9)
S100A1	Yes		205334_at	S100A1	S100 calcium binding protein A1	1		A1	1A	1A	TCHH
S100A2	Yes	Yes	204268_at	S100A2	S100 calcium binding protein A2	1		A2	1B	1B	TCHHL1
S100A3	Yes		206027_at	S100A3	S100 calcium binding protein A3	1		A3	1C	2A	HRNR
S100A4	Yes		203186_s_at	S100A4	S100 calcium binding protein A4	1		A4	1D	2B	FLG
S100A5	Yes		207763_at	S100A5	S100 calcium binding protein A5	1		A5	1E	2D	IVL
S100A6	Yes		217728_at	S100A6	S100 calcium binding protein A6	2		A6	1F	2E	LOR
S100A7	Yes	Yes	205916_at	S100A7	S100 calcium binding protein A7	1		A7	2A	2F	PGLYRP3
S100A8	Yes	Yes	202917_s_at	S100A8	S100 calcium binding protein A8	2		A8	2B	2G	PGLYRP4
S100A9	Yes	Yes	203535_at	S100A9	S100 calcium binding protein A9	1		A9	2C	3	C1orf68
S100A10	Yes	Yes	200872_at	S100A10	S100 calcium binding protein A10	1		A10	2D	4
S100A11	Yes	Yes	200660_at	S100A11	S100 calcium binding protein A11	2		A11	3A
S100A12	Yes		205863_at	S100A12	S100 calcium binding protein A12	1		A12	3B
S100A13	Yes		202598_at	S100A13	S100 calcium binding protein A13	2		A13	3C
S100A14	Yes	Yes	218677_at	S100A14	S100 calcium binding protein A14	1		A14	3D
S100A16	Yes	Yes	227998_at	S100A16	S100 calcium binding protein A16	1		A16	3E
LCE1A									4A
LCE1B	Yes	Yes	1560531_at	LCE1B	late cornified envelope 1B	1			5A
LCE1C
LCE1D
LCE1E	Yes		1559224_at	LCE1E	late cornified envelope 1E	2
LCE1F
LCE2A
LCE2B	Yes	Yes	207710_at	LCE2B	late cornified envelope 2B	1
LCE2C
LCE2D
LCE3A
LCE3B
LCE3C
LCE3D	Yes		224328_s_at	LCE3D	late cornified envelope 3D	1
LCE3E
LCE4A
LCE5A
SPRR1A	Yes	Yes	213796_at	SPRR1A	small proline-rich protein 1A	2
SPRR1B	Yes	Yes	205064_at	SPRR1B	small proline-rich protein 1B	1
SPRR2A	Yes	Yes	208539_x_at	SPRR2B	small proline-rich protein 2A/2B	1
SPRR2B	Yes
SPRR2D
SPRR2E
SPRR2F
SPRR2G	Yes	Yes	236119_s_at	SPRR2G	small proline-rich protein 2G	1
SPRR3	Yes		218990_s_at	SPRR3	small proline-rich protein 3	2
SPRR4	Yes		1552620_at	SPRR4	small proline-rich protein 4	1
TCHH	Yes	Yes	213780_at	TCHH	trichohyalin	1
TCHHL1
HRNR
FLG	Yes	Yes	215704_at	FLG	filaggrin	1
IVL	Yes	Yes	214599_at	IVL	involucrin	1
LOR	Yes	Yes	207720_at	LOR	loricrin	1
PGLYRP3	Yes		1553059_at	PGLYRP3	peptidoglycan recognition protein 3	1
PGLYRP4	Yes		220944_at	PGLYRP4	peptidoglycan recognition protein 4	1
C1orf68	Yes	Yes	217087_at	C1orf68	chromosome 1 open reading frame 68	2
