# Supplementary material for: Systematic Identification and Characterization of Novel Human Skin-Associated Genes Encoding Membrane and Secreted Proteins
Source: PLoS One. 2013 Jun 20;8(6):e63949. doi: 10.1371/journal.pone.0063949 (PMC3688712; doi:10.1371/journal.pone.0063949)
Supplement: Table S5 — Genes in the list of 678 SAGs previously identified as expressed in hair follicle by Ohyama M, et al. (2006) J Clin Invest 116: 249–260. (XLSX) [file pone.0063949.s010.xlsx]

## Sheet: Sheet1
Gene Title	Gene Symbol	BIGX skin genesSkin vs mean	Mean; BIGX	Mean; HF	Ratio; HF vs BIGX means	Hair follicle
desmocollin 1	DSC1	21.8817	84.47	964.45	11.4177	Yes
desmoglein 1	DSG1	14.7661	79.83	1531.74	19.1886	Yes
cystatin E/M	CST6	14.1735	83.4	5184.35	62.1658	Yes
desmocollin 3	DSC3	12.8167	103.86	3702.4	35.6467	Yes
lectin, galactoside-binding, soluble, 7 (galectin 7)	LGALS7	12.0705	268.23	7100.94	26.4733	Yes
dopachrome tautomerase (dopachrome delta-isomerase, tyrosine-related protein 2)	DCT	10.3816	28.38	246.81	8.69811	Yes
keratin 14 (epidermolysis bullosa simplex, Dowling-Meara, Koebner)	KRT14	9.72848	565.99	20120.2	35.5483	Yes
POU domain, class 2, transcription factor 3	POU2F3	9.26166	12.76	232.58	18.225	Yes
plakophilin 1 (ectodermal dysplasia/skin fragility syndrome)	PKP1	9.1165	202.48	2699.5	13.3319	Yes
zinc finger protein 750	ZNF750	8.74391	49.22	403.81	8.2047	Yes
transmembrane protein 45A	TMEM45A	8.72053	187.52	2174.43	11.5958	Yes
dystonin	DST	7.74141	42.88	1913.92	44.6312	Yes
exophilin 5	EXPH5	7.61557	43.5	416.77	9.58116	Yes
desmoplakin	DSP	7.23091	631.46	10226.4	16.1948	Yes
trichohyalin	TCHH	7.08527	25.65	253.92	9.89902	Yes
PERP, TP53 apoptosis effector	PERP	6.83035	367.67	3446.86	9.37478	Yes
tripartite motif-containing 29	TRIM29	6.65181	291.41	4500.89	15.4453	Yes
serine (or cysteine) proteinase inhibitor, clade B (ovalbumin), member 5	SERPINB5	6.29308	154.28	3357.08	21.7599	Yes
keratin 5 (epidermolysis bullosa simplex, Dowling-Meara/Kobner/Weber-Cockayne types)	KRT5	6.28612	794.36	16345.7	20.5771	Yes
transcription factor AP-2 alpha (activating enhancer binding protein 2 alpha)	TFAP2A	6.11242	92.24	1512.02	16.3921	Yes
AHNAK nucleoprotein 2	AHNAK2	5.76385	197.37	2591.66	13.131	Yes
tenomodulin	TNMD	5.66089	37.08	424.03	11.4347	Yes
tumor protein p73-like	TP73L	5.57602	121.94	3594.58	29.4774	Yes
keratin 15	KRT15	5.56059	362.48	6776.52	18.695	Yes
coagulation factor II (thrombin) receptor-like 1	F2RL1	5.41917	38.34	867.94	22.6367	Yes
annexin A8	ANXA8	5.21637	274.29	6854.3	24.9893	Yes
transcription factor AP-2 gamma (activating enhancer binding protein 2 gamma)	TFAP2C	5.2118	58.71	1226.72	20.8952	Yes
degenerative spermatocyte homolog 1, lipid desaturase (Drosophila)	DEGS1	5.16897	221.65	3850.04	17.3698	Yes
syndecan 1	SDC1	5.08921	113.6	3571.88	31.4413	Yes
tuftelin 1	TUFT1	4.96724	107.49	2447.54	22.7691	Yes
S100 calcium binding protein A2	S100A2	4.85785	449.6	18945.2	42.1383	Yes
periostin, osteoblast specific factor	POSTN	4.79552	185.32	3045.62	16.4343	Yes
aquaporin 3	AQP3	4.57083	583.54	3378.75	5.79009	Yes
G protein-coupled receptor 87	GPR87	4.55411	30.49	1617.99	53.0735	Yes
chemokine (C-X-C motif) ligand 14	CXCL14	4.50639	512.48	14151.1	27.6131	Yes
adipose differentiation-related protein	ADFP	4.44206	248.37	1667.22	6.71274	Yes
tumor-associated calcium signal transducer 2	TACSTD2	4.33405	541.72	4410.23	8.14119	Yes
keratin 6B	KRT6B	4.27745	278.81	14909	53.4742	Yes
cathepsin K (pycnodysostosis)	CTSK	4.19838	279.13	1532.4	5.48993	Yes
aldehyde dehydrogenase 3 family, member B2	ALDH3B2	4.14588	26.57	428.4	16.1244	Yes
collagen, type I, alpha 2	COL1A2	4.05799	423.7	2449.76	5.78186	Yes
fibroblast growth factor receptor 3 (achondroplasia, thanatophoric dwarfism)	FGFR3	4.02095	306.81	3521.96	11.4794	Yes
egl nine homolog 3 (C. elegans)	EGLN3	3.82678	58.13	377.34	6.49108	Yes
periplakin	PPL	3.81874	231.12	1792.54	7.75587	Yes
specifically androgen-regulated protein	SARG	3.7648	66.05	700.52	10.6058	Yes
chromosome 1 open reading frame 106	C1orf106	3.69106	81.66	670.52	8.21111	Yes
FXYD domain containing ion transport regulator 3	FXYD3	3.67245	340.01	2330.73	6.85485	Yes
calmodulin-like 3	CALML3	3.65344	248.89	2156.57	8.6647	Yes
CD44 antigen (homing function and Indian blood group system)	CD44	3.64533	87.09	752.11	8.63574	Yes
dickkopf homolog 2 (Xenopus laevis)	DKK2	3.51577	13.8	209.29	15.1675	Yes
glycoprotein (transmembrane) nmb	GPNMB	3.49763	404.59	3360.19	8.3051	Yes
membrane protein expressed in epithelial-like lung adenocarcinoma	CT120	3.46448	94.05	794.02	8.44239	Yes
gap junction protein, beta 3, 31kDa (connexin 31)	GJB3	3.40847	78.31	731.5	9.34079	Yes
absent in melanoma 1	AIM1	3.38041	250.93	1279.28	5.09824	Yes
Dual specificity phosphatase 7	DUSP7	3.23091	140.74	720.88	5.1219	Yes
small proline-rich protein 1A	SPRR1A	3.18321	627.91	3727.92	5.93704	Yes
steroid-5-alpha-reductase, alpha polypeptide 1 (3-oxo-5 alpha-steroid delta 4-dehydrogenase alpha 1)	SRD5A1	3.11535	73.73	1365.93	18.5262	Yes
collagen, type VII, alpha 1 (epidermolysis bullosa, dystrophic, dominant and recessive)	COL7A1	3.04465	121.36	607.55	5.0063	Yes
keratin 6A /// keratin 6B /// keratin 6C /// keratin 6E	KRT6A /// KRT6B /// KRT6C /// KRT6E	3.03038	141.8	4608.11	32.4974	Yes
jagged 1 (Alagille syndrome)	JAG1	2.98986	332.76	3827.16	11.5012	Yes
snail homolog 2 (Drosophila)	SNAI2	2.95987	113.48	1712.18	15.0883	Yes
ladinin 1	LAD1	2.93878	113.91	596.57	5.23733	Yes
catenin (cadherin-associated protein), delta 1	CTNND1	2.93364	154.29	1213.08	7.86211	Yes
protein phosphatase 1, regulatory (inhibitor) subunit 13 like	PPP1R13L	2.91743	96.38	947.77	9.8339	Yes
RAB38, member RAS oncogene family	RAB38	2.84733	51.64	727.85	14.0953	Yes
keratin associated protein 4-7	KRTAP4-7	2.81821	10.53	1126.76	106.961	Yes
S100 calcium binding protein A14	S100A14	2.78673	344.91	2319.33	6.7244	Yes
sclerostin domain containing 1	SOSTDC1	2.77714	47.69	2832.58	59.3946	Yes
keratin associated protein 1-1	KRTAP1-1	2.74395	29.65	823.9	27.7898	Yes
involucrin	IVL	2.73602	90.5	523.42	5.78348	Yes
mutS homolog 5 (E. coli)	MSH5	2.6791	51.99	310.49	5.9725	Yes
keratin 16 (focal non-epidermolytic palmoplantar keratoderma)	KRT16	2.66658	113.29	3789.35	33.4497	Yes
cadherin 1, type 1, E-cadherin (epithelial)	CDH1	2.59389	349.78	4474.54	12.7923	Yes
aldehyde dehydrogenase 3 family, member A2	ALDH3A2	2.59294	264.06	2705.58	10.2461	Yes
transcription factor AP-2 beta (activating enhancer binding protein 2 beta)	TFAP2B	2.59285	26.1	470.6	18.0339	Yes
sperm specific antigen 2	SSFA2	2.58945	228.99	1702.17	7.43353	Yes
bicaudal D homolog 2 (Drosophila)	BICD2	2.58912	132.27	2162.97	16.3528	Yes
transforming, acidic coiled-coil containing protein 2	TACC2	2.55817	213.47	2164.88	10.1412	Yes
frizzled homolog 6 (Drosophila)	FZD6	2.5533	64.49	806.18	12.5001	Yes
inhibin, beta B (activin AB beta polypeptide)	INHBB	2.53809	94.91	633.58	6.6756	Yes
proteolipid protein 2 (colonic epithelium-enriched)	PLP2	2.51392	317.57	1618.07	5.09511	Yes
matrix-remodelling associated 5	MXRA5	2.49766	248.99	4527.45	18.1829	Yes
Retinoblastoma-associated factor 600	RBAF600	2.48117	279.87	1732.38	6.18989	Yes
ephrin-A1	EFNA1	2.44616	129.89	886.73	6.8269	Yes
gap junction protein, alpha 1, 43kDa (connexin 43)	GJA1	2.43808	921.02	9427.38	10.2358	Yes
cyclin D1 (PRAD1: parathyroid adenomatosis 1)	CCND1	2.42412	126.14	671.16	5.32094	Yes
keratin, hair, acidic, 4	KRTHA4	2.41987	35.75	566.42	15.8434	Yes
protein tyrosine phosphatase, receptor type, F	PTPRF	2.41043	412.75	2822.36	6.83792	Yes
keratin 6A /// keratin 6C /// keratin 6E	KRT6A /// KRT6C /// KRT6E	2.40841	308.87	10588.1	34.2797	Yes
cathepsin L2	CTSL2	2.40167	104.99	1548.85	14.7523	Yes
chromosome 20 open reading frame 42	C20orf42	2.39474	40.26	526.46	13.076	Yes
keratin associated protein 1-3 /// keratin associated protein 1-3	KRTAP1-3	2.38003	15.96	683.73	42.8492	Yes
WNT inhibitory factor 1	WIF1	2.3745	111.84	1252.65	11.2004	Yes
ephrin-A4	EFNA4	2.33921	46.94	280.11	5.96799	Yes
inhibitor of DNA binding 4, dominant negative helix-loop-helix protein	ID4	2.33062	354.49	4639.2	13.0871	Yes
erythrocyte membrane protein band 4.1 like 4B	EPB41L4B	2.31307	96.2	1023.91	10.6431	Yes
palmdelphin	PALMD	2.31016	182.98	926.57	5.06364	Yes
transcription factor CP2-like 3	TFCP2L3	2.29881	49.43	622.06	12.5848	Yes
caveolin 2	CAV2	2.27894	199.18	1487.57	7.46853	Yes
EPH receptor B6	EPHB6	2.27711	96.54	565.08	5.8534	Yes
annexin A2	ANXA2	2.26622	1472.95	12002	8.14823	Yes
discs, large homolog 5 (Drosophila)	DLG5	2.25701	187.56	1213.54	6.47021	Yes
fer-1-like 3, myoferlin (C. elegans)	FER1L3	2.2508	216.58	1682.91	7.77025	Yes
dual specificity phosphatase 14	DUSP14	2.24591	99.02	862.95	8.71497	Yes
thrombospondin 2	THBS2	2.21001	237.95	8171.52	34.3414	Yes
zinc finger protein 185 (LIM domain)	ZNF185	2.20247	163.4	994.42	6.0858	Yes
septin 10	SEPT10	2.19927	226.04	1980.19	8.76032	Yes
laminin, alpha 3	LAMA3	2.188	73.85	915.55	12.3977	Yes
keratin associated protein 2-4 /// keratin associated protein 2-4	KRTAP2-4	2.17976	29.15	646.31	22.1749	Yes
keratin associated protein 9-9 /// keratin associated protein 9-9	KRTAP9-9	2.17447	9.27	467.82	50.4661	Yes
sema domain, immunoglobulin domain (Ig), short basic domain, secreted, (semaphorin) 3F	SEMA3F	2.17017	183.96	1647.73	8.95687	Yes
claudin 8	CLDN8	2.16754	33.7	892.7	26.4882	Yes
BTAF1 RNA polymerase II, B-TFIID transcription factor-associated, 170kDa (Mot1 homolog, S. cerevisiae)	BTAF1	2.16182	111.46	1027.29	9.21629	Yes
p53-regulated apoptosis-inducing protein 1	P53AIP1	2.15169	33.88	342.79	10.1172	Yes
CUB domain-containing protein 1	CDCP1	2.1505	55.24	492.89	8.92289	Yes
signal-transducing adaptor protein-2	STAP2	2.13935	81.36	476.59	5.85794	Yes
solute carrier family 15 (oligopeptide transporter), member 1	SLC15A1	2.13522	33.74	266.55	7.89981	Yes
programmed cell death 4 (neoplastic transformation inhibitor)	PDCD4	2.12625	462.85	3627.17	7.83667	Yes
guanine nucleotide binding protein (G protein), alpha inhibiting activity polypeptide 3	GNAI3	2.1046	269.97	2021.67	7.48863	Yes
ATPase, Cu++ transporting, alpha polypeptide (Menkes syndrome)	ATP7A	2.10439	43.27	284.48	6.57394	Yes
epithelial V-like antigen 1	EVA1	2.09685	62.32	878.76	14.1008	Yes
B-cell CLL/lymphoma 11B (zinc finger protein)	BCL11B	2.08339	53.28	465.09	8.72894	Yes
cold shock domain protein A	CSDA	2.07796	898.37	5325.57	5.92805	Yes
fatty acid binding protein 5 (psoriasis-associated)	FABP5	2.07164	908.87	7319.46	8.05337	Yes
Synaptotagmin binding, cytoplasmic RNA interacting protein	SYNCRIP	2.07065	205.09	1259.48	6.14121	Yes
ATPase, Class V, type 10D	ATP10D	2.05422	105.55	688.39	6.52223	Yes
leucine-rich repeat-containing G protein-coupled receptor 4	LGR4	2.04666	47.46	1183.63	24.9402	Yes
adenosine A2b receptor	ADORA2B	2.04563	50.57	289.5	5.72457	Yes
MLF1 interacting protein	MLF1IP	2.04059	61.48	551.54	8.9712	Yes
Tax1 (human T-cell leukemia virus type I) binding protein 3	TAX1BP3	2.03645	395.1	2171.86	5.49703	Yes
leucine rich repeat containing 1	LRRC1	2.02906	51.82	721.02	13.9141	Yes
endonuclease, polyU-specific	ENDOU	2.02707	60.37	512.56	8.49014	Yes
Jumonji, AT rich interactive domain 1B (RBP2-like)	JARID1B	2.00093	99.64	704.29	7.06836	Yes
