# Supplementary material for: Systematic Identification and Characterization of Novel Human Skin-Associated Genes Encoding Membrane and Secreted Proteins
Source: PLoS One. 2013 Jun 20;8(6):e63949. doi: 10.1371/journal.pone.0063949 (PMC3688712; doi:10.1371/journal.pone.0063949)
Supplement: Table S6 — Top 300 skin-associated genes (SAGs) ranked by fold change of expression compared to the mean of the remaining 104 adult human tissue and cell types in the BIGE. Classes: k/k, known skin-associated gene; k/n, known gene not previously associated with skin; n/n, uncharacterized (novel) gene. Functional classification as reported in the literature or, by inference, from bioinformatics analysis, marked with an asterisk. (XLSX) [file pone.0063949.s011.xlsx]

## Sheet: Top 300
Rank	Gene title	Gene symbol	Category	Ratio skin vs. BI mean	Comments
1	dermcidin	DCD	k/k	55
2	keratin 2A (epidermal ichthyosis bullosa of Siemens)	KRT2A	k/k	31.15
3	secretoglobin, family 2A, member 2	SCGB2A2	k/k	30.61
4	filaggrin family member 2	FLG2	k/k	29.55
5	desmocollin 1	DSC1	k/k	21.88
6	filaggrin	FLG	k/k	18.61
7	keratin 1B	KRT1B	k/k	18.53
8	late cornified envelope 2B	LCE2B	k/k	17.87
9	loricrin	LOR	k/k	17.65
10	late cornified envelope 1B	LCE1B	k/k	16.28
11	desmoglein 1	DSG1	k/k	14.77
12	dermokine	DMKN	k/k	14.37
13	cystatin E/M	CST6	k/k	14.17
14	desmocollin 3	DSC3	k/k	12.82
15	keratin 1 (epidermolytic hyperkeratosis)	KRT1	k/k	12.38
16	mucin-like 1	MUCL1	k/k	12.35
17	lectin, galactoside-binding, soluble, 7 (galectin 7)	LGALS7	k/k	12.07
18	keratin 10 (epidermolytic hyperkeratosis; keratosis palmaris et plantaris)	KRT10	k/k	12.06
19	secretoglobin, family 1D, member 2	SCGB1D2	k/n	11.97
20	keratinocyte differentiation-associated protein	KRTDAP	k/k	11.18
21	dopachrome tautomerase (dopachrome delta-isomerase, tyrosine-related protein 2)	DCT	k/k	10.38
22	WAP four-disulfide core domain 5	WFDC5	k/n	10.36
23	calmodulin-like 5	CALML5	k/k	9.81
24	keratin 14 (epidermolysis bullosa simplex, Dowling-Meara, Koebner)	KRT14	k/k	9.73
25	chemokine (C-C motif) ligand 27	CCL27	k/k	9.65
26	POU domain, class 2, transcription factor 3	POU2F3	k/k	9.26
27	aspartic peptidase, retroviral-like 1	ASPRV1	k/k	9.12
28	plakophilin 1 (ectodermal dysplasia/skin fragility syndrome)	PKP1	k/k	9.12
29	suprabasin	SBSN	k/k	8.97
30	tyrosinase-related protein 1	TYRP1	k/k	8.74
31	zinc finger protein 750	ZNF750	k/k	8.74
32	transmembrane protein 45A	TMEM45A	k/n	8.72
33	interleukin 1 family, member 7 (zeta)	IL1F7	k/n	8.62
34	pentaxin-related gene, rapidly induced by IL-1 beta	PTX3	k/k	8.44
35	GATA binding protein 3	GATA3	k/k	8.38
36	sciellin	SCEL	k/k	8.01
37	dystonin	DST	k/k	7.74
38	exophilin 5	EXPH5	k/n	7.62
39	G protein-coupled receptor 115	GPR115	k/n	7.54
40	epiplakin 1	EPPK1	k/n	7.49
41	protocadherin 21	PCDH21	k/n	7.43
42	premature ovarian failure, 1B	POF1B	k/k	7.35
43	kallikrein 5	KLK5	k/k	7.34
44	arylacetamide deacetylase-like 2	AADACL2	k/k	7.32
45	stratifin	SFN	k/k	7.26
46	desmoplakin	DSP	k/k	7.23
47	claudin 1	CLDN1	k/k	7.19
48	lymphocyte antigen 6 complex, locus D	LY6D	k/n	7.12
49	trichohyalin	TCHH	k/k	7.09
50	keratin 80	KRT80	k/k	6.84
51	PERP, TP53 apoptosis effector	PERP	k/k	6.83
52	serine (or cysteine) proteinase inhibitor, clade B (ovalbumin), member 7	SERPINB7	k/k	6.68
53	tripartite motif-containing 29	TRIM29	k/k	6.65
54	family with sequence similarity 83, member B	FAM83B	n/n	6.5
55	interleukin 20 receptor beta	IL20RB	k/k	6.48
56	corneodesmosin	CDSN	k/k	6.42
57	family with sequence similarity 83, member C	FAM83C	n/n	6.35
58	keratin 5 (epidermolysis bullosa simplex, Dowling-Meara/Kobner/Weber-Cockayne types)	KRT5	k/k	6.29
59	serine (or cysteine) proteinase inhibitor, clade B (ovalbumin), member 5	SERPINB5	k/k	6.29
60	Kruppel-like factor 5 (intestinal)	KLF5	k/k	6.26
61	transcription factor CP2-like 2	TFCP2L2	k/k	6.24
62	tumor necrosis factor receptor superfamily, member 19	TNFRSF19	k/k	6.2
63	serine (or cysteine) proteinase inhibitor, clade A (alpha-1 antiproteinase, antitrypsin), member 12	SERPINA12	k/n	6.18
64	Spectrin, beta, non-erythrocytic 2	SPTBN2	k/n	6.15
65	transcription factor AP-2 alpha (activating enhancer binding protein 2 alpha)	TFAP2A	k/k	6.11
66	SNF1-like kinase	SNF1LK	k/n	6.09
67	SH3 domain containing ring finger 2	SH3RF2	k/n	5.99
68	LY6/PLAUR domain containing 3	LYPD3	k/k	5.96
69	galectin-related protein	HSPC159	k/k	5.88
70	AHNAK nucleoprotein 2	AHNAK2	k/n	5.76
71	tenomodulin	TNMD	k/k	5.66
72	chromosome 5 open reading frame 46	C5orf46	n/n	5.64
73	giant axonal neuropathy (gigaxonin)	GAN	k/k	5.64
74	keratin associated protein 2.1B	KRTAP2-4	k/k	5.63
75	tumor protein p73-like	TP73L	k/k	5.58
76	keratin 15	KRT15	k/k	5.56
77	ATPase, H+ transporting, lysosomal 42kDa, V1 subunit C isoform 2	ATP6V1C2	k/n	5.52
78	Xg blood group (pseudoautosomal boundary-divided on the X chromosome)	XG	k/k	5.49
79	coagulation factor II (thrombin) receptor-like 1	F2RL1	k/n	5.42
80	Ly6/neurotoxin 1	LYNX1	k/k	5.4
81	keratin 23 (histone deacetylase inducible)	KRT23	k/n	5.38
82	forkhead box N1	FOXN1	k/k	5.36
83	chloride channel, calcium activated, family member 2	CLCA2	k/k	5.35
84	epidermal retinal dehydrogenase 2	SDR16C5	k/k	5.35
85	BCL2/adenovirus E1B 19kD interacting protein like	BNIPL	k/n	5.3
86	secreted LY6/PLAUR domain containing 1	SLURP1	k/k	5.28
87	annexin A8	ANXA8	k/k	5.22
88	keratin 17	KRT17	k/k	5.22
89	death associated protein-like 1	DAPL1	k/n	5.21
90	transcription factor AP-2 gamma (activating enhancer binding protein 2 gamma)	TFAP2C	k/k	5.21
91	degenerative spermatocyte homolog 1, lipid desaturase (Drosophila)	DEGS1	k/n	5.17
92	syndecan 1	SDC1	k/k	5.09
93	chromosome 1 open reading frame 42	C1orf42	k/k	5.05
94	chromosome 1 open reading frame 68	C1orf68	k/k	5.04
95	Hypothetical protein FLJ20171	FLJ20171	k/k	5.03
96	hypothetical protein LOC126917	IFFO2	n/n	4.99
97	tuftelin 1	TUFT1	k/k	4.97
98	chromosome 19 open reading frame 33	C19orf33	k/n	4.92
99	keratin 25A	KRT25A	k/k	4.88
100	S100 calcium binding protein A2	S100A2	k/k	4.86
101	homeodomain-only protein	HOP	k/k	4.85
102	periostin, osteoblast specific factor	POSTN	k/k	4.8
103	keratin 71	KRT71	k/k	4.75
104	laminin, beta 4	LAMB4	k/n	4.73
105	chromosome 1 open reading frame 46	LINC00302	n/n	4.68	Non-coding
106	ATP-binding cassette, sub-family A (ABC1), member 12	ABCA12	k/k	4.63
107	Kruppel-like factor 4 (gut)	KLF4	k/k	4.61
108	aquaporin 3	AQP3	k/k	4.57
109	G protein-coupled receptor 87	GPR87	k/k	4.55
110	chemokine (C-X-C motif) ligand 14	CXCL14	k/k	4.51
111	adipose differentiation-related protein	ADFP	k/k	4.44
112	lymphocyte antigen 6 complex, locus G6C	LY6G6C	k/n	4.42
113	cystatin A (stefin A)	CSTA	k/k	4.38
114	interleukin 18 (interferon-gamma-inducing factor)	IL18	k/k	4.37
115	hypothetical protein MGC5395	AHNAK	k/k	4.34
116	tumor-associated calcium signal transducer 2	TACSTD2	k/k	4.33
117	RAR-related orphan receptor A	RORA	k/k	4.32
118	Carbonic anhydrase XII	CA12	k/k	4.31
119	kallikrein 7 (chymotryptic, stratum corneum)	KLK7	k/k	4.28
120	keratin 6B	KRT6B	k/k	4.28
121	Pancreatic lipase-related protein 3	PNLIPRP3	k/n	4.22
122	arginase, liver	ARG1	k/k	4.21
123	collagen triple helix repeat containing 1	CTHRC1	k/k	4.21
124	junction plakoglobin	JUP	k/k	4.21
125	cathepsin K (pycnodysostosis)	CTSK	k/k	4.2
126	aldehyde dehydrogenase 3 family, member B2	ALDH3B2	k/n	4.15
127	hypothetical protein FLJ32569	PM20D1	n/n	4.14
128	neuromedin U	NMU	k/k	4.13
129	arachidonate lipoxygenase 3	ALOXE3	k/k	4.11
130	adiponectin, C1Q and collagen domain containing	ADIPOQ	k/k	4.1
131	prostaglandin-endoperoxide synthase 1 (prostaglandin G/H synthase and cyclooxygenase)	PTGS1	k/k	4.09
132	collagen, type XVII, alpha 1	COL17A1	k/k	4.07
133	keratin 4	KRT4	k/k	4.07
134	collagen, type I, alpha 2	COL1A2	k/k	4.06
135	caspase recruitment domain family, member 18	CARD18	n/n	4.03
136	fibroblast growth factor receptor 3 (achondroplasia, thanatophoric dwarfism)	FGFR3	k/k	4.02
137	matrix metalloproteinase 2 (gelatinase A, 72kDa gelatinase, 72kDa type IV collagenase)	MMP2	k/k	4.02
138	Rap guanine nucleotide exchange factor (GEF)-like 1	RAPGEFL1	n/n	4
139	angiotensin II receptor, type 1	AGTR1	k/n	3.95
140	kinesin light chain 2-like	KLC3	k/n	3.94
141	kallikrein 8 (neuropsin/ovasin)	KLK8	k/k	3.93
142	adenomatosis polyposis coli down-regulated 1	APCDD1	k/k	3.92
143	chloride intracellular channel 3	CLIC3	k/n	3.92
144	Epidermal growth factor receptor (erythroblastic leukemia viral (v-erb-b) oncogene homolog, avian)	EGFR	k/k	3.92
145	twist homolog 1 (acrocephalosyndactyly 3; Saethre-Chotzen syndrome) (Drosophila)	TWIST1	k/k	3.89
146	membrane protein, palmitoylated 7 (MAGUK p55 subfamily member 7)	MPP7	k/n	3.88
147	cornifelin	CNFN	k/k	3.86
148	PTK6 protein tyrosine kinase 6	PTK6	k/k	3.85
149	egl nine homolog 3 (C. elegans)	EGLN3	k/k	3.83
150	solute carrier family 19, member 3	SLC19A3	k/n	3.83
151	periplakin	PPL	k/k	3.82
152	calcineurin B homologous protein 2	CHP2	k/n	3.8
153	V-ets erythroblastosis virus E26 oncogene homolog 2 (avian)	ETS2	k/k	3.79
154	protein phosphatase 1, regulatory (inhibitor) subunit 14C	PPP1R14C	k/k	3.79
155	C-terminal tensin-like	CTEN	k/n	3.78
156	grainyhead-like 3	GRHL3	k/k	3.77
157	specifically androgen-regulated protein	SARG	k/k	3.76
158	similar to hCG2036711	LOC100130476	n/n	3.75	Non-coding
159	DENN/MADD domain containing 2C	DENND2C	n/n	3.72
160	diacylglycerol O-acyltransferase homolog 2 (mouse)	DGAT2	k/k	3.72
161	betacellulin	BTC	k/k	3.71
162	hypothetical protein FLJ10901	C1orf106	n/n	3.69
163	keratin associated protein 3-3	KRTAP3-3	k/k	3.68
164	FXYD domain containing ion transport regulator 3	FXYD3	k/k	3.67
165	iroquois homeobox protein 3	IRX3	k/k	3.66
166	prominin 2	PROM2	k/k	3.66
167	calmodulin-like 3	CALML3	k/k	3.65
168	CD44 antigen (homing function and Indian blood group system)	CD44	k/k	3.65
169	fatty acid binding protein 4, adipocyte	FABP4	k/k	3.64
170	hypothetical protein FLJ23749	FLJ23749	k/n	3.64
171	interferon regulatory factor 6	IRF6	k/k	3.64
172	CD109 antigen (Gov platelet alloantigens)	CD109	k/k	3.63
173	Microtubule-actin crosslinking factor 1	MACF1	k/k	3.62
174	RAB25, member RAS oncogene family	RAB25	k/n	3.59
175	pyruvate dehydrogenase kinase, isoenzyme 4	PDK4	k/k	3.56
176	S100 calcium binding protein A9 (calgranulin B)	S100A9	k/k	3.56
177	sulfotransferase family, cytosolic, 2B, member 1	SULT2B1	k/k	3.56
178	dickkopf homolog 2 (Xenopus laevis)	DKK2	k/k	3.52
179	serine protease inhibitor, Kazal type 5	SPINK5	k/k	3.51
180	glycoprotein (transmembrane) nmb	GPNMB	k/k	3.5
181	protein tyrosine phosphatase, non-receptor type 13 (APO-1/CD95 (Fas)-associated phosphatase)	PTPN13	k/k	3.5
182	elongation of very long chain fatty acids (FEN1/Elo2, SUR4/Elo3, yeast)-like 4	ELOVL4	k/k	3.48
183	Calcium-binding protein in macrophages (MRP-8) macrophage migration inhibitory factor related protein	S100A8	k/k	3.47
184	ankyrin repeat domain 57	ANKRD57	k/n	3.47
185	abhydrolase domain containing 12B	ABHD12B	n/n	3.46
186	membrane protein expressed in epithelial-like lung adenocarcinoma	CT120	k/n	3.46
187	thyroid hormone receptor, alpha (erythroblastic leukemia viral (v-erb-a) oncogene homolog, avian)	THRA	k/k	3.46
188	small proline-rich protein 3	SPRR3	k/k	3.45
189	epoxide hydrolase 3	EPHX3	k/n	3.43
190	hydroxyprostaglandin dehydrogenase 15-(NAD)	HPGD	k/k	3.43
191	Wingless-type MMTV integration site family, member 3	WNT3	k/k	3.43
192	calpain, small subunit 2	CAPNS2	k/n	3.41
193	gap junction protein, beta 3, 31kDa (connexin 31)	GJB3	k/k	3.41
194	transglutaminase 3 (E polypeptide, protein-glutamine-gamma-glutamyltransferase)	TGM3	k/k	3.41
195	par-6 partitioning defective 6 homolog gamma (C. elegans)	PARD6G	k/n	3.39
196	absent in melanoma 1	AIM1	k/k	3.38
197	desmoglein 3 (pemphigus vulgaris antigen)	DSG3	k/k	3.38
198	lymphatic vessel endothelial hyaluronan receptor 1	LYVE1	k/k	3.38
199	placenta-specific 2 (non-protein coding)	PLAC2	k/n	3.38
200	zinc finger protein 273	ZNF273	n/n	3.38
201	family with sequence similarity 46, member B	FAM46B	n/n	3.36
202	NIPA-like domain containing 1	NIPAL1	n/n	3.33
203	keratin 25C	KRT25C	k/k	3.32
204	vav 3 oncogene	VAV3	k/n	3.32
205	chromosome 9 open reading frame 169	C9orf169	n/n	3.31
206	epithelial membrane protein 2	EMP2	k/n	3.31
207	kallikrein 11	KLK11	k/k	3.31
208	mucin 15, cell surface associated	MUC15	k/k	3.31
209	ovo-like 1(Drosophila)	OVOL1	k/k	3.31
210	FERM domain containing 6	FRMD6	k/k	3.3
211	mal, T-cell differentiation protein 2	MAL2	k/k	3.3
212	CCAAT/enhancer binding protein (C/EBP), alpha	CEBPA	k/k	3.28
213	hypothetical protein FLJ21511	FLJ21511	k/n	3.27
214	proline rich 9	PRR9	k/k	3.27
215	wingless-type MMTV integration site family, member 16	WNT16	k/k	3.27
216	CD163 antigen	CD163	k/k	3.27
217	alcohol dehydrogenase IB (class I), beta polypeptide	ADH1B	k/k	3.26
218	heparan sulfate (glucosamine) 3-O-sulfotransferase 6	HS3ST6	k/n	3.26
219	nicotinamide N-methyltransferase	NNMT	k/k	3.26
220	castor zinc finger 1	CASZ1	k/n	3.25
221	Keratin 31	KRT31	k/k	3.25
222	TPR domain, ankyrin-repeat and coiled-coil-containing	TANC	k/n	3.25
223	YOD1 OTU deubiquinating enzyme 1 homolog (S. cerevisiae)	YOD1	k/n	3.25
224	Dual specificity phosphatase 7	DUSP7	k/n	3.23
225	metallothionein 1X	MT1X	k/k	3.23
226	tetratricopeptide repeat domain 22	TTC22	k/n	3.23
227	adrenergic, beta-2-, receptor, surface	ADRB2	k/k	3.22
228	anoctamin 1, calcium activated chloride channel	ANO1	k/k	3.22
229	LAG1 longevity assurance homolog 3 (S. cerevisiae)	LASS3	k/k	3.2
230	epiregulin	EREG	k/k	3.19
231	Fc fragment of IgE, high affinity I, receptor for; alpha polypeptide	FCER1A	k/k	3.19
232	transmembrane protein 79	TMEM79	n/n	3.19
233	WEE1 homolog (S. pombe)	WEE1	k/k	3.19
234	bactericidal/permeability-increasing protein-like 2	BPIL2	k/k	3.18
235	inositol(myo)-1(or 4)-monophosphatase 2	IMPA2	k/n	3.18
236	keratin 13	KRT13	k/k	3.18
237	small proline-rich protein 1A	SPRR1A	k/k	3.18
238	histidine ammonia-lyase	HAL	k/k	3.17
239	leucine-rich repeats and immunoglobulin-like domains 3	LRIG3	k/k	3.17
240	chromatin modifying protein 4C	CHMP4C	k/n	3.16
241	Rhesus blood group, C glycoprotein	RHCG	k/k	3.15
242	hypothetical protein LOC284023	LOC284023	n/n	3.12	Non-coding
243	collagen, type I, alpha 1	COL1A1	k/k	3.12
244	steroid-5-alpha-reductase, alpha polypeptide 1 (3-oxo-5 alpha-steroid delta 4-dehydrogenase alpha 1)	SRD5A1	k/k	3.12
245	cytochrome P450, family 26, subfamily B, polypeptide 1	CYP26B1	k/k	3.11
246	solute carrier family 16, member 10 (aromatic amino acid transporter)	SLC16A10	k/n	3.11
247	tumor protein p63 regulated 1	TPRG1	k/n	3.11
248	basonuclin 1	BNC1	k/k	3.1
249	chromosome 10 open reading frame 10	C10orf10	k/n	3.1
250	iroquois homeobox protein 2	IRX2	k/n	3.1
251	interleukin 1 receptor, type II	IL1R2	k/k	3.09
252	pleckstrin homology-like domain, family A, member 2	PHLDA2	k/k	3.09
253	eukaryotic elongation factor-2 kinase	EEF2K	k/n	3.06
254	collagen, type VII, alpha 1 (epidermolysis bullosa, dystrophic, dominant and recessive)	COL7A1	k/k	3.04
255	keratin 6A	KRT6A	k/k	3.03
256	gamma-glutamyltransferase 6	GGT6	k/n	3.02
257	psoriasis susceptibility 1 candidate 2	PSORS1C2	k/k	3.02
258	thrombomodulin	THBD	k/k	3.01
259	coxsackie virus and adenovirus receptor	CXADR	k/k	3
260	collagen, type III, alpha 1 (Ehlers-Danlos syndrome type IV, autosomal dominant)	COL3A1	k/k	2.99
261	cornulin	CRNN	k/k	2.99
262	UDP-N-acetyl-alpha-D-galactosamine:polypeptide N-acetylgalactosaminyltransferase-like 2	GALNTL2	k/n	2.99
263	jagged 1 (Alagille syndrome)	JAG1	k/k	2.99
264	HSPC159 protein	LGALSL	k/n	2.99
265	envoplakin	EVPL	k/k	2.98
266	mitogen-activated protein kinase kinase kinase 6	MAP3K6	k/n	2.98
267	tet oncogene family member 3	TET3	k/n	2.98
268	ankyrin repeat domain 22	ANKRD22	k/n	2.97
269	epithelial membrane protein 1	EMP1	k/n	2.96
270	gap junction protein, beta 5 (connexin 31.1)	GJB5	k/k	2.96
271	interleukin 20 receptor, alpha	IL20RA	k/k	2.96
272	v-myc myelocytomatosis viral oncogene homolog (avian)	MYC	k/k	2.96
273	snail homolog 2 (Drosophila)	SNAI2	k/k	2.96
274	BCL2-associated athanogene	BAG1	k/n	2.95
275	ELOVL family member 7, elongation of long chain fatty acids (yeast)	ELOVL7	k/k	2.95
276	LON peptidase N-terminal domain and ring finger 1 (probe set in large 5' intron - coding strand)	LONRF1	k/n	2.95
277	myelin protein zero-like 3	MPZL3	k/k	2.95
278	ladinin 1	LAD1	k/k	2.94
279	melan-A	MLANA	k/k	2.94
280	catenin (cadherin-associated protein), delta 1	CTNND1	k/k	2.93
281	meteorin, glial cell differentiation regulator-like	METRNL	k/k	2.93
282	protein phosphatase 1, regulatory (inhibitor) subunit 13 like	PPP1R13L	k/k	2.92
283	defensin, beta 4	DEFB4	k/k	2.9
284	dickkopf homolog 1 (Xenopus laevis)	DKK1	k/k	2.89
285	frizzled homolog 10 (Drosophila)	FZD10	k/k	2.89
286	ring finger protein 144B	RNF144B	k/n	2.88
287	keratin 78	KRT78	k/k	2.87
288	sphingomyelin phosphodiesterase, acid-like 3A	SMPDL3A	k/n	2.87
289	catenin, beta interacting protein 1	CTNNBIP1	k/k	2.85
290	metallothionein 1G	MT1G	k/n	2.85
291	RAB38, member RAS oncogene family	RAB38	k/k	2.85
292	bleomycin hydrolase	BLMH	k/k	2.84
293	early growth response 3	EGR3	k/k	2.84
294	LY6/PLAUR domain containing 6B	LYPD6B	k/n	2.83683
295	prolactin-induced protein	PIP	k/k	2.83181
296	coagulation factor II (thrombin) receptor	F2R	k/k	2.83152
297	glutaminyl-peptide cyclotransferase (glutaminyl cyclase)	QPCT	k/n	2.82664
298	coagulation factor XIII, A1 polypeptide	F13A1	k/k	2.82282
299	keratin associated protein 4-7	KRTAP4-7	k/k	2.81821
300	Retinol dehydrogenase 13 (all-trans and 9-cis)	RDH13	k/n	2.81579
