# Supplementary material for: Systematic Identification and Characterization of Novel Human Skin-Associated Genes Encoding Membrane and Secreted Proteins
Source: PLoS One. 2013 Jun 20;8(6):e63949. doi: 10.1371/journal.pone.0063949 (PMC3688712; doi:10.1371/journal.pone.0063949)
Supplement: Table S7 — Top 10 tissue or cell types with highest expression of SAGs discussed in text. (XLSX) [file pone.0063949.s012.xlsx]

## Sheet: Sheet1
ALDOB				C5orf46				DCD				DSC1				FLG
RANK	Tissue	AI		RANK	Tissue	AI		RANK	Tissue	AI		RANK	Tissue	AI		RANK	Tissue	AI
1	Kidney cortex	10985.4		1	Salivary gland	1587.66		1	Skin	6351.23		1	Penis	1906.67		1	Penis	2490.56
2	Liver	10695.7		2	Penis	1107.74		2	Nipple X-section	798.955		2	Skin	1848.34		2	Vulva	2275.7
3	Kidney	8106.45		3	Skin	467.106		3	Penis	394.936		3	Nipple X-section	1266.55		3	Skin	1860.79
4	Kidney medulla	6266.31		4	Nipple X-section	303.304		4	Vulva	83.0107		4	Vulva	1113.26		4	Nipple X-section	1090.75
5	Fetal liver	4376.14		5	Vulva	294.656		5	S. intestine jej	70.0019		5	Heart atrium	265.866		5	Adipose	623.494
6	Small intestine	3593.83		6	Aorta	192.966		6	Monocytes, rest.	66.6817		6	Adipose	210.978		6	Oral mucosa	313.358
7	Aorta	1630.88		7	Saphenous vein	166.938		7	Monocytes, act.	64.0242		7	CD8+ T cells	98.1003		7	Esophagus	186.211
8	S. intestine jej.	1087.93		8	Coronary artery	138.849		8	Fetal liver	63.8263		8	Vena cava	48.237		8	Pharyngeal muc.	126.022
9	Stomach fundus	615.222		9	Testes	128.124		9	Skeletal muscle	56.6619		9	Heart	43.7593		9	Tongue	80.963
10	Prostate gland	460.374		10	Adipose	113.244		10	Kidney	55.8957		10	T cells, rest.	43.4503		10	Tongue MC	80.5302
FLG2				GPR115				KRT1				KRT1B				KRT2A
RANK	Tissue	AI		RANK	Tissue	AI		RANK	Tissue	AI		RANK	Tissue	AI		RANK	Tissue	AI
1	Penis	2977.63		1	Penis	86.2773		1	Vulva	13338.5		1	Skin	1097.75		1	Skin	5951.15
2	Skin	2892.81		2	Skin	70.4143		2	Penis	13035.6		2	Nipple X-section	1097.17		2	Nipple X-section	3724.19
3	Vulva	1606.26		3	Vulva	39.1996		3	Nipple X-section	11223.1		3	Vulva	122.958		3	Penis	2042.32
4	Nipple X-section	1113.99		4	Esophagus	23.8472		4	Skin	7683.25		4	Penis	115.973		4	Vulva	1437.33
5	Adipose	199.654		5	Pharyngeal muc.	22.9428		5	Oral mucosa	3469.92		5	SM, sup. quad	54.9831		5	Vagina	730.661
6	Tongue	25.4622		6	Oral mucosa	19.5004		6	Adipose	3241.99		6	Adipose	51.5544		6	Tongue	127.699
7	Tongue MC	17.2626		7	Nipple X-section	18.4985		7	Vagina	2543.51		7	Thymus gland	51.0839		7	Oral mucosa	93.1493
8	VTA	15.3908		8	Vagina	15.5097		8	Tongue	1216.33		8	B cells, rest.	50.608		8	B cells, rest.	91.4119
9	SM, sup. quad	15.3457		9	Tongue MC	11.8972		9	Uterus	706.045		9	Monocytes, act.	45.8054		9	Tongue MC	90.7399
10	Monocytes, rest.	15.1507		10	Cervix	10.2141		10	Tongue MC	564.042		10	T cells, rest.	45.4431		10	Tonsil	85.3456
LCE1B				LCE2B				LOR				MUCL1				PCDH21
RANK	Tissue	AI		RANK	Tissue	AI		RANK	Tissue	AI		RANK	Tissue	AI		RANK	Tissue	AI
1	Skin	958.437		1	Skin	816.983		1	Vulva	5800.22		1	Monocytes, act.	2536.43		1	Skin	464.198
2	Penis	699.649		2	Penis	556.04		2	Nipple X-section	4966.6		2	Salivary gland	2177.73		2	Nipple X-section	219.815
3	Nipple X-section	417.367		3	Nipple X-section	331.122		3	Skin	4488.41		3	Skin	2087.63		3	Colon	163.323
4	Vulva	126.871		4	Vulva	77.5438		4	Penis	4339.21		4	Nipple X-section	1958.65		4	Accumbens	141.237
5	B cell, rest.	51.2238		5	Monocytes, rest.	43.2916		5	Adipose	924.548		5	Mammary gland	698.015		5	Putamen	132.249
6	Vena cava	49.6213		6	T cells, act.	43.1043		6	Tongue	247.886		6	Adipose	288.261		6	Vulva	121.188
7	Cerebellar vermis	49.5618		7	B cells, rest.	39.8328		7	Vagina	180.573		7	Vulva	211.878		7	Penis	110.996
8	Monocytes, act.	49.0429		8	T cells, rest.	38.1821		8	Oral mucosa	163.976		8	PBMC, act.	162.387		8	Pons	109.524
9	SM, sup. quad	47.0471		9	Vena cava	35.2686		9	T cells, rest.	77.7065		9	Bronchus	161.747		9	Oral mucosa	104.196
10	Cerebellum	46.1099		10	Monocytes, act.	34.7355		10	Pancreas	76.8756		10	Trachea	136.543		10	Midbrain	80.5195
SCGB2A2				SERPINB7				TMEM45A				WFDC5				IL36G
RANK	Tissue	AI		RANK	Tissue	AI		RANK	Tissue	AI		RANK	Tissue	AI		RANK	Tissue	AI
1	Skin	1291.33		1	Penis	621.31		1	Vulva	3673.48		1	Penis	539.102		1	MDM	2079.38
2	Mammary gland	1089.01		2	Skin	353.824		2	Penis	3640.19		2	Skin	472.492		2	Penis	262.044
3	Tongue superior	270.218		3	Monocytes, act.	349.748		3	Nipple X-section	1684.73		3	Vulva	410.637		3	Monocytes, rest.	219.799
4	Nipple X-section	251.3		4	Vulva	211.117		4	Skin	1635.27		4	Nipple X-section	394.409		4	Tongue MC	121.028
5	Pharyngeal muc.	141.573		5	Nipple X-section	176.075		5	Adipose	1030.7		5	Adipose	162.224		5	Monocytes, act.	111.099
6	Esophagus	68.3302		6	Tongue	87.3713		6	Pericardium	550.033		6	Oral mucosa	56.7854		6	Vulva	88.984
7	Penis	57.1125		7	Oral mucosa	78.3008		7	Vagina	473.871		7	Tonsil	50.0002		7	Skin	83.0134
8	Salivary gland	50.5982		8	Tonsil	76.7965		8	Tongue MC	335.386		8	Tongue MC	44.3183		8	Tongue superior	73.4897
9	Tongue	38.1104		9	Tongue MC	75.009		9	Cervix	264.332		9	Pharyngeal muc.	44.1442		9	Tongue	71.9257
10	Urethra	24.1608		10	Tongue superior	65.2914		10	Tongue	260.327		10	Tongue superior	38.288		10	B cell Rest.	71.0828
IL37
RANK	Tissue	AI
1	Skin	155.503
2	Penis	68.4804
3	Nipple X-section	54.5897
4	Pancreas	24.2405
5	PBMC, act.	22.7441
6	CD8+ T cells, act.	20.4183
7	Monocytes, rest.	20.2951
8	Skeletal muscle	20.1764
9	T cells, act.	19.7963
10	B cells, rest.	19.6187
