# Supplementary material for: Systematic Identification and Characterization of Novel Human Skin-Associated Genes Encoding Membrane and Secreted Proteins
Source: PLoS One. 2013 Jun 20;8(6):e63949. doi: 10.1371/journal.pone.0063949 (PMC3688712; doi:10.1371/journal.pone.0063949)
Supplement: Table S8 — Detailed description of the eight selected novel SAGs featured. (XLSX) [file pone.0063949.s013.xlsx]

## Sheet: Sheet1
Gene type	Gene Title	Current Gene Symbol	Class	Skin reference	Skin vs mean ratio	Cell source, Primary	Cell source, secondary	Expression changed by	Comments
Novel	mucin-like 1	MUCL1	Microbicidal	Unknown	12.3482	Keratinocytes	PBMC	IL31 (down)	Well characterized as a breast cancer marker (mammalian epithelium) but no mention of skin.
Novel	WAP four-disulfide core domain 5	WFDC5	Protease/protease inhibitor; Microbicidal	Expression surveys only	10.3591	Keratinocytes	None	TNF/IL1 (up)	Not focused on but demonstrated skin expression in 12206714
Novel	transmembrane protein 45A	TMEM45A	TM	Unknown	8.72053	Keratinocytes	Fibroblasts, Endothelial cells	IL31 (down)	275aa with 8 predicted TM domains - no literature, see Word doucment. Expression linked to hypoxia in stem cells 17185612
Novel	G protein-coupled receptor 115	GPR115	Orphan GPCR	Unknown	7.54116	Keratinocytes	None	IL4, IL31 (down)	No specific information published. Identified in a surveys to find additional human GPCRs and also glucocorticoid response genes, see 12435584 and 15501915 respectively.
Novel	cadherin-related family member 1	CDHR1	Cell adhesion	Unknown	7.42908	Keratinocytes	PBMC	IL31 (UP, may not be significant), IFNG (down)	Was PCDH21. Linked to retinal degeneration in humans 20805371
Novel	serine (or cysteine) proteinase inhibitor, clade B (ovalbumin), member 7	SERPINB7	Protease/protease inhibitor	Unknown	6.68412	Keratinocytes	None	IL4, IFNG (UP, may not be significant)	Expressed in mesangial cells (smooth muscle cells associated with blood vessels in the kidney) - no mention of skin
Novel	chromosome 5 open reading frame 46	C5orf46	Unknown	Expression surveys only	5.64052	Dermal endothelial cells	Keratinocytes, Fibroblasts	IFNG, IL22 (down)	87aa with a SS
Novel	G protein-coupled receptor 87	GPR87	Orphan GPCR	Unknown	4.55	Keratinocytes	None	None	Associated with lung squamous cell carcinoma and now classified as a p53 target gene induced by DNA damage that is a pro-survival factor. Knock-down of GPR87 leads to p53 dependent cycle arrest, see 19602589
Control
Control	dermcidin	DCD	Microbicidal	Known		Keratinocytes	PBMC	ND
Control	keratin 1	KRT1	Structural	Known		Keratinocytes	None	ND
Control	aldolase B	ALDOB	Enzyme	Known		Endothelial cells	None	ND
